# Supplementary material for: Nonapotassium trialuminium hexa­phosphate
Source: Acta Crystallogr Sect E Struct Rep Online. 2010 Apr 17;66(Pt 5):i37–8. doi: 10.1107/S160053681001305X (PMC2979140; doi:10.1107/S160053681001305X)
Supplement: Supplementary file 1 [file e-66-00i37-sup1.cif]

##############################################################################
###                                                                        ###
###        Electronic paper (Acta Crystallographica Section E)             ###
###                                                                        ###
##############################################################################
#                                                                            #
# This CIF contains the data in a paper accepted for publication in Acta     #
# Crystallographica Section E. It conforms to the requirements of Notes      #
# for Authors for Section E, and has been peer reviewed under the auspices   #
# of the IUCr Commission on Journals.                                        #
#                                                                            #
# Full details of the Crystallographic Information File format               #
# are given in the paper "The Crystallographic Information File (CIF):       #
# a New Standard Archive File for Crystallography" by S. R. Hall, F. H.      #
# Allen and I. D. Brown [Acta Cryst. (1991), A47, 655-685].                  #
#                                                                            #
# The current version of the core CIF dictionary is obtainable from          #
# ftp://ftp.iucr.org/pub/cif_core.dic. The current version number is 2.4.    #
#                                                                            #
# Software is freely available for graphical display of the structure(s) in  #
# this CIF.  For information consult the CIF home page http://www.iucr.org/  #
# cif/home.html                                                              #
#                                                                            #
# This file may be used for bona fide research purposes within the           #
# scientific community so long as proper attribution is given to the journal # 
# article from which it was obtained.                                        #
#                                                                            #
##############################################################################
                                             
data_I
_audit_creation_method     SHELXL-97
_chemical_name_systematic     'Nonapotassium trialuminium hexaphosphate'
_chemical_name_common     'potassium aluminophosphate'
_chemical_formula_moiety     'Al3 K9 O24 P6'
_chemical_formula_sum     'Al3 K9 O24 P6'
_chemical_formula_iupac     'K9 Al3 (P O4)6'
_chemical_formula_weight     1002.66
_chemical_melting_point     ?
_symmetry_cell_setting     monoclinic
_symmetry_space_group_name_H-M     'P 21/c'
_symmetry_space_group_name_Hall     '-P 2ybc'
loop_
    _symmetry_equiv_pos_as_xyz
    'x, y, z'
    '-x, y+1/2, -z+1/2'
    '-x, -y, -z'
    'x, -y-1/2, z-1/2'
_cell_length_a     20.289(4)
_cell_length_b     9.835(2)
_cell_length_c     13.521(3)
_cell_angle_alpha     90.00
_cell_angle_beta     100.56(3)
_cell_angle_gamma     90.00
_cell_volume     2652.2(9)
_cell_formula_units_Z     4
_cell_measurement_reflns_used     11243
_cell_measurement_theta_min     1.5
_cell_measurement_theta_max     36.1
_cell_measurement_temperature     113(2)
_exptl_crystal_description     block
_exptl_crystal_colour     colorless
_exptl_crystal_size_max     0.26
_exptl_crystal_size_mid     0.20
_exptl_crystal_size_min     0.18
_exptl_crystal_density_diffrn     2.511
_exptl_crystal_density_meas     ?
_exptl_crystal_density_method     'not measured'
_exptl_crystal_F_000     1968
_exptl_absorpt_coefficient_mu     2.017
_exptl_absorpt_correction_type     numerical
_exptl_absorpt_process_details     '(<i>CrystalClear</i>; Rigaku/MSC, 2005)'
_exptl_absorpt_correction_T_min     0.6220
_exptl_absorpt_correction_T_max     0.7128
_exptl_special_details
;
?
;
_diffrn_ambient_temperature     113(2)
_diffrn_radiation_type     MoK\a
_diffrn_radiation_wavelength     0.71073
_diffrn_radiation_source     'rotating anode'
_diffrn_radiation_monochromator     confocal
_diffrn_measurement_device_type     'Bruker SMART 1000'
_diffrn_measurement_method     '\w and \f scans'
_diffrn_detector_area_resol_mean     7.31
_diffrn_reflns_number     35263
_diffrn_reflns_av_R_equivalents     0.0277
_diffrn_reflns_av_sigmaI/netI     0.0300
_diffrn_reflns_theta_min     2.04
_diffrn_reflns_theta_max     36.37
_diffrn_reflns_theta_full     25.00
_diffrn_measured_fraction_theta_max     0.911
_diffrn_measured_fraction_theta_full     0.990
_diffrn_reflns_limit_h_min     -32
_diffrn_reflns_limit_h_max     32
_diffrn_reflns_limit_k_min     -15
_diffrn_reflns_limit_k_max     14
_diffrn_reflns_limit_l_min     -21
_diffrn_reflns_limit_l_max     21
_diffrn_standards_number     0
_diffrn_standards_interval_count     .
_diffrn_standards_interval_time     .
_diffrn_standards_decay_%     ?
_refine_special_details
;
Refinement of <i>F</i>^2^ against ALL reflections. The weighted <i>R</i>-factor
wR and goodness of fit <i>S</i> are based on <i>F</i>^2^, conventional
<i>R</i>-factors <i>R</i> are based on <i>F</i>, with <i>F</i> set to zero for
negative <i>F</i>^2^. The threshold expression of <i>F</i>^2^ >
\s(<i>F</i>^2^) is used only for calculating <i>R</i>-factors(gt) etc. and is
not relevant to the choice of reflections for refinement. <i>R</i>-factors
based on <i>F</i>^2^ are statistically about twice as large as those based on
<i>F</i>, and <i>R</i>- factors based on ALL data will be even larger.
;
_reflns_number_total     11751
_reflns_number_gt     10169
_reflns_threshold_expression     I>2\s(I)
_refine_ls_structure_factor_coef     Fsqd
_refine_ls_matrix_type     full
_refine_ls_R_factor_all     0.0283
_refine_ls_R_factor_gt     0.0227
_refine_ls_wR_factor_gt     0.0575
_refine_ls_wR_factor_ref     0.0594
_refine_ls_goodness_of_fit_ref     1.099
_refine_ls_restrained_S_all     1.099
_refine_ls_number_reflns     11751
_refine_ls_number_parameters     380
_refine_ls_number_restraints     0
_refine_ls_number_constraints     0
_refine_ls_hydrogen_treatment     .
_refine_ls_weighting_scheme     calc
_refine_ls_weighting_details
         'calc w=1/[\s^2^(Fo^2^)+(0.0289P)^2^+0.2004P] where P=(Fo^2^+2Fc^2^)/3'
_atom_sites_solution_hydrogens     .
_atom_sites_solution_primary     direct
_atom_sites_solution_secondary     difmap
_refine_ls_shift/su_max     0.002
_refine_ls_shift/su_mean     0.000
_refine_diff_density_max     0.542
_refine_diff_density_min     -0.519
_refine_ls_extinction_method     '<i>SHELXL97</i> (Sheldrick, 2008)'
_refine_ls_extinction_coef     0.0094(3)
_refine_ls_extinction_expression
                                  'Fc^*^=kFc[1+0.001xFc^2^\l^3^/sin(2\q)]^-1/4^'
loop_
    _atom_type_symbol
    _atom_type_description
    _atom_type_scat_dispersion_real
    _atom_type_scat_dispersion_imag
    _atom_type_scat_source
    'O' 'O' 0.0106 0.0060
                         'International Tables Vol C Tables 4.2.6.8 and 6.1.1.4'
    'Al' 'Al' 0.0645 0.0514
                         'International Tables Vol C Tables 4.2.6.8 and 6.1.1.4'
    'P' 'P' 0.1023 0.0942
                         'International Tables Vol C Tables 4.2.6.8 and 6.1.1.4'
    'K' 'K' 0.2009 0.2494
                         'International Tables Vol C Tables 4.2.6.8 and 6.1.1.4'
_computing_data_collection     '<i>CrystalClear</i> (Rigaku/MSC, 2005)'
_computing_cell_refinement     '<i>CrystalClear</i> (Rigaku/MSC, 2005)'
_computing_data_reduction     '<i>CrystalClear</i> (Rigaku/MSC, 2005)'
_computing_structure_solution     '<i>SHELXS97</i> (Sheldrick, 2008)'
_computing_structure_refinement     '<i>SHELXL97</i> (Sheldrick, 2008)'
_computing_molecular_graphics     '<i>Mercury</i> (Macrae <i>et al.</i>, 2006)'
_computing_publication_material
;
CrystalStructure (Rigaku/MSC, 2005)
;
loop_
    _atom_site_type_symbol
    _atom_site_label
    _atom_site_fract_x
    _atom_site_fract_y
    _atom_site_fract_z
    _atom_site_U_iso_or_equiv
    _atom_site_adp_type
    _atom_site_calc_flag
    _atom_site_refinement_flags
    _atom_site_occupancy
    _atom_site_disorder_assembly
    _atom_site_disorder_group
    P P1 0.298252(13) 0.34947(3) 0.33480(2) 0.00581(5) Uani d . 1 . .
    P P2 0.533853(13) 0.58644(3) 0.36009(2) 0.00594(5) Uani d . 1 . .
    P P3 0.187195(13) 0.57954(3) 0.69175(2) 0.00569(5) Uani d . 1 . .
    P P4 -0.043493(13) 0.14690(3) 0.10689(2) 0.00566(5) Uani d . 1 . .
    P P5 0.356473(13) 0.65268(3) 0.99111(2) 0.00556(5) Uani d . 1 . .
    P P6 0.134551(13) 0.14154(3) 0.50989(2) 0.00546(5) Uani d . 1 . .
    Al Al1 0.089399(16) 0.07540(3) 0.02839(2) 0.00532(6) Uani d . 1 . .
    Al Al2 0.248584(16) 0.06371(3) 0.38928(2) 0.00494(6) Uani d . 1 . .
    Al Al3 0.404521(16) 0.56335(3) 0.44487(2) 0.00506(6) Uani d . 1 . .
    O O1 0.30136(4) 0.20134(8) 0.37989(6) 0.01040(14) Uani d . 1 . .
    O O2 0.30827(5) 0.34641(8) 0.22768(6) 0.01385(16) Uani d . 1 . .
    O O3 0.23519(4) 0.41939(8) 0.35084(7) 0.01469(16) Uani d . 1 . .
    O O4 0.36066(5) 0.41798(8) 0.40128(7) 0.01553(18) Uani d . 1 . .
    O O5 0.57090(4) 0.71131(8) 0.40329(6) 0.01132(15) Uani d . 1 . .
    O O6 0.54290(4) 0.54825(8) 0.25534(6) 0.00961(14) Uani d . 1 . .
    O O7 0.45662(4) 0.60301(9) 0.35924(6) 0.01063(14) Uani d . 1 . .
    O O8 0.55470(4) 0.45990(7) 0.43131(6) 0.00885(14) Uani d . 1 . .
    O O9 0.24384(4) 0.56940(8) 0.63432(6) 0.01142(15) Uani d . 1 . .
    O O10 0.11777(4) 0.54245(7) 0.62321(6) 0.00823(14) Uani d . 1 . .
    O O11 0.17814(4) 0.71622(8) 0.73771(6) 0.01017(14) Uani d . 1 . .
    O O12 0.19385(4) 0.46544(8) 0.77559(6) 0.00888(14) Uani d . 1 . .
    O O13 -0.09231(4) 0.25724(7) 0.06586(6) 0.00840(13) Uani d . 1 . .
    O O14 0.01158(4) 0.14074(7) 0.03954(6) 0.00818(14) Uani d . 1 . .
    O O15 -0.07987(4) 0.00350(7) 0.09080(6) 0.00757(13) Uani d . 1 . .
    O O16 -0.01117(4) 0.16378(8) 0.21565(6) 0.01014(14) Uani d . 1 . .
    O O17 0.34118(4) 0.65873(8) 1.09580(6) 0.01213(15) Uani d . 1 . .
    O O18 0.35063(4) 0.79852(7) 0.94185(6) 0.00881(14) Uani d . 1 . .
    O O19 0.42285(4) 0.58847(8) 0.98471(7) 0.01214(15) Uani d . 1 . .
    O O20 0.29847(4) 0.57812(8) 0.91867(6) 0.01111(15) Uani d . 1 . .
    O O21 0.20437(4) 0.09364(8) 0.48639(6) 0.00835(13) Uani d . 1 . .
    O O22 0.11949(4) 0.05905(7) 0.59700(6) 0.00888(14) Uani d . 1 . .
    O O23 0.14854(4) 0.29353(7) 0.54464(6) 0.00891(14) Uani d . 1 . .
    O O24 0.08212(4) 0.14116(8) 0.41564(6) 0.01017(14) Uani d . 1 . .
    K K1 0.287854(12) 0.17131(2) 0.079146(18) 0.00949(4) Uani d . 1 . .
    K K2 0.420108(12) 0.44811(2) 0.178588(19) 0.01038(4) Uani d . 1 . .
    K K3 0.233669(12) 0.57239(2) 0.160286(19) 0.01005(4) Uani d . 1 . .
    K K4 0.551481(12) 0.66477(2) 0.075535(18) 0.00984(4) Uani d . 1 . .
    K K5 0.370503(13) 0.84243(2) 0.243608(19) 0.01203(5) Uani d . 1 . .
    K K6 0.054431(12) 0.67635(2) 0.106782(18) 0.00886(4) Uani d . 1 . .
    K K7 0.213027(11) 0.66267(2) 0.427477(18) 0.00950(4) Uani d . 1 . .
    K K8 0.058558(12) 0.93957(2) 0.292875(18) 0.01007(4) Uani d . 1 . .
    K K9 0.116931(12) 0.29859(2) 0.266699(19) 0.01164(5) Uani d . 1 . .
loop_
    _atom_site_aniso_label
    _atom_site_aniso_U_11
    _atom_site_aniso_U_22
    _atom_site_aniso_U_33
    _atom_site_aniso_U_12
    _atom_site_aniso_U_13
    _atom_site_aniso_U_23
    P1 0.00581(11) 0.00550(10) 0.00599(12) -0.00069(8) 0.00070(9) -0.00048(8)
    P2 0.00578(11) 0.00678(10) 0.00535(11) 0.00080(8) 0.00123(9) 0.00050(8)
    P3 0.00625(11) 0.00554(10) 0.00511(11) -0.00021(8) 0.00058(9) 0.00017(8)
    P4 0.00518(11) 0.00625(10) 0.00552(11) -0.00004(8) 0.00088(8) -0.00072(8)
    P5 0.00535(11) 0.00497(10) 0.00632(12) -0.00068(8) 0.00096(9) -0.00019(8)
    P6 0.00536(11) 0.00549(10) 0.00549(11) 0.00029(8) 0.00088(8) 0.00015(8)
    Al1 0.00504(13) 0.00500(12) 0.00582(14) -0.00004(9) 0.00069(11) -0.00028(10)
    Al2 0.00504(13) 0.00437(12) 0.00522(14) 0.00060(9) 0.00042(10) -0.00012(10)
    Al3 0.00478(13) 0.00426(12) 0.00582(14) 0.00029(9) 0.00011(10) -0.00015(10)
    O1 0.0108(3) 0.0065(3) 0.0133(4) -0.0026(2) 0.0007(3) 0.0015(3)
    O2 0.0213(4) 0.0131(4) 0.0086(4) 0.0002(3) 0.0065(3) 0.0005(3)
    O3 0.0110(4) 0.0129(4) 0.0217(5) 0.0031(3) 0.0072(3) -0.0006(3)
    O4 0.0157(4) 0.0068(3) 0.0195(4) -0.0029(3) -0.0091(3) 0.0002(3)
    O5 0.0147(4) 0.0073(3) 0.0115(4) -0.0024(3) 0.0013(3) 0.0000(3)
    O6 0.0100(3) 0.0133(3) 0.0060(3) 0.0015(3) 0.0026(3) -0.0003(3)
    O7 0.0071(3) 0.0172(4) 0.0079(4) 0.0033(3) 0.0023(3) 0.0021(3)
    O8 0.0114(3) 0.0071(3) 0.0071(3) 0.0011(2) -0.0006(3) 0.0011(3)
    O9 0.0096(3) 0.0145(4) 0.0112(4) -0.0004(3) 0.0045(3) -0.0001(3)
    O10 0.0077(3) 0.0085(3) 0.0073(3) 0.0005(2) -0.0018(3) -0.0011(3)
    O11 0.0130(4) 0.0069(3) 0.0100(4) 0.0001(3) 0.0004(3) -0.0022(3)
    O12 0.0094(3) 0.0087(3) 0.0073(3) -0.0019(2) -0.0016(3) 0.0030(3)
    O13 0.0081(3) 0.0079(3) 0.0094(3) 0.0018(2) 0.0020(3) 0.0008(3)
    O14 0.0064(3) 0.0083(3) 0.0108(4) 0.0005(2) 0.0042(3) 0.0004(3)
    O15 0.0091(3) 0.0068(3) 0.0072(3) -0.0023(2) 0.0026(3) -0.0008(2)
    O16 0.0112(4) 0.0116(3) 0.0069(4) 0.0002(3) -0.0004(3) -0.0022(3)
    O17 0.0165(4) 0.0117(3) 0.0093(4) -0.0007(3) 0.0054(3) 0.0000(3)
    O18 0.0083(3) 0.0057(3) 0.0119(4) -0.0020(2) 0.0005(3) 0.0018(3)
    O19 0.0080(3) 0.0113(3) 0.0175(4) 0.0025(3) 0.0033(3) 0.0004(3)
    O20 0.0107(3) 0.0078(3) 0.0130(4) -0.0045(3) -0.0027(3) 0.0008(3)
    O21 0.0077(3) 0.0107(3) 0.0070(3) 0.0023(2) 0.0022(3) 0.0001(3)
    O22 0.0101(3) 0.0092(3) 0.0078(3) -0.0004(2) 0.0028(3) 0.0015(3)
    O23 0.0072(3) 0.0051(3) 0.0139(4) 0.0009(2) 0.0006(3) -0.0007(3)
    O24 0.0083(3) 0.0133(3) 0.0079(4) 0.0006(3) -0.0011(3) -0.0007(3)
    K1 0.00909(9) 0.00962(9) 0.00989(10) -0.00004(7) 0.00210(8) 0.00004(7)
    K2 0.01006(9) 0.00876(9) 0.01141(11) -0.00028(7) -0.00044(8) -0.00135(8)
    K3 0.00859(9) 0.00980(9) 0.01165(11) -0.00057(7) 0.00156(8) -0.00163(8)
    K4 0.01018(9) 0.01036(9) 0.00913(10) -0.00115(7) 0.00219(8) 0.00072(7)
    K5 0.01415(11) 0.01086(10) 0.01155(11) -0.00281(7) 0.00362(8) -0.00148(8)
    K6 0.00872(9) 0.00997(9) 0.00819(10) 0.00093(7) 0.00236(7) 0.00127(7)
    K7 0.00723(9) 0.01039(9) 0.01103(10) 0.00059(7) 0.00207(8) 0.00037(7)
    K8 0.01277(10) 0.00765(9) 0.01026(10) 0.00019(7) 0.00335(8) 0.00097(7)
    K9 0.01126(10) 0.01316(10) 0.01026(10) -0.00163(7) 0.00134(8) 0.00316(8)
_geom_special_details
;
All esds (except the esd in the dihedral angle between two l.s. planes) are
estimated using the full covariance matrix. The cell esds are taken into
account individually in the estimation of esds in distances, angles and
torsion angles; correlations between esds in cell parameters are only used
when they are defined by crystal symmetry. An approximate (isotropic)
treatment of cell esds is used for estimating esds involving l.s. planes.
;
loop_
    _geom_bond_atom_site_label_1
    _geom_bond_atom_site_label_2
    _geom_bond_site_symmetry_2
    _geom_bond_distance
    _geom_bond_publ_flag
    P1 O2 . 1.4993(10) ?
    P1 O3 . 1.5030(9) ?
    P1 O4 . 1.5645(10) ?
    P1 O1 . 1.5760(8) ?
    P2 O5 . 1.5011(9) ?
    P2 O6 . 1.5087(9) ?
    P2 O7 . 1.5734(9) ?
    P2 O8 . 1.5829(8) ?
    P3 O9 . 1.5036(10) ?
    P3 O11 . 1.5062(8) ?
    P3 O10 . 1.5803(9) ?
    P3 O12 . 1.5831(8) ?
    P4 O13 . 1.5049(8) ?
    P4 O16 . 1.5056(9) ?
    P4 O14 . 1.5667(9) ?
    P4 O15 . 1.5881(8) ?
    P5 O19 . 1.5043(9) ?
    P5 O17 . 1.5049(9) ?
    P5 O20 . 1.5682(9) ?
    P5 O18 . 1.5767(8) ?
    P6 O24 . 1.5029(10) ?
    P6 O22 . 1.5068(9) ?
    P6 O23 . 1.5770(8) ?
    P6 O21 . 1.5794(9) ?
    Al1 O14 . 1.7366(9) ?
    Al1 O10 4_565 1.7457(9) ?
    Al1 O23 4_565 1.7472(8) ?
    Al1 O15 3 1.7671(9) ?
    Al2 O20 4_565 1.7264(8) ?
    Al2 O1 . 1.7449(9) ?
    Al2 O21 . 1.7457(10) ?
    Al2 O12 4_565 1.7472(10) ?
    Al3 O4 . 1.7295(9) ?
    Al3 O18 4_575 1.7396(8) ?
    Al3 O8 3_666 1.7411(10) ?
    Al3 O7 . 1.7490(10) ?
    O1 K4 2_645 2.9576(11) ?
    O1 K1 4_566 3.0286(10) ?
    O2 K1 . 2.6202(10) ?
    O2 K2 . 2.6725(11) ?
    O2 K3 . 2.7486(10) ?
    O3 K7 . 2.6779(10) ?
    O3 K9 . 2.7316(11) ?
    O3 K3 . 2.9790(11) ?
    O3 K1 4_566 3.2026(12) ?
    O4 K4 2_645 3.0451(10) ?
    O4 K1 4_566 3.1684(13) ?
    O5 K2 2_655 2.5994(9) ?
    O5 K4 4_576 2.7205(10) ?
    O5 K1 2_655 2.8591(11) ?
    O6 K5 2_645 2.6787(9) ?
    O6 K2 . 2.7029(11) ?
    O6 K4 . 2.7219(9) ?
    O7 K2 . 2.8587(10) ?
    O7 K5 . 3.1685(10) ?
    O8 Al3 3_666 1.7411(10) ?
    O8 K5 2_645 3.2476(11) ?
    O9 K1 4_566 2.6837(10) ?
    O9 K5 4_576 2.8544(12) ?
    O9 K7 . 2.9005(11) ?
    O10 Al1 4_566 1.7457(9) ?
    O10 K8 4_576 2.7834(11) ?
    O10 K6 4_576 3.0404(9) ?
    O11 K3 4_576 2.6683(9) ?
    O11 K7 4_576 2.7995(10) ?
    O11 K6 4_576 2.9867(12) ?
    O11 K8 4_576 3.0747(10) ?
    O12 Al2 4_566 1.7472(10) ?
    O12 K8 4_576 2.9492(10) ?
    O12 K9 4_566 3.0206(9) ?
    O13 K8 2_545 2.6179(9) ?
    O13 K7 2_545 2.6369(9) ?
    O13 K6 3_565 2.6690(10) ?
    O14 K6 3_565 2.8235(10) ?
    O15 Al1 3 1.7671(9) ?
    O15 K9 2_545 2.9782(9) ?
    O15 K7 2_545 3.0928(10) ?
    O16 K6 2_545 2.7060(11) ?
    O16 K8 1_545 2.7225(10) ?
    O16 K8 2_545 2.8730(10) ?
    O16 K9 . 2.8864(10) ?
    O17 K3 1_556 2.6337(11) ?
    O17 K5 1_556 2.6788(10) ?
    O17 K2 1_556 2.7296(10) ?
    O18 Al3 4_576 1.7396(8) ?
    O18 K7 4_576 2.7891(10) ?
    O18 K5 4_576 3.1088(10) ?
    O19 K4 3_666 2.7005(10) ?
    O19 K4 1_556 2.7761(11) ?
    O19 K2 1_556 2.9721(10) ?
    O19 K5 4_576 3.3087(12) ?
    O20 Al2 4_566 1.7264(8) ?
    O20 K7 4_576 3.0973(10) ?
    O20 K5 4_576 3.1013(12) ?
    O21 K3 4_566 2.8347(9) ?
    O21 K1 4_566 3.0012(10) ?
    O22 K3 4_566 2.6539(10) ?
    O22 K6 4_566 2.6802(9) ?
    O22 K9 4_566 2.6965(9) ?
    O23 Al1 4_566 1.7472(8) ?
    O23 K1 4_566 2.8007(10) ?
    O23 K9 4_566 3.3094(11) ?
    O24 K8 1_545 2.5736(9) ?
    O24 K9 . 2.7337(10) ?
    O24 K6 2_545 2.7531(10) ?
    K1 O9 4_565 2.6837(10) ?
    K1 O23 4_565 2.8007(10) ?
    K1 O5 2_645 2.8591(11) ?
    K1 O21 4_565 3.0012(10) ?
    K1 O1 4_565 3.0286(10) ?
    K1 O4 4_565 3.1684(13) ?
    K1 O3 4_565 3.2026(12) ?
    K2 O5 2_645 2.5994(9) ?
    K2 O17 1_554 2.7296(10) ?
    K2 O19 1_554 2.9721(10) ?
    K3 O17 1_554 2.6337(11) ?
    K3 O22 4_565 2.6539(10) ?
    K3 O11 4_575 2.6683(9) ?
    K3 O21 4_565 2.8347(9) ?
    K4 O19 3_666 2.7005(10) ?
    K4 O5 4_575 2.7205(10) ?
    K4 O19 1_554 2.7761(11) ?
    K4 O1 2_655 2.9576(11) ?
    K4 O4 2_655 3.0451(10) ?
    K5 O6 2_655 2.6787(9) ?
    K5 O17 1_554 2.6788(10) ?
    K5 O9 4_575 2.8544(12) ?
    K5 O20 4_575 3.1013(12) ?
    K5 O18 4_575 3.1088(10) ?
    K5 O8 2_655 3.2476(11) ?
    K5 O19 4_575 3.3087(12) ?
    K6 O13 3_565 2.6690(10) ?
    K6 O22 4_565 2.6803(9) ?
    K6 O16 2 2.7060(11) ?
    K6 O24 2 2.7531(10) ?
    K6 O14 3_565 2.8235(10) ?
    K6 O11 4_575 2.9867(12) ?
    K6 O10 4_575 3.0404(9) ?
    K7 O13 2 2.6369(9) ?
    K7 O18 4_575 2.7891(10) ?
    K7 O11 4_575 2.7995(10) ?
    K7 O15 2 3.0928(10) ?
    K7 O20 4_575 3.0973(10) ?
    K8 O24 1_565 2.5736(9) ?
    K8 O13 2 2.6179(9) ?
    K8 O16 1_565 2.7225(10) ?
    K8 O10 4_575 2.7834(11) ?
    K8 O16 2 2.8730(10) ?
    K8 O12 4_575 2.9492(10) ?
    K8 O11 4_575 3.0747(10) ?
    K9 O22 4_565 2.6965(9) ?
    K9 O15 2 2.9782(9) ?
    K9 O12 4_565 3.0206(9) ?
    K9 O23 4_565 3.3094(11) ?
loop_
    _geom_angle_atom_site_label_1
    _geom_angle_atom_site_label_2
    _geom_angle_atom_site_label_3
    _geom_angle_site_symmetry_1
    _geom_angle_site_symmetry_3
    _geom_angle
    _geom_angle_publ_flag
    O2 P1 O3 . . 114.74(6) ?
    O2 P1 O4 . . 108.96(6) ?
    O3 P1 O4 . . 109.93(5) ?
    O2 P1 O1 . . 110.62(5) ?
    O3 P1 O1 . . 109.99(5) ?
    O4 P1 O1 . . 101.83(5) ?
    O5 P2 O6 . . 115.50(5) ?
    O5 P2 O7 . . 110.19(5) ?
    O6 P2 O7 . . 108.14(5) ?
    O5 P2 O8 . . 110.34(5) ?
    O6 P2 O8 . . 108.08(5) ?
    O7 P2 O8 . . 103.92(5) ?
    O9 P3 O11 . . 115.78(5) ?
    O9 P3 O10 . . 111.44(5) ?
    O11 P3 O10 . . 106.55(4) ?
    O9 P3 O12 . . 110.48(5) ?
    O11 P3 O12 . . 109.75(5) ?
    O10 P3 O12 . . 101.90(5) ?
    O13 P4 O16 . . 114.83(5) ?
    O13 P4 O14 . . 107.75(5) ?
    O16 P4 O14 . . 110.03(5) ?
    O13 P4 O15 . . 109.38(5) ?
    O16 P4 O15 . . 109.88(5) ?
    O14 P4 O15 . . 104.43(4) ?
    O19 P5 O17 . . 114.32(6) ?
    O19 P5 O20 . . 110.19(5) ?
    O17 P5 O20 . . 110.20(5) ?
    O19 P5 O18 . . 110.88(5) ?
    O17 P5 O18 . . 110.42(5) ?
    O20 P5 O18 . . 99.89(5) ?
    O24 P6 O22 . . 116.61(5) ?
    O24 P6 O23 . . 108.41(4) ?
    O22 P6 O23 . . 109.19(5) ?
    O24 P6 O21 . . 110.50(5) ?
    O22 P6 O21 . . 108.33(5) ?
    O23 P6 O21 . . 102.92(4) ?
    O14 Al1 O10 . 4_565 111.38(5) ?
    O14 Al1 O23 . 4_565 109.29(4) ?
    O10 Al1 O23 4_565 4_565 105.73(4) ?
    O14 Al1 O15 . 3 107.00(5) ?
    O10 Al1 O15 4_565 3 110.15(4) ?
    O23 Al1 O15 4_565 3 113.35(5) ?
    O20 Al2 O1 4_565 . 107.57(5) ?
    O20 Al2 O21 4_565 . 108.87(4) ?
    O1 Al2 O21 . . 109.31(4) ?
    O20 Al2 O12 4_565 4_565 108.74(4) ?
    O1 Al2 O12 . 4_565 111.28(4) ?
    O21 Al2 O12 . 4_565 110.98(4) ?
    O4 Al3 O18 . 4_575 110.83(5) ?
    O4 Al3 O8 . 3_666 110.07(4) ?
    O18 Al3 O8 4_575 3_666 108.12(4) ?
    O4 Al3 O7 . . 107.13(5) ?
    O18 Al3 O7 4_575 . 105.30(4) ?
    O8 Al3 O7 3_666 . 115.31(4) ?
    O2 K1 O9 . 4_565 112.37(3) ?
    O2 K1 O23 . 4_565 93.41(4) ?
    O9 K1 O23 4_565 4_565 77.18(3) ?
    O2 K1 O5 . 2_645 80.25(4) ?
    O9 K1 O5 4_565 2_645 118.54(3) ?
    O23 K1 O5 4_565 2_645 164.26(2) ?
    O2 K1 O21 . 4_565 79.16(3) ?
    O9 K1 O21 4_565 4_565 127.19(3) ?
    O23 K1 O21 4_565 4_565 50.22(2) ?
    O5 K1 O21 2_645 4_565 114.15(3) ?
    O2 K1 O1 . 4_565 112.50(3) ?
    O9 K1 O1 4_565 4_565 134.51(3) ?
    O23 K1 O1 4_565 4_565 93.09(4) ?
    O5 K1 O1 2_645 4_565 76.36(4) ?
    O21 K1 O1 4_565 4_565 56.35(3) ?
    O2 K1 O4 . 4_565 137.20(3) ?
    O9 K1 O4 4_565 4_565 101.05(3) ?
    O23 K1 O4 4_565 4_565 120.30(3) ?
    O5 K1 O4 2_645 4_565 60.10(3) ?
    O21 K1 O4 4_565 4_565 101.67(3) ?
    O1 K1 O4 4_565 4_565 46.26(2) ?
    O2 K1 O3 . 4_565 154.13(3) ?
    O9 K1 O3 4_565 4_565 87.31(3) ?
    O23 K1 O3 4_565 4_565 74.07(4) ?
    O5 K1 O3 2_645 4_565 105.70(4) ?
    O21 K1 O3 4_565 4_565 75.45(3) ?
    O1 K1 O3 4_565 4_565 47.66(2) ?
    O4 K1 O3 4_565 4_565 46.44(3) ?
    O5 K2 O2 2_645 . 84.23(3) ?
    O5 K2 O6 2_645 . 110.99(3) ?
    O2 K2 O6 . . 143.69(3) ?
    O5 K2 O17 2_645 1_554 125.94(3) ?
    O2 K2 O17 . 1_554 85.69(3) ?
    O6 K2 O17 . 1_554 108.13(3) ?
    O5 K2 O7 2_645 . 144.48(3) ?
    O2 K2 O7 . . 94.94(3) ?
    O6 K2 O7 . . 53.24(3) ?
    O17 K2 O7 1_554 . 89.24(3) ?
    O5 K2 O19 2_645 1_554 91.51(3) ?
    O2 K2 O19 . 1_554 123.16(3) ?
    O6 K2 O19 . 1_554 90.25(3) ?
    O17 K2 O19 1_554 1_554 52.44(3) ?
    O7 K2 O19 . 1_554 117.53(3) ?
    O17 K3 O22 1_554 4_565 141.01(3) ?
    O17 K3 O11 1_554 4_575 108.28(3) ?
    O22 K3 O11 4_565 4_575 95.71(3) ?
    O17 K3 O2 1_554 . 86.06(3) ?
    O22 K3 O2 4_565 . 96.21(3) ?
    O11 K3 O2 4_575 . 138.28(3) ?
    O17 K3 O21 1_554 4_565 88.37(3) ?
    O22 K3 O21 4_565 4_565 54.13(3) ?
    O11 K3 O21 4_575 4_565 137.29(3) ?
    O2 K3 O21 . 4_565 80.11(3) ?
    O17 K3 O3 1_554 . 124.84(3) ?
    O22 K3 O3 4_565 . 84.42(4) ?
    O11 K3 O3 4_575 . 89.56(3) ?
    O2 K3 O3 . . 52.20(3) ?
    O21 K3 O3 4_565 . 113.19(3) ?
    O19 K4 O5 3_666 4_575 95.09(3) ?
    O19 K4 O6 3_666 . 85.91(3) ?
    O5 K4 O6 4_575 . 175.02(3) ?
    O19 K4 O19 3_666 1_554 80.50(3) ?
    O5 K4 O19 4_575 1_554 90.82(4) ?
    O6 K4 O19 . 1_554 94.15(4) ?
    O19 K4 O1 3_666 2_655 86.01(3) ?
    O5 K4 O1 4_575 2_655 79.67(4) ?
    O6 K4 O1 . 2_655 95.55(4) ?
    O19 K4 O1 1_554 2_655 162.75(3) ?
    O19 K4 O4 3_666 2_655 130.06(3) ?
    O5 K4 O4 4_575 2_655 63.12(3) ?
    O6 K4 O4 . 2_655 112.61(3) ?
    O19 K4 O4 1_554 2_655 138.74(2) ?
    O1 K4 O4 2_655 2_655 47.89(2) ?
    O6 K5 O17 2_655 1_554 124.71(3) ?
    O6 K5 O9 2_655 4_575 107.49(3) ?
    O17 K5 O9 1_554 4_575 76.28(3) ?
    O6 K5 O20 2_655 4_575 101.89(3) ?
    O17 K5 O20 1_554 4_575 131.91(3) ?
    O9 K5 O20 4_575 4_575 79.22(3) ?
    O6 K5 O18 2_655 4_575 121.40(3) ?
    O17 K5 O18 1_554 4_575 107.24(3) ?
    O9 K5 O18 4_575 4_575 109.57(3) ?
    O20 K5 O18 4_575 4_575 45.61(2) ?
    O6 K5 O7 2_655 . 104.90(3) ?
    O17 K5 O7 1_554 . 83.91(3) ?
    O9 K5 O7 4_575 . 147.55(2) ?
    O20 K5 O7 4_575 . 96.03(2) ?
    O18 K5 O7 4_575 . 52.43(2) ?
    O6 K5 O8 2_655 2_655 48.81(2) ?
    O17 K5 O8 1_554 2_655 76.48(3) ?
    O9 K5 O8 4_575 2_655 90.66(3) ?
    O20 K5 O8 4_575 2_655 144.56(2) ?
    O18 K5 O8 4_575 2_655 159.77(2) ?
    O7 K5 O8 . 2_655 109.55(3) ?
    O6 K5 O19 2_655 4_575 75.39(3) ?
    O17 K5 O19 1_554 4_575 149.41(2) ?
    O9 K5 O19 4_575 4_575 122.93(3) ?
    O20 K5 O19 4_575 4_575 46.16(2) ?
    O18 K5 O19 4_575 4_575 46.45(2) ?
    O7 K5 O19 . 4_575 67.55(3) ?
    O8 K5 O19 2_655 4_575 122.41(2) ?
    O13 K6 O22 3_565 4_565 86.84(3) ?
    O13 K6 O16 3_565 2 168.34(2) ?
    O22 K6 O16 4_565 2 104.31(3) ?
    O13 K6 O24 3_565 2 112.32(4) ?
    O22 K6 O24 4_565 2 112.38(3) ?
    O16 K6 O24 2 2 66.94(4) ?
    O13 K6 O14 3_565 3_565 53.63(3) ?
    O22 K6 O14 4_565 3_565 133.66(3) ?
    O16 K6 O14 2 3_565 117.48(3) ?
    O24 K6 O14 2 3_565 70.39(3) ?
    O13 K6 O11 3_565 4_575 94.96(3) ?
    O22 K6 O11 4_565 4_575 88.10(3) ?
    O16 K6 O11 2 4_575 82.20(3) ?
    O24 K6 O11 2 4_575 146.01(3) ?
    O14 K6 O11 3_565 4_575 115.41(3) ?
    O13 K6 O10 3_565 4_575 69.86(2) ?
    O22 K6 O10 4_565 4_575 125.73(3) ?
    O16 K6 O10 2 4_575 100.27(3) ?
    O24 K6 O10 2 4_575 121.72(2) ?
    O14 K6 O10 3_565 4_575 67.14(3) ?
    O11 K6 O10 4_575 4_575 48.47(2) ?
    O13 K7 O3 2 . 123.45(3) ?
    O13 K7 O18 2 4_575 150.88(2) ?
    O3 K7 O18 . 4_575 84.97(3) ?
    O13 K7 O11 2 4_575 78.51(4) ?
    O3 K7 O11 . 4_575 93.31(3) ?
    O18 K7 O11 4_575 4_575 95.01(4) ?
    O13 K7 O9 2 . 96.66(4) ?
    O3 K7 O9 . . 93.94(3) ?
    O18 K7 O9 4_575 . 86.56(4) ?
    O11 K7 O9 4_575 . 172.69(2) ?
    O13 K7 O15 2 2 51.54(2) ?
    O3 K7 O15 . 2 73.92(3) ?
    O18 K7 O15 4_575 2 157.43(2) ?
    O11 K7 O15 4_575 2 94.11(3) ?
    O9 K7 O15 . 2 87.00(3) ?
    O13 K7 O20 2 4_575 103.94(3) ?
    O3 K7 O20 . 4_575 125.85(3) ?
    O18 K7 O20 4_575 4_575 47.93(2) ?
    O11 K7 O20 4_575 4_575 70.36(3) ?
    O9 K7 O20 . 4_575 105.91(3) ?
    O15 K7 O20 2 4_575 154.20(2) ?
    O24 K8 O13 1_565 2 93.69(3) ?
    O24 K8 O16 1_565 1_565 69.23(3) ?
    O13 K8 O16 2 1_565 151.96(3) ?
    O24 K8 O10 1_565 4_575 115.18(3) ?
    O13 K8 O10 2 4_575 123.38(3) ?
    O16 K8 O10 1_565 4_575 84.54(3) ?
    O24 K8 O16 1_565 2 140.75(3) ?
    O13 K8 O16 2 2 54.79(3) ?
    O16 K8 O16 1_565 2 127.063(19) ?
    O10 K8 O16 4_575 2 102.63(2) ?
    O24 K8 O12 1_565 4_575 75.02(3) ?
    O13 K8 O12 2 4_575 98.75(3) ?
    O16 K8 O12 1_565 4_575 97.98(3) ?
    O10 K8 O12 4_575 4_575 50.65(3) ?
    O16 K8 O12 2 4_575 127.26(2) ?
    O24 K8 O11 1_565 4_575 118.61(3) ?
    O13 K8 O11 2 4_575 73.93(3) ?
    O16 K8 O11 1_565 4_575 133.49(3) ?
    O10 K8 O11 4_575 4_575 49.66(3) ?
    O16 K8 O11 2 4_575 78.05(3) ?
    O12 K8 O11 4_575 4_575 49.56(2) ?
    O22 K9 O3 4_565 . 88.63(4) ?
    O22 K9 O24 4_565 . 165.65(3) ?
    O3 K9 O24 . . 105.39(3) ?
    O22 K9 O16 4_565 . 101.07(4) ?
    O3 K9 O16 . . 169.42(3) ?
    O24 K9 O16 . . 64.73(3) ?
    O22 K9 O15 4_565 2 104.22(3) ?
    O3 K9 O15 . 2 75.10(3) ?
    O24 K9 O15 . 2 77.10(3) ?
    O16 K9 O15 . 2 98.19(3) ?
    O22 K9 O12 4_565 4_565 112.94(3) ?
    O3 K9 O12 . 4_565 87.10(3) ?
    O24 K9 O12 . 4_565 71.65(3) ?
    O16 K9 O12 . 4_565 92.90(3) ?
    O15 K9 O12 2 4_565 138.23(3) ?
    O22 K9 O23 4_565 4_565 48.17(2) ?
    O3 K9 O23 . 4_565 101.27(3) ?
    O24 K9 O23 . 4_565 129.23(3) ?
    O16 K9 O23 . 4_565 88.46(3) ?
    O15 K9 O23 2 4_565 152.38(2) ?
    O12 K9 O23 4_565 4_565 67.43(2) ?
loop_
    _geom_torsion_atom_site_label_1
    _geom_torsion_atom_site_label_2
    _geom_torsion_atom_site_label_3
    _geom_torsion_atom_site_label_4
    _geom_torsion_site_symmetry_1
    _geom_torsion_site_symmetry_2
    _geom_torsion_site_symmetry_3
    _geom_torsion_site_symmetry_4
    _geom_torsion
    _geom_torsion_publ_flag
    O2 P1 O1 Al2 . . . . -88.05(10) ?
    O3 P1 O1 Al2 . . . . 39.73(10) ?
    O4 P1 O1 Al2 . . . . 156.26(9) ?
    K3 P1 O1 Al2 . . . . -32.81(14) ?
    K1 P1 O1 Al2 4_566 . . . 95.99(9) ?
    K4 P1 O1 Al2 2_645 . . . -167.32(10) ?
    K9 P1 O1 Al2 . . . . 4.44(8) ?
    K2 P1 O1 Al2 . . . . -130.29(8) ?
    K1 P1 O1 Al2 . . . . -75.70(9) ?
    K7 P1 O1 Al2 . . . . 69.46(9) ?
    O2 P1 O1 K4 . . . 2_645 79.27(6) ?
    O3 P1 O1 K4 . . . 2_645 -152.95(4) ?
    O4 P1 O1 K4 . . . 2_645 -36.42(5) ?
    K3 P1 O1 K4 . . . 2_645 134.51(5) ?
    K1 P1 O1 K4 4_566 . . 2_645 -96.69(4) ?
    K9 P1 O1 K4 . . . 2_645 171.75(2) ?
    K2 P1 O1 K4 . . . 2_645 37.02(4) ?
    K1 P1 O1 K4 . . . 2_645 91.61(4) ?
    K7 P1 O1 K4 . . . 2_645 -123.22(3) ?
    O2 P1 O1 K1 . . . 4_566 175.96(4) ?
    O3 P1 O1 K1 . . . 4_566 -56.26(5) ?
    O4 P1 O1 K1 . . . 4_566 60.27(5) ?
    K3 P1 O1 K1 . . . 4_566 -128.80(6) ?
    K4 P1 O1 K1 2_645 . . 4_566 96.69(4) ?
    K9 P1 O1 K1 . . . 4_566 -91.55(3) ?
    K2 P1 O1 K1 . . . 4_566 133.72(3) ?
    K1 P1 O1 K1 . . . 4_566 -171.694(19) ?
    K7 P1 O1 K1 . . . 4_566 -26.53(4) ?
    O20 Al2 O1 P1 4_565 . . . 162.05(8) ?
    O21 Al2 O1 P1 . . . . -79.88(9) ?
    O12 Al2 O1 P1 4_565 . . . 43.05(10) ?
    K1 Al2 O1 P1 4_566 . . . -93.03(9) ?
    K9 Al2 O1 P1 . . . . -4.42(8) ?
    K3 Al2 O1 P1 4_566 . . . -121.76(8) ?
    O20 Al2 O1 K4 4_565 . . 2_645 -3.44(6) ?
    O21 Al2 O1 K4 . . . 2_645 114.63(5) ?
    O12 Al2 O1 K4 4_565 . . 2_645 -122.44(5) ?
    K1 Al2 O1 K4 4_566 . . 2_645 101.48(5) ?
    K9 Al2 O1 K4 . . . 2_645 -169.92(4) ?
    K3 Al2 O1 K4 4_566 . . 2_645 72.75(5) ?
    O20 Al2 O1 K1 4_565 . . 4_566 -104.92(4) ?
    O21 Al2 O1 K1 . . . 4_566 13.15(4) ?
    O12 Al2 O1 K1 4_565 . . 4_566 136.08(4) ?
    K9 Al2 O1 K1 . . . 4_566 88.61(3) ?
    K3 Al2 O1 K1 4_566 . . 4_566 -28.73(3) ?
    O3 P1 O2 K1 . . . . -98.21(8) ?
    O4 P1 O2 K1 . . . . 138.08(7) ?
    O1 P1 O2 K1 . . . . 26.93(9) ?
    K3 P1 O2 K1 . . . . -123.61(9) ?
    K4 P1 O2 K1 2_645 . . . 80.65(7) ?
    K9 P1 O2 K1 . . . . -60.62(7) ?
    K2 P1 O2 K1 . . . . 137.87(10) ?
    K7 P1 O2 K1 . . . . -132.71(6) ?
    O3 P1 O2 K2 . . . . 123.92(5) ?
    O4 P1 O2 K2 . . . . 0.21(6) ?
    O1 P1 O2 K2 . . . . -110.94(5) ?
    K3 P1 O2 K2 . . . . 98.52(5) ?
    K4 P1 O2 K2 2_645 . . . -57.22(4) ?
    K9 P1 O2 K2 . . . . 161.51(4) ?
    K1 P1 O2 K2 . . . . -137.87(10) ?
    K7 P1 O2 K2 . . . . 89.42(5) ?
    O3 P1 O2 K3 . . . . 25.41(6) ?
    O4 P1 O2 K3 . . . . -98.30(5) ?
    O1 P1 O2 K3 . . . . 150.54(4) ?
    K4 P1 O2 K3 2_645 . . . -155.73(2) ?
    K9 P1 O2 K3 . . . . 63.00(3) ?
    K2 P1 O2 K3 . . . . -98.52(5) ?
    K1 P1 O2 K3 . . . . 123.61(9) ?
    K7 P1 O2 K3 . . . . -9.09(5) ?
    O2 P1 O3 K7 . . . . -104.87(7) ?
    O4 P1 O3 K7 . . . . 18.33(8) ?
    O1 P1 O3 K7 . . . . 129.67(6) ?
    K3 P1 O3 K7 . . . . -81.79(6) ?
    K1 P1 O3 K7 4_566 . . . 77.25(6) ?
    K4 P1 O3 K7 2_645 . . . 77.54(10) ?
    K9 P1 O3 K7 . . . . -170.61(10) ?
    K2 P1 O3 K7 . . . . -61.76(8) ?
    K1 P1 O3 K7 . . . . -135.92(5) ?
    O2 P1 O3 K9 . . . . 65.74(6) ?
    O4 P1 O3 K9 . . . . -171.06(5) ?
    O1 P1 O3 K9 . . . . -59.72(6) ?
    K3 P1 O3 K9 . . . . 88.82(5) ?
    K1 P1 O3 K9 4_566 . . . -112.14(5) ?
    K4 P1 O3 K9 2_645 . . . -111.85(7) ?
    K2 P1 O3 K9 . . . . 108.85(4) ?
    K1 P1 O3 K9 . . . . 34.69(6) ?
    K7 P1 O3 K9 . . . . 170.61(10) ?
    O2 P1 O3 K3 . . . . -23.08(5) ?
    O4 P1 O3 K3 . . . . 100.11(5) ?
    O1 P1 O3 K3 . . . . -148.55(4) ?
    K1 P1 O3 K3 4_566 . . . 159.03(3) ?
    K4 P1 O3 K3 2_645 . . . 159.33(5) ?
    K9 P1 O3 K3 . . . . -88.82(5) ?
    K2 P1 O3 K3 . . . . 20.02(5) ?
    K1 P1 O3 K3 . . . . -54.13(3) ?
    K7 P1 O3 K3 . . . . 81.79(6) ?
    O2 P1 O3 K1 . . . 4_566 177.88(4) ?
    O4 P1 O3 K1 . . . 4_566 -58.92(5) ?
    O1 P1 O3 K1 . . . 4_566 52.42(4) ?
    K3 P1 O3 K1 . . . 4_566 -159.03(3) ?
    K4 P1 O3 K1 2_645 . . 4_566 0.29(8) ?
    K9 P1 O3 K1 . . . 4_566 112.14(5) ?
    K2 P1 O3 K1 . . . 4_566 -139.01(3) ?
    K1 P1 O3 K1 . . . 4_566 146.835(17) ?
    K7 P1 O3 K1 . . . 4_566 -77.25(6) ?
    O2 P1 O4 Al3 . . . . 79.47(15) ?
    O3 P1 O4 Al3 . . . . -47.05(15) ?
    O1 P1 O4 Al3 . . . . -163.63(13) ?
    K3 P1 O4 Al3 . . . . 21.04(15) ?
    K1 P1 O4 Al3 4_566 . . . -106.93(14) ?
    K4 P1 O4 Al3 2_645 . . . 161.45(16) ?
    K9 P1 O4 Al3 . . . . -59.37(18) ?
    K2 P1 O4 Al3 . . . . 79.62(14) ?
    K1 P1 O4 Al3 . . . . 103.03(13) ?
    K7 P1 O4 Al3 . . . . -37.60(13) ?
    O2 P1 O4 K4 . . . 2_645 -81.98(5) ?
    O3 P1 O4 K4 . . . 2_645 151.50(4) ?
    O1 P1 O4 K4 . . . 2_645 34.92(5) ?
    K3 P1 O4 K4 . . . 2_645 -140.42(2) ?
    K1 P1 O4 K4 4_566 . . 2_645 91.62(3) ?
    K9 P1 O4 K4 . . . 2_645 139.18(5) ?
    K2 P1 O4 K4 . . . 2_645 -81.84(3) ?
    K1 P1 O4 K4 . . . 2_645 -58.42(4) ?
    K7 P1 O4 K4 . . . 2_645 160.94(3) ?
    O2 P1 O4 K1 . . . 4_566 -173.60(4) ?
    O3 P1 O4 K1 . . . 4_566 59.88(5) ?
    O1 P1 O4 K1 . . . 4_566 -56.70(4) ?
    K3 P1 O4 K1 . . . 4_566 127.960(16) ?
    K4 P1 O4 K1 2_645 . . 4_566 -91.62(3) ?
    K9 P1 O4 K1 . . . 4_566 47.55(7) ?
    K2 P1 O4 K1 . . . 4_566 -173.46(2) ?
    K1 P1 O4 K1 . . . 4_566 -150.05(2) ?
    K7 P1 O4 K1 . . . 4_566 69.32(2) ?
    O18 Al3 O4 P1 4_575 . . . 26.14(16) ?
    O8 Al3 O4 P1 3_666 . . . 145.69(13) ?
    O7 Al3 O4 P1 . . . . -88.23(14) ?
    K5 Al3 O4 P1 . . . . -30.32(15) ?
    K2 Al3 O4 P1 . . . . -78.48(14) ?
    K7 Al3 O4 P1 . . . . 37.11(13) ?
    K1 Al3 O4 P1 4_566 . . . 101.14(15) ?
    O18 Al3 O4 K4 4_575 . . 2_645 -173.92(4) ?
    O8 Al3 O4 K4 3_666 . . 2_645 -54.36(6) ?
    O7 Al3 O4 K4 . . . 2_645 71.72(5) ?
    K5 Al3 O4 K4 . . . 2_645 129.63(3) ?
    K2 Al3 O4 K4 . . . 2_645 81.47(4) ?
    K7 Al3 O4 K4 . . . 2_645 -162.94(4) ?
    K1 Al3 O4 K4 4_566 . . 2_645 -98.92(5) ?
    O18 Al3 O4 K1 4_575 . . 4_566 -75.00(5) ?
    O8 Al3 O4 K1 3_666 . . 4_566 44.56(5) ?
    O7 Al3 O4 K1 . . . 4_566 170.64(3) ?
    K5 Al3 O4 K1 . . . 4_566 -131.45(2) ?
    K2 Al3 O4 K1 . . . 4_566 -179.61(4) ?
    K7 Al3 O4 K1 . . . 4_566 -64.02(3) ?
    O6 P2 O5 K2 . . . 2_655 46.31(8) ?
    O7 P2 O5 K2 . . . 2_655 -76.58(7) ?
    O8 P2 O5 K2 . . . 2_655 169.24(5) ?
    K2 P2 O5 K2 . . . 2_655 -13.46(11) ?
    K5 P2 O5 K2 2_645 . . 2_655 96.16(6) ?
    K1 P2 O5 K2 2_655 . . 2_655 108.44(7) ?
    K4 P2 O5 K2 4_576 . . 2_655 -123.32(9) ?
    O6 P2 O5 K4 . . . 4_576 169.63(4) ?
    O7 P2 O5 K4 . . . 4_576 46.75(6) ?
    O8 P2 O5 K4 . . . 4_576 -67.44(6) ?
    K2 P2 O5 K4 . . . 4_576 109.86(6) ?
    K5 P2 O5 K4 2_645 . . 4_576 -140.52(4) ?
    K1 P2 O5 K4 2_655 . . 4_576 -128.24(7) ?
    K2 P2 O5 K4 2_655 . . 4_576 123.32(9) ?
    O6 P2 O5 K1 . . . 2_655 -62.13(6) ?
    O7 P2 O5 K1 . . . 2_655 174.99(4) ?
    O8 P2 O5 K1 . . . 2_655 60.80(6) ?
    K2 P2 O5 K1 . . . 2_655 -121.90(5) ?
    K5 P2 O5 K1 2_645 . . 2_655 -12.28(5) ?
    K2 P2 O5 K1 2_655 . . 2_655 -108.44(7) ?
    K4 P2 O5 K1 4_576 . . 2_655 128.24(7) ?
    O5 P2 O6 K5 . . . 2_645 101.95(5) ?
    O7 P2 O6 K5 . . . 2_645 -134.09(4) ?
    O8 P2 O6 K5 . . . 2_645 -22.17(6) ?
    K2 P2 O6 K5 . . . 2_645 -112.98(5) ?
    K1 P2 O6 K5 2_655 . . 2_645 61.44(4) ?
    K2 P2 O6 K5 2_655 . . 2_645 124.77(3) ?
    K4 P2 O6 K5 4_576 . . 2_645 114.86(6) ?
    O5 P2 O6 K2 . . . . -145.08(4) ?
    O7 P2 O6 K2 . . . . -21.11(5) ?
    O8 P2 O6 K2 . . . . 90.81(4) ?
    K5 P2 O6 K2 2_645 . . . 112.98(5) ?
    K1 P2 O6 K2 2_655 . . . 174.42(2) ?
    K2 P2 O6 K2 2_655 . . . -122.25(2) ?
    K4 P2 O6 K2 4_576 . . . -132.16(5) ?
    O5 P2 O6 K4 . . . . -40.05(9) ?
    O7 P2 O6 K4 . . . . 83.92(8) ?
    O8 P2 O6 K4 . . . . -164.16(6) ?
    K2 P2 O6 K4 . . . . 105.03(8) ?
    K5 P2 O6 K4 2_645 . . . -141.99(9) ?
    K1 P2 O6 K4 2_655 . . . -80.55(7) ?
    K2 P2 O6 K4 2_655 . . . -17.22(7) ?
    K4 P2 O6 K4 4_576 . . . -27.13(12) ?
    O5 P2 O7 Al3 . . . . -90.48(8) ?
    O6 P2 O7 Al3 . . . . 142.42(7) ?
    O8 P2 O7 Al3 . . . . 27.73(8) ?
    K2 P2 O7 Al3 . . . . 122.86(8) ?
    K5 P2 O7 Al3 2_645 . . . 98.52(7) ?
    K1 P2 O7 Al3 2_655 . . . -80.99(11) ?
    K2 P2 O7 Al3 2_655 . . . -122.47(7) ?
    K4 P2 O7 Al3 4_576 . . . -64.48(7) ?
    O5 P2 O7 K2 . . . . 146.66(4) ?
    O6 P2 O7 K2 . . . . 19.57(4) ?
    O8 P2 O7 K2 . . . . -95.13(4) ?
    K5 P2 O7 K2 2_645 . . . -24.34(5) ?
    K1 P2 O7 K2 2_655 . . . 156.15(7) ?
    K2 P2 O7 K2 2_655 . . . 114.68(2) ?
    K4 P2 O7 K2 4_576 . . . 172.66(2) ?
    O5 P2 O7 K5 . . . . 58.72(6) ?
    O6 P2 O7 K5 . . . . -68.38(6) ?
    O8 P2 O7 K5 . . . . 176.93(4) ?
    K2 P2 O7 K5 . . . . -87.94(4) ?
    K5 P2 O7 K5 2_645 . . . -112.28(4) ?
    K1 P2 O7 K5 2_655 . . . 68.21(10) ?
    K2 P2 O7 K5 2_655 . . . 26.73(4) ?
    K4 P2 O7 K5 4_576 . . . 84.72(4) ?
    O4 Al3 O7 P2 . . . . -103.63(8) ?
    O18 Al3 O7 P2 4_575 . . . 138.34(7) ?
    O8 Al3 O7 P2 3_666 . . . 19.26(9) ?
    K5 Al3 O7 P2 . . . . 154.15(9) ?
    K2 Al3 O7 P2 . . . . -116.27(9) ?
    K7 Al3 O7 P2 . . . . 171.99(5) ?
    K1 Al3 O7 P2 4_566 . . . -85.55(10) ?
    O4 Al3 O7 K2 . . . . 12.64(5) ?
    O18 Al3 O7 K2 4_575 . . . -105.39(4) ?
    O8 Al3 O7 K2 3_666 . . . 135.53(4) ?
    K5 Al3 O7 K2 . . . . -89.58(4) ?
    K7 Al3 O7 K2 . . . . -71.74(5) ?
    K1 Al3 O7 K2 4_566 . . . 30.72(9) ?
    O4 Al3 O7 K5 . . . . 102.22(4) ?
    O18 Al3 O7 K5 4_575 . . . -15.81(4) ?
    O8 Al3 O7 K5 3_666 . . . -134.89(4) ?
    K2 Al3 O7 K5 . . . . 89.58(4) ?
    K7 Al3 O7 K5 . . . . 17.84(4) ?
    K1 Al3 O7 K5 4_566 . . . 120.30(6) ?
    O5 P2 O8 Al3 . . . 3_666 15.71(9) ?
    O6 P2 O8 Al3 . . . 3_666 142.87(7) ?
    O7 P2 O8 Al3 . . . 3_666 -102.40(8) ?
    K2 P2 O8 Al3 . . . 3_666 -162.84(7) ?
    K5 P2 O8 Al3 2_645 . . 3_666 126.09(8) ?
    K1 P2 O8 Al3 2_655 . . 3_666 55.84(7) ?
    K2 P2 O8 Al3 2_655 . . 3_666 25.06(11) ?
    K4 P2 O8 Al3 4_576 . . 3_666 -17.91(8) ?
    O5 P2 O8 K5 . . . 2_645 -110.37(4) ?
    O6 P2 O8 K5 . . . 2_645 16.79(4) ?
    O7 P2 O8 K5 . . . 2_645 131.52(4) ?
    K2 P2 O8 K5 . . . 2_645 71.08(2) ?
    K1 P2 O8 K5 2_655 . . 2_645 -70.24(2) ?
    K2 P2 O8 K5 2_655 . . 2_645 -101.02(5) ?
    K4 P2 O8 K5 4_576 . . 2_645 -143.992(16) ?
    O11 P3 O9 K1 . . . 4_566 166.67(4) ?
    O10 P3 O9 K1 . . . 4_566 -71.36(6) ?
    O12 P3 O9 K1 . . . 4_566 41.16(6) ?
    K3 P3 O9 K1 4_576 . . 4_566 -179.91(5) ?
    K6 P3 O9 K1 4_576 . . 4_566 -133.01(4) ?
    K5 P3 O9 K1 4_576 . . 4_566 114.08(6) ?
    K7 P3 O9 K1 . . . 4_566 -109.75(6) ?
    O11 P3 O9 K5 . . . 4_576 52.59(6) ?
    O10 P3 O9 K5 . . . 4_576 174.56(4) ?
    O12 P3 O9 K5 . . . 4_576 -72.92(5) ?
    K3 P3 O9 K5 4_576 . . 4_576 66.00(3) ?
    K6 P3 O9 K5 4_576 . . 4_576 112.91(4) ?
    K1 P3 O9 K5 4_566 . . 4_576 -114.08(6) ?
    K7 P3 O9 K5 . . . 4_576 136.17(6) ?
    O11 P3 O9 K7 . . . . -83.58(5) ?
    O10 P3 O9 K7 . . . . 38.39(6) ?
    O12 P3 O9 K7 . . . . 150.91(4) ?
    K3 P3 O9 K7 4_576 . . . -70.17(3) ?
    K6 P3 O9 K7 4_576 . . . -23.26(5) ?
    K1 P3 O9 K7 4_566 . . . 109.75(6) ?
    K5 P3 O9 K7 4_576 . . . -136.17(6) ?
    O9 P3 O10 Al1 . . . 4_566 38.06(9) ?
    O11 P3 O10 Al1 . . . 4_566 165.22(7) ?
    O12 P3 O10 Al1 . . . 4_566 -79.76(8) ?
    K8 P3 O10 Al1 4_576 . . 4_566 -135.77(8) ?
    K3 P3 O10 Al1 4_576 . . 4_566 121.23(7) ?
    K6 P3 O10 Al1 4_576 . . 4_566 148.40(9) ?
    K1 P3 O10 Al1 4_566 . . 4_566 2.13(7) ?
    K5 P3 O10 Al1 4_576 . . 4_566 47.08(12) ?
    K7 P3 O10 Al1 . . . 4_566 64.31(7) ?
    O9 P3 O10 K8 . . . 4_576 173.83(4) ?
    O11 P3 O10 K8 . . . 4_576 -59.01(4) ?
    O12 P3 O10 K8 . . . 4_576 56.00(4) ?
    K3 P3 O10 K8 4_576 . . 4_576 -103.00(2) ?
    K6 P3 O10 K8 4_576 . . 4_576 -75.83(2) ?
    K1 P3 O10 K8 4_566 . . 4_576 137.894(18) ?
    K5 P3 O10 K8 4_576 . . 4_576 -177.15(5) ?
    K7 P3 O10 K8 . . . 4_576 -159.93(2) ?
    O9 P3 O10 K6 . . . 4_576 -110.34(4) ?
    O11 P3 O10 K6 . . . 4_576 16.82(5) ?
    O12 P3 O10 K6 . . . 4_576 131.84(4) ?
    K8 P3 O10 K6 4_576 . . 4_576 75.83(2) ?
    K3 P3 O10 K6 4_576 . . 4_576 -27.17(3) ?
    K1 P3 O10 K6 4_566 . . 4_576 -146.28(2) ?
    K5 P3 O10 K6 4_576 . . 4_576 -101.32(7) ?
    K7 P3 O10 K6 . . . 4_576 -84.09(2) ?
    O9 P3 O11 K3 . . . 4_576 19.77(6) ?
    O10 P3 O11 K3 . . . 4_576 -104.76(5) ?
    O12 P3 O11 K3 . . . 4_576 145.65(4) ?
    K8 P3 O11 K3 4_576 . . 4_576 -156.87(4) ?
    K6 P3 O11 K3 4_576 . . 4_576 -87.39(4) ?
    K1 P3 O11 K3 4_566 . . 4_576 37.32(9) ?
    K5 P3 O11 K3 4_576 . . 4_576 53.40(4) ?
    K7 P3 O11 K3 . . . 4_576 -25.34(4) ?
    O9 P3 O11 K7 . . . 4_576 -98.95(8) ?
    O10 P3 O11 K7 . . . 4_576 136.52(6) ?
    O12 P3 O11 K7 . . . 4_576 26.94(8) ?
    K8 P3 O11 K7 4_576 . . 4_576 84.41(7) ?
    K3 P3 O11 K7 4_576 . . 4_576 -118.71(8) ?
    K6 P3 O11 K7 4_576 . . 4_576 153.90(8) ?
    K1 P3 O11 K7 4_566 . . 4_576 -81.39(10) ?
    K5 P3 O11 K7 4_576 . . 4_576 -65.31(7) ?
    K7 P3 O11 K7 . . . 4_576 -144.06(6) ?
    O9 P3 O11 K6 . . . 4_576 107.15(5) ?
    O10 P3 O11 K6 . . . 4_576 -17.38(5) ?
    O12 P3 O11 K6 . . . 4_576 -126.96(4) ?
    K8 P3 O11 K6 4_576 . . 4_576 -69.49(3) ?
    K3 P3 O11 K6 4_576 . . 4_576 87.39(4) ?
    K1 P3 O11 K6 4_566 . . 4_576 124.71(6) ?
    K5 P3 O11 K6 4_576 . . 4_576 140.79(3) ?
    K7 P3 O11 K6 . . . 4_576 62.04(4) ?
    O9 P3 O11 K8 . . . 4_576 176.64(4) ?
    O10 P3 O11 K8 . . . 4_576 52.11(4) ?
    O12 P3 O11 K8 . . . 4_576 -57.47(4) ?
    K3 P3 O11 K8 4_576 . . 4_576 156.87(4) ?
    K6 P3 O11 K8 4_576 . . 4_576 69.49(3) ?
    K1 P3 O11 K8 4_566 . . 4_576 -165.80(6) ?
    K5 P3 O11 K8 4_576 . . 4_576 -149.724(16) ?
    K7 P3 O11 K8 . . . 4_576 131.53(2) ?
    O9 P3 O12 Al2 . . . 4_566 70.22(9) ?
    O11 P3 O12 Al2 . . . 4_566 -58.63(9) ?
    O10 P3 O12 Al2 . . . 4_566 -171.27(7) ?
    K8 P3 O12 Al2 4_576 . . 4_566 -119.22(8) ?
    K3 P3 O12 Al2 4_576 . . 4_566 -22.60(11) ?
    K6 P3 O12 Al2 4_576 . . 4_566 -116.58(7) ?
    K1 P3 O12 Al2 4_566 . . 4_566 94.47(7) ?
    K5 P3 O12 Al2 4_576 . . 4_566 28.45(7) ?
    K7 P3 O12 Al2 . . . 4_566 106.05(7) ?
    O9 P3 O12 K8 . . . 4_576 -170.56(4) ?
    O11 P3 O12 K8 . . . 4_576 60.59(4) ?
    O10 P3 O12 K8 . . . 4_576 -52.05(4) ?
    K3 P3 O12 K8 4_576 . . 4_576 96.62(5) ?
    K6 P3 O12 K8 4_576 . . 4_576 2.63(4) ?
    K1 P3 O12 K8 4_566 . . 4_576 -146.32(2) ?
    K5 P3 O12 K8 4_576 . . 4_576 147.664(15) ?
    K7 P3 O12 K8 . . . 4_576 -134.73(4) ?
    O9 P3 O12 K9 . . . 4_566 -101.53(6) ?
    O11 P3 O12 K9 . . . 4_566 129.62(5) ?
    O10 P3 O12 K9 . . . 4_566 16.99(6) ?
    K8 P3 O12 K9 4_576 . . 4_566 69.04(4) ?
    K3 P3 O12 K9 4_576 . . 4_566 165.654(19) ?
    K6 P3 O12 K9 4_576 . . 4_566 71.67(6) ?
    K1 P3 O12 K9 4_566 . . 4_566 -77.28(5) ?
    K5 P3 O12 K9 4_576 . . 4_566 -143.30(4) ?
    K7 P3 O12 K9 . . . 4_566 -65.70(8) ?
    O16 P4 O13 K8 . . . 2_545 15.46(5) ?
    O14 P4 O13 K8 . . . 2_545 -107.53(4) ?
    O15 P4 O13 K8 . . . 2_545 139.52(4) ?
    K6 P4 O13 K8 3_565 . . 2_545 -116.35(4) ?
    K7 P4 O13 K8 2_545 . . 2_545 113.83(5) ?
    K8 P4 O13 K8 1_545 . . 2_545 34.62(10) ?
    K9 P4 O13 K8 . . . 2_545 -28.45(4) ?
    O16 P4 O13 K7 . . . 2_545 -98.37(5) ?
    O14 P4 O13 K7 . . . 2_545 138.64(4) ?
    O15 P4 O13 K7 . . . 2_545 25.69(5) ?
    K8 P4 O13 K7 2_545 . . 2_545 -113.83(5) ?
    K6 P4 O13 K7 3_565 . . 2_545 129.82(5) ?
    K8 P4 O13 K7 1_545 . . 2_545 -79.21(9) ?
    K9 P4 O13 K7 . . . 2_545 -142.28(2) ?
    O16 P4 O13 K6 . . . 3_565 131.81(4) ?
    O14 P4 O13 K6 . . . 3_565 8.82(5) ?
    O15 P4 O13 K6 . . . 3_565 -104.13(4) ?
    K8 P4 O13 K6 2_545 . . 3_565 116.35(4) ?
    K7 P4 O13 K6 2_545 . . 3_565 -129.82(5) ?
    K8 P4 O13 K6 1_545 . . 3_565 150.97(6) ?
    K9 P4 O13 K6 . . . 3_565 87.90(3) ?
    O13 P4 O14 Al1 . . . . 168.22(8) ?
    O16 P4 O14 Al1 . . . . 42.34(10) ?
    O15 P4 O14 Al1 . . . . -75.53(10) ?
    K8 P4 O14 Al1 2_545 . . . 111.07(8) ?
    K6 P4 O14 Al1 3_565 . . . 176.38(10) ?
    K7 P4 O14 Al1 2_545 . . . -145.06(7) ?
    K8 P4 O14 Al1 1_545 . . . 1.72(9) ?
    K9 P4 O14 Al1 . . . . 60.84(9) ?
    O13 P4 O14 K6 . . . 3_565 -8.15(4) ?
    O16 P4 O14 K6 . . . 3_565 -134.03(4) ?
    O15 P4 O14 K6 . . . 3_565 108.09(4) ?
    K8 P4 O14 K6 2_545 . . 3_565 -65.31(3) ?
    K7 P4 O14 K6 2_545 . . 3_565 38.56(5) ?
    K8 P4 O14 K6 1_545 . . 3_565 -174.660(19) ?
    K9 P4 O14 K6 . . . 3_565 -115.53(3) ?
    O10 Al1 O14 P4 4_565 . . . 7.66(10) ?
    O23 Al1 O14 P4 4_565 . . . -108.80(9) ?
    O15 Al1 O14 P4 3 . . . 128.09(9) ?
    K9 Al1 O14 P4 . . . . -61.40(9) ?
    K7 Al1 O14 P4 4_565 . . . 104.16(10) ?
    K9 Al1 O14 P4 4_565 . . . 177.04(8) ?
    K8 Al1 O14 P4 1_545 . . . -1.60(8) ?
    K6 Al1 O14 P4 3_565 . . . -175.84(12) ?
    O10 Al1 O14 K6 4_565 . . 3_565 -176.51(4) ?
    O23 Al1 O14 K6 4_565 . . 3_565 67.04(5) ?
    O15 Al1 O14 K6 3 . . 3_565 -56.07(5) ?
    K9 Al1 O14 K6 . . . 3_565 114.44(4) ?
    K7 Al1 O14 K6 4_565 . . 3_565 -80.01(8) ?
    K9 Al1 O14 K6 4_565 . . 3_565 -7.13(4) ?
    K8 Al1 O14 K6 1_545 . . 3_565 174.24(4) ?
    O13 P4 O15 Al1 . . . 3 80.57(7) ?
    O16 P4 O15 Al1 . . . 3 -152.52(5) ?
    O14 P4 O15 Al1 . . . 3 -34.54(6) ?
    K8 P4 O15 Al1 2_545 . . 3 135.94(4) ?
    K6 P4 O15 Al1 3_565 . . 3 25.64(6) ?
    K7 P4 O15 Al1 2_545 . . 3 101.35(6) ?
    K8 P4 O15 Al1 1_545 . . 3 -121.53(5) ?
    K9 P4 O15 Al1 . . . 3 -116.33(5) ?
    O13 P4 O15 K9 . . . 2_545 -113.30(6) ?
    O16 P4 O15 K9 . . . 2_545 13.62(7) ?
    O14 P4 O15 K9 . . . 2_545 131.60(5) ?
    K8 P4 O15 K9 2_545 . . 2_545 -57.92(8) ?
    K6 P4 O15 K9 3_565 . . 2_545 -168.23(4) ?
    K7 P4 O15 K9 2_545 . . 2_545 -92.52(6) ?
    K8 P4 O15 K9 1_545 . . 2_545 44.60(5) ?
    K9 P4 O15 K9 . . . 2_545 49.81(8) ?
    O13 P4 O15 K7 . . . 2_545 -20.78(4) ?
    O16 P4 O15 K7 . . . 2_545 106.13(5) ?
    O14 P4 O15 K7 . . . 2_545 -135.88(4) ?
    K8 P4 O15 K7 2_545 . . 2_545 34.59(5) ?
    K6 P4 O15 K7 3_565 . . 2_545 -75.71(3) ?
    K8 P4 O15 K7 1_545 . . 2_545 137.12(2) ?
    K9 P4 O15 K7 . . . 2_545 142.32(3) ?
    O13 P4 O16 K6 . . . 2_545 61.07(8) ?
    O14 P4 O16 K6 . . . 2_545 -177.18(5) ?
    O15 P4 O16 K6 . . . 2_545 -62.73(7) ?
    K8 P4 O16 K6 2_545 . . 2_545 74.95(5) ?
    K6 P4 O16 K6 3_565 . . 2_545 119.78(5) ?
    K7 P4 O16 K6 2_545 . . 2_545 8.23(7) ?
    K8 P4 O16 K6 1_545 . . 2_545 -108.66(7) ?
    K9 P4 O16 K6 . . . 2_545 154.81(9) ?
    O13 P4 O16 K8 . . . 1_545 169.73(4) ?
    O14 P4 O16 K8 . . . 1_545 -68.52(5) ?
    O15 P4 O16 K8 . . . 1_545 45.93(6) ?
    K8 P4 O16 K8 2_545 . . 1_545 -176.39(5) ?
    K6 P4 O16 K8 3_565 . . 1_545 -131.56(3) ?
    K7 P4 O16 K8 2_545 . . 1_545 116.89(3) ?
    K9 P4 O16 K8 . . . 1_545 -96.53(6) ?
    O13 P4 O16 K8 . . . 2_545 -13.88(5) ?
    O14 P4 O16 K8 . . . 2_545 107.88(4) ?
    O15 P4 O16 K8 . . . 2_545 -137.67(4) ?
    K6 P4 O16 K8 3_565 . . 2_545 44.83(5) ?
    K7 P4 O16 K8 2_545 . . 2_545 -66.72(3) ?
    K8 P4 O16 K8 1_545 . . 2_545 176.39(5) ?
    K9 P4 O16 K8 . . . 2_545 79.86(4) ?
    O13 P4 O16 K9 . . . . -93.74(6) ?
    O14 P4 O16 K9 . . . . 28.01(6) ?
    O15 P4 O16 K9 . . . . 142.46(4) ?
    K8 P4 O16 K9 2_545 . . . -79.86(4) ?
    K6 P4 O16 K9 3_565 . . . -35.03(7) ?
    K7 P4 O16 K9 2_545 . . . -146.58(3) ?
    K8 P4 O16 K9 1_545 . . . 96.53(6) ?
    O19 P5 O17 K3 . . . 1_556 -127.28(6) ?
    O20 P5 O17 K3 . . . 1_556 -2.53(7) ?
    O18 P5 O17 K3 . . . 1_556 106.88(6) ?
    K2 P5 O17 K3 1_556 . . 1_556 -102.87(6) ?
    K7 P5 O17 K3 4_576 . . 1_556 58.59(5) ?
    K5 P5 O17 K3 1_556 . . 1_556 145.25(10) ?
    O19 P5 O17 K5 . . . 1_556 87.47(7) ?
    O20 P5 O17 K5 . . . 1_556 -147.78(6) ?
    O18 P5 O17 K5 . . . 1_556 -38.37(8) ?
    K2 P5 O17 K5 1_556 . . 1_556 111.88(7) ?
    K7 P5 O17 K5 4_576 . . 1_556 -86.66(6) ?
    K3 P5 O17 K5 1_556 . . 1_556 -145.25(10) ?
    K4 P5 O17 K5 3_666 . . 1_556 124.34(5) ?
    O19 P5 O17 K2 . . . 1_556 -24.41(5) ?
    O20 P5 O17 K2 . . . 1_556 100.34(5) ?
    O18 P5 O17 K2 . . . 1_556 -150.25(4) ?
    K7 P5 O17 K2 4_576 . . 1_556 161.46(3) ?
    K3 P5 O17 K2 1_556 . . 1_556 102.87(6) ?
    K4 P5 O17 K2 3_666 . . 1_556 12.47(4) ?
    K5 P5 O17 K2 1_556 . . 1_556 -111.88(7) ?
    O19 P5 O18 Al3 . . . 4_576 -42.99(9) ?
    O17 P5 O18 Al3 . . . 4_576 84.77(9) ?
    O20 P5 O18 Al3 . . . 4_576 -159.19(7) ?
    K2 P5 O18 Al3 1_556 . . 4_576 30.80(12) ?
    K7 P5 O18 Al3 4_576 . . 4_576 151.31(9) ?
    K5 P5 O18 Al3 4_576 . . 4_576 -102.25(8) ?
    K3 P5 O18 Al3 1_556 . . 4_576 120.41(7) ?
    K4 P5 O18 Al3 3_666 . . 4_576 -74.90(8) ?
    K5 P5 O18 Al3 1_556 . . 4_576 66.09(7) ?
    O19 P5 O18 K7 . . . 4_576 165.70(4) ?
    O17 P5 O18 K7 . . . 4_576 -66.54(5) ?
    O20 P5 O18 K7 . . . 4_576 49.50(5) ?
    K2 P5 O18 K7 1_556 . . 4_576 -120.51(6) ?
    K5 P5 O18 K7 4_576 . . 4_576 106.44(4) ?
    K3 P5 O18 K7 1_556 . . 4_576 -30.89(4) ?
    K4 P5 O18 K7 3_666 . . 4_576 133.80(3) ?
    K5 P5 O18 K7 1_556 . . 4_576 -85.21(4) ?
    O19 P5 O18 K5 . . . 4_576 59.26(5) ?
    O17 P5 O18 K5 . . . 4_576 -172.98(4) ?
    O20 P5 O18 K5 . . . 4_576 -56.94(4) ?
    K2 P5 O18 K5 1_556 . . 4_576 133.05(5) ?
    K7 P5 O18 K5 4_576 . . 4_576 -106.44(4) ?
    K3 P5 O18 K5 1_556 . . 4_576 -137.33(2) ?
    K4 P5 O18 K5 3_666 . . 4_576 27.36(4) ?
    K5 P5 O18 K5 1_556 . . 4_576 168.347(18) ?
    O17 P5 O19 K4 . . . 3_666 101.86(6) ?
    O20 P5 O19 K4 . . . 3_666 -22.89(7) ?
    O18 P5 O19 K4 . . . 3_666 -132.53(6) ?
    K2 P5 O19 K4 1_556 . . 3_666 79.82(5) ?
    K7 P5 O19 K4 4_576 . . 3_666 -95.84(11) ?
    K5 P5 O19 K4 4_576 . . 3_666 -77.77(5) ?
    K3 P5 O19 K4 1_556 . . 3_666 67.10(7) ?
    K5 P5 O19 K4 1_556 . . 3_666 134.87(5) ?
    O17 P5 O19 K4 . . . 1_556 -59.90(7) ?
    O20 P5 O19 K4 . . . 1_556 175.35(5) ?
    O18 P5 O19 K4 . . . 1_556 65.71(7) ?
    K2 P5 O19 K4 1_556 . . 1_556 -81.94(6) ?
    K7 P5 O19 K4 4_576 . . 1_556 102.40(11) ?
    K5 P5 O19 K4 4_576 . . 1_556 120.47(6) ?
    K3 P5 O19 K4 1_556 . . 1_556 -94.66(6) ?
    K4 P5 O19 K4 3_666 . . 1_556 -161.76(10) ?
    K5 P5 O19 K4 1_556 . . 1_556 -26.89(6) ?
    O17 P5 O19 K2 . . . 1_556 22.04(5) ?
    O20 P5 O19 K2 . . . 1_556 -102.71(4) ?
    O18 P5 O19 K2 . . . 1_556 147.65(4) ?
    K7 P5 O19 K2 4_576 . . 1_556 -175.66(8) ?
    K5 P5 O19 K2 4_576 . . 1_556 -157.59(3) ?
    K3 P5 O19 K2 1_556 . . 1_556 -12.72(4) ?
    K4 P5 O19 K2 3_666 . . 1_556 -79.82(5) ?
    K5 P5 O19 K2 1_556 . . 1_556 55.05(3) ?
    O17 P5 O19 K5 . . . 4_576 179.63(4) ?
    O20 P5 O19 K5 . . . 4_576 54.88(4) ?
    O18 P5 O19 K5 . . . 4_576 -54.77(4) ?
    K2 P5 O19 K5 1_556 . . 4_576 157.59(3) ?
    K7 P5 O19 K5 4_576 . . 4_576 -18.07(11) ?
    K3 P5 O19 K5 1_556 . . 4_576 144.87(3) ?
    K4 P5 O19 K5 3_666 . . 4_576 77.77(5) ?
    K5 P5 O19 K5 1_556 . . 4_576 -147.360(15) ?
    O19 P5 O20 Al2 . . . 4_566 70.69(13) ?
    O17 P5 O20 Al2 . . . 4_566 -56.39(13) ?
    O18 P5 O20 Al2 . . . 4_566 -172.59(12) ?
    K2 P5 O20 Al2 1_556 . . 4_566 2.12(13) ?
    K7 P5 O20 Al2 4_576 . . 4_566 -129.93(13) ?
    K5 P5 O20 Al2 4_576 . . 4_566 130.29(13) ?
    K3 P5 O20 Al2 1_556 . . 4_566 -57.81(12) ?
    K4 P5 O20 Al2 3_666 . . 4_566 58.15(12) ?
    K5 P5 O20 Al2 1_556 . . 4_566 -79.11(13) ?
    O19 P5 O20 K7 . . . 4_576 -159.38(4) ?
    O17 P5 O20 K7 . . . 4_576 73.54(4) ?
    O18 P5 O20 K7 . . . 4_576 -42.66(4) ?
    K2 P5 O20 K7 1_556 . . 4_576 132.04(2) ?
    K5 P5 O20 K7 4_576 . . 4_576 -99.78(3) ?
    K3 P5 O20 K7 1_556 . . 4_576 72.12(2) ?
    K4 P5 O20 K7 3_666 . . 4_576 -171.92(2) ?
    K5 P5 O20 K7 1_556 . . 4_576 50.81(4) ?
    O19 P5 O20 K5 . . . 4_576 -59.60(5) ?
    O17 P5 O20 K5 . . . 4_576 173.32(4) ?
    O18 P5 O20 K5 . . . 4_576 57.12(4) ?
    K2 P5 O20 K5 1_556 . . 4_576 -128.174(17) ?
    K7 P5 O20 K5 4_576 . . 4_576 99.78(3) ?
    K3 P5 O20 K5 1_556 . . 4_576 171.90(2) ?
    K4 P5 O20 K5 3_666 . . 4_576 -72.14(2) ?
    K5 P5 O20 K5 1_556 . . 4_576 150.60(3) ?
    O24 P6 O21 Al2 . . . . 14.13(10) ?
    O22 P6 O21 Al2 . . . . 143.01(8) ?
    O23 P6 O21 Al2 . . . . -101.44(9) ?
    K3 P6 O21 Al2 4_566 . . . 151.49(10) ?
    K1 P6 O21 Al2 4_566 . . . -113.29(9) ?
    K9 P6 O21 Al2 . . . . -22.03(8) ?
    K9 P6 O21 Al2 4_566 . . . -171.63(7) ?
    K8 P6 O21 Al2 1_545 . . . 40.83(8) ?
    K6 P6 O21 Al2 4_566 . . . 110.87(8) ?
    O24 P6 O21 K3 . . . 4_566 -137.36(4) ?
    O22 P6 O21 K3 . . . 4_566 -8.48(4) ?
    O23 P6 O21 K3 . . . 4_566 107.07(4) ?
    K1 P6 O21 K3 4_566 . . 4_566 95.22(3) ?
    K9 P6 O21 K3 . . . 4_566 -173.52(2) ?
    K9 P6 O21 K3 4_566 . . 4_566 36.89(4) ?
    K8 P6 O21 K3 1_545 . . 4_566 -110.66(3) ?
    K6 P6 O21 K3 4_566 . . 4_566 -40.62(3) ?
    O24 P6 O21 K1 . . . 4_566 127.42(4) ?
    O22 P6 O21 K1 . . . 4_566 -103.70(4) ?
    O23 P6 O21 K1 . . . 4_566 11.85(4) ?
    K3 P6 O21 K1 4_566 . . 4_566 -95.22(3) ?
    K9 P6 O21 K1 . . . 4_566 91.26(3) ?
    K9 P6 O21 K1 4_566 . . 4_566 -58.33(4) ?
    K8 P6 O21 K1 1_545 . . 4_566 154.12(2) ?
    K6 P6 O21 K1 4_566 . . 4_566 -135.84(2) ?
    O20 Al2 O21 P6 4_565 . . . -142.26(8) ?
    O1 Al2 O21 P6 . . . . 100.50(9) ?
    O12 Al2 O21 P6 4_565 . . . -22.61(10) ?
    K1 Al2 O21 P6 4_566 . . . 113.79(9) ?
    K9 Al2 O21 P6 . . . . 21.73(8) ?
    K3 Al2 O21 P6 4_566 . . . -147.38(11) ?
    O20 Al2 O21 K3 4_565 . . 4_566 5.12(5) ?
    O1 Al2 O21 K3 . . . 4_566 -112.13(5) ?
    O12 Al2 O21 K3 4_565 . . 4_566 124.77(4) ?
    K1 Al2 O21 K3 4_566 . . 4_566 -98.83(5) ?
    K9 Al2 O21 K3 . . . 4_566 169.11(4) ?
    O20 Al2 O21 K1 4_565 . . 4_566 103.95(4) ?
    O1 Al2 O21 K1 . . . 4_566 -13.30(4) ?
    O12 Al2 O21 K1 4_565 . . 4_566 -136.40(3) ?
    K9 Al2 O21 K1 . . . 4_566 -92.06(3) ?
    K3 Al2 O21 K1 4_566 . . 4_566 98.83(5) ?
    O24 P6 O22 K3 . . . 4_566 134.63(4) ?
    O23 P6 O22 K3 . . . 4_566 -102.12(4) ?
    O21 P6 O22 K3 . . . 4_566 9.28(5) ?
    K1 P6 O22 K3 4_566 . . 4_566 -50.37(4) ?
    K9 P6 O22 K3 . . . 4_566 136.41(8) ?
    K9 P6 O22 K3 4_566 . . 4_566 -104.79(5) ?
    K8 P6 O22 K3 1_545 . . 4_566 99.72(3) ?
    K6 P6 O22 K3 4_566 . . 4_566 99.91(6) ?
    O24 P6 O22 K6 . . . 4_566 34.73(8) ?
    O23 P6 O22 K6 . . . 4_566 157.98(5) ?
    O21 P6 O22 K6 . . . 4_566 -90.63(7) ?
    K3 P6 O22 K6 4_566 . . 4_566 -99.91(6) ?
    K1 P6 O22 K6 4_566 . . 4_566 -150.27(4) ?
    K9 P6 O22 K6 . . . 4_566 36.50(14) ?
    K9 P6 O22 K6 4_566 . . 4_566 155.30(8) ?
    K8 P6 O22 K6 1_545 . . 4_566 -0.19(6) ?
    O24 P6 O22 K9 . . . 4_566 -120.57(5) ?
    O23 P6 O22 K9 . . . 4_566 2.68(6) ?
    O21 P6 O22 K9 . . . 4_566 114.07(5) ?
    K3 P6 O22 K9 4_566 . . 4_566 104.79(5) ?
    K1 P6 O22 K9 4_566 . . 4_566 54.42(4) ?
    K9 P6 O22 K9 . . . 4_566 -118.80(9) ?
    K8 P6 O22 K9 1_545 . . 4_566 -155.49(3) ?
    K6 P6 O22 K9 4_566 . . 4_566 -155.30(8) ?
    O24 P6 O23 Al1 . . . 4_566 32.64(8) ?
    O22 P6 O23 Al1 . . . 4_566 -95.36(7) ?
    O21 P6 O23 Al1 . . . 4_566 149.70(6) ?
    K3 P6 O23 Al1 4_566 . . 4_566 -149.82(5) ?
    K1 P6 O23 Al1 4_566 . . 4_566 162.85(8) ?
    K9 P6 O23 Al1 . . . 4_566 68.52(6) ?
    K9 P6 O23 Al1 4_566 . . 4_566 -93.39(7) ?
    K8 P6 O23 Al1 1_545 . . 4_566 48.93(9) ?
    K6 P6 O23 Al1 4_566 . . 4_566 -79.06(7) ?
    O24 P6 O23 K1 . . . 4_566 -130.21(5) ?
    O22 P6 O23 K1 . . . 4_566 101.79(5) ?
    O21 P6 O23 K1 . . . 4_566 -13.14(5) ?
    K3 P6 O23 K1 4_566 . . 4_566 47.33(4) ?
    K9 P6 O23 K1 . . . 4_566 -94.32(4) ?
    K9 P6 O23 K1 4_566 . . 4_566 103.77(4) ?
    K8 P6 O23 K1 1_545 . . 4_566 -113.91(5) ?
    K6 P6 O23 K1 4_566 . . 4_566 118.10(4) ?
    O24 P6 O23 K9 . . . 4_566 126.03(4) ?
    O22 P6 O23 K9 . . . 4_566 -1.98(4) ?
    O21 P6 O23 K9 . . . 4_566 -116.91(4) ?
    K3 P6 O23 K9 4_566 . . 4_566 -56.43(3) ?
    K1 P6 O23 K9 4_566 . . 4_566 -103.77(4) ?
    K9 P6 O23 K9 . . . 4_566 161.911(19) ?
    K8 P6 O23 K9 1_545 . . 4_566 142.32(4) ?
    K6 P6 O23 K9 4_566 . . 4_566 14.33(4) ?
    O22 P6 O24 K8 . . . 1_545 -73.80(7) ?
    O23 P6 O24 K8 . . . 1_545 162.54(5) ?
    O21 P6 O24 K8 . . . 1_545 50.45(6) ?
    K3 P6 O24 K8 4_566 . . 1_545 -13.86(9) ?
    K1 P6 O24 K8 4_566 . . 1_545 112.46(5) ?
    K9 P6 O24 K8 . . . 1_545 107.01(7) ?
    K9 P6 O24 K8 4_566 . . 1_545 -123.05(4) ?
    K6 P6 O24 K8 4_566 . . 1_545 -56.86(5) ?
    O22 P6 O24 K9 . . . . 179.19(4) ?
    O23 P6 O24 K9 . . . . 55.53(5) ?
    O21 P6 O24 K9 . . . . -56.55(5) ?
    K3 P6 O24 K9 4_566 . . . -120.87(4) ?
    K1 P6 O24 K9 4_566 . . . 5.45(6) ?
    K9 P6 O24 K9 4_566 . . . 129.95(3) ?
    K8 P6 O24 K9 1_545 . . . -107.01(7) ?
    K6 P6 O24 K9 4_566 . . . -163.87(3) ?
    O22 P6 O24 K6 . . . 2_545 46.60(7) ?
    O23 P6 O24 K6 . . . 2_545 -77.05(6) ?
    O21 P6 O24 K6 . . . 2_545 170.86(5) ?
    K3 P6 O24 K6 4_566 . . 2_545 106.54(6) ?
    K1 P6 O24 K6 4_566 . . 2_545 -127.14(4) ?
    K9 P6 O24 K6 . . . 2_545 -132.59(7) ?
    K9 P6 O24 K6 4_566 . . 2_545 -2.64(7) ?
    K8 P6 O24 K6 1_545 . . 2_545 120.40(8) ?
    K6 P6 O24 K6 4_566 . . 2_545 63.54(5) ?
    P1 O2 K1 O9 . . . 4_565 -4.05(9) ?
    K2 O2 K1 O9 . . . 4_565 140.42(3) ?
    K3 O2 K1 O9 . . . 4_565 -124.94(3) ?
    P1 O2 K1 O23 . . . 4_565 73.48(8) ?
    K2 O2 K1 O23 . . . 4_565 -142.05(3) ?
    K3 O2 K1 O23 . . . 4_565 -47.40(3) ?
    P1 O2 K1 O5 . . . 2_645 -121.03(8) ?
    K2 O2 K1 O5 . . . 2_645 23.44(3) ?
    K3 O2 K1 O5 . . . 2_645 118.09(4) ?
    P1 O2 K1 O21 . . . 4_565 121.87(8) ?
    K2 O2 K1 O21 . . . 4_565 -93.65(3) ?
    K3 O2 K1 O21 . . . 4_565 0.99(3) ?
    P1 O2 K1 O1 . . . 4_565 168.25(7) ?
    K2 O2 K1 O1 . . . 4_565 -47.28(4) ?
    K3 O2 K1 O1 . . . 4_565 47.37(4) ?
    P1 O2 K1 O4 . . . 4_565 -142.60(6) ?
    K2 O2 K1 O4 . . . 4_565 1.87(5) ?
    K3 O2 K1 O4 . . . 4_565 96.51(4) ?
    P1 O2 K1 O3 . . . 4_565 133.01(7) ?
    K2 O2 K1 O3 . . . 4_565 -82.52(7) ?
    K3 O2 K1 O3 . . . 4_565 12.13(8) ?
    P1 O2 K1 P1 . . . 4_565 175.40(5) ?
    K2 O2 K1 P1 . . . 4_565 -40.13(5) ?
    K3 O2 K1 P1 . . . 4_565 54.52(5) ?
    P1 O2 K1 P6 . . . 4_565 95.94(8) ?
    K2 O2 K1 P6 . . . 4_565 -119.59(3) ?
    K3 O2 K1 P6 . . . 4_565 -24.94(3) ?
    P1 O2 K1 Al2 . . . 4_565 146.79(7) ?
    K2 O2 K1 Al2 . . . 4_565 -68.74(3) ?
    K3 O2 K1 Al2 . . . 4_565 25.91(3) ?
    P1 O2 K1 P2 . . . 2_645 -99.61(8) ?
    K2 O2 K1 P2 . . . 2_645 44.86(2) ?
    K3 O2 K1 P2 . . . 2_645 139.51(3) ?
    P1 O2 K2 O5 . . . 2_645 126.62(5) ?
    K1 O2 K2 O5 . . . 2_645 -25.69(3) ?
    K3 O2 K2 O5 . . . 2_645 -132.12(3) ?
    P1 O2 K2 O6 . . . . 8.55(8) ?
    K1 O2 K2 O6 . . . . -143.76(4) ?
    K3 O2 K2 O6 . . . . 109.81(4) ?
    P1 O2 K2 O17 . . . 1_554 -106.56(6) ?
    K1 O2 K2 O17 . . . 1_554 101.13(3) ?
    K3 O2 K2 O17 . . . 1_554 -5.31(2) ?
    P1 O2 K2 O7 . . . . -17.70(5) ?
    K1 O2 K2 O7 . . . . -170.02(3) ?
    K3 O2 K2 O7 . . . . 83.55(3) ?
    P1 O2 K2 O19 . . . 1_554 -145.34(5) ?
    K1 O2 K2 O19 . . . 1_554 62.34(4) ?
    K3 O2 K2 O19 . . . 1_554 -44.09(4) ?
    P1 O2 K2 P5 . . . 1_554 -128.69(5) ?
    K1 O2 K2 P5 . . . 1_554 78.99(3) ?
    K3 O2 K2 P5 . . . 1_554 -27.44(2) ?
    P1 O2 K2 P2 . . . . -1.28(6) ?
    K1 O2 K2 P2 . . . . -153.592(16) ?
    K3 O2 K2 P2 . . . . 99.97(3) ?
    K1 O2 K2 P1 . . . . -152.31(7) ?
    K3 O2 K2 P1 . . . . 101.25(6) ?
    P1 O2 K2 P2 . . . 2_645 108.57(5) ?
    K1 O2 K2 P2 . . . 2_645 -43.75(2) ?
    K3 O2 K2 P2 . . . 2_645 -150.18(2) ?
    P1 O2 K2 K4 . . . 3_665 163.67(4) ?
    K1 O2 K2 K4 . . . 3_665 11.36(3) ?
    K3 O2 K2 K4 . . . 3_665 -95.07(3) ?
    P1 O2 K2 Al3 . . . . -13.92(4) ?
    K1 O2 K2 Al3 . . . . -166.23(3) ?
    K3 O2 K2 Al3 . . . . 87.34(3) ?
    P2 O6 K2 O5 . . . 2_645 -129.68(4) ?
    K5 O6 K2 O5 2_645 . . 2_645 -12.54(4) ?
    K4 O6 K2 O5 . . . 2_645 88.17(3) ?
    P2 O6 K2 O2 . . . . -19.78(7) ?
    K5 O6 K2 O2 2_645 . . . 97.36(5) ?
    K4 O6 K2 O2 . . . . -161.93(4) ?
    P2 O6 K2 O17 . . . 1_554 88.40(4) ?
    K5 O6 K2 O17 2_645 . . 1_554 -154.46(3) ?
    K4 O6 K2 O17 . . . 1_554 -53.75(3) ?
    P2 O6 K2 O7 . . . . 13.60(3) ?
    K5 O6 K2 O7 2_645 . . . 130.74(4) ?
    K4 O6 K2 O7 . . . . -128.55(4) ?
    P2 O6 K2 O19 . . . 1_554 138.61(4) ?
    K5 O6 K2 O19 2_645 . . 1_554 -104.25(3) ?
    K4 O6 K2 O19 . . . 1_554 -3.55(2) ?
    P2 O6 K2 P5 . . . 1_554 116.31(4) ?
    K5 O6 K2 P5 2_645 . . 1_554 -126.55(3) ?
    K4 O6 K2 P5 . . . 1_554 -25.85(2) ?
    K5 O6 K2 P2 2_645 . . . 117.14(5) ?
    K4 O6 K2 P2 . . . . -142.15(5) ?
    P2 O6 K2 P1 . . . . -16.18(5) ?
    K5 O6 K2 P1 2_645 . . . 100.96(3) ?
    K4 O6 K2 P1 . . . . -158.332(14) ?
    P2 O6 K2 P2 . . . 2_645 -115.29(4) ?
    K5 O6 K2 P2 2_645 . . 2_645 1.85(3) ?
    K4 O6 K2 P2 . . . 2_645 102.56(2) ?
    P2 O6 K2 K4 . . . 3_665 -176.68(3) ?
    K5 O6 K2 K4 2_645 . . 3_665 -59.55(3) ?
    K4 O6 K2 K4 . . . 3_665 41.16(2) ?
    P2 O6 K2 Al3 . . . . 1.93(3) ?
    K5 O6 K2 Al3 2_645 . . . 119.07(3) ?
    K4 O6 K2 Al3 . . . . -140.22(2) ?
    P2 O7 K2 O5 . . . 2_645 61.12(6) ?
    Al3 O7 K2 O5 . . . 2_645 -78.60(6) ?
    K5 O7 K2 O5 . . . 2_645 -176.36(4) ?
    P2 O7 K2 O2 . . . . 148.10(4) ?
    Al3 O7 K2 O2 . . . . 8.38(4) ?
    K5 O7 K2 O2 . . . . -89.38(3) ?
    P2 O7 K2 O6 . . . . -12.81(3) ?
    Al3 O7 K2 O6 . . . . -152.53(5) ?
    K5 O7 K2 O6 . . . . 109.71(3) ?
    P2 O7 K2 O17 . . . 1_554 -126.29(4) ?
    Al3 O7 K2 O17 . . . 1_554 93.99(4) ?
    K5 O7 K2 O17 . . . 1_554 -3.77(2) ?
    P2 O7 K2 O19 . . . 1_554 -80.28(4) ?
    Al3 O7 K2 O19 . . . 1_554 140.00(4) ?
    K5 O7 K2 O19 . . . 1_554 42.24(3) ?
    P2 O7 K2 P5 . . . 1_554 -108.54(4) ?
    Al3 O7 K2 P5 . . . 1_554 111.74(4) ?
    K5 O7 K2 P5 . . . 1_554 13.97(2) ?
    Al3 O7 K2 P2 . . . . -139.72(6) ?
    K5 O7 K2 P2 . . . . 122.52(4) ?
    P2 O7 K2 P1 . . . . 141.72(4) ?
    Al3 O7 K2 P1 . . . . 2.00(3) ?
    K5 O7 K2 P1 . . . . -95.76(2) ?
    P2 O7 K2 P2 . . . 2_645 59.89(4) ?
    Al3 O7 K2 P2 . . . 2_645 -79.84(4) ?
    K5 O7 K2 P2 . . . 2_645 -177.597(11) ?
    P2 O7 K2 K4 . . . 3_665 -34.56(6) ?
    Al3 O7 K2 K4 . . . 3_665 -174.28(2) ?
    K5 O7 K2 K4 . . . 3_665 87.96(4) ?
    P2 O7 K2 Al3 . . . . 139.72(6) ?
    K5 O7 K2 Al3 . . . . -97.76(4) ?
    O5 P2 K2 O5 . . . 2_645 140.92(5) ?
    O6 P2 K2 O5 . . . 2_645 62.45(5) ?
    O7 P2 K2 O5 . . . 2_645 -141.12(4) ?
    O8 P2 K2 O5 . . . 2_645 -41.66(4) ?
    K5 P2 K2 O5 2_645 . . 2_645 21.01(3) ?
    K1 P2 K2 O5 2_655 . . 2_645 53.49(3) ?
    K2 P2 K2 O5 2_655 . . 2_645 132.92(3) ?
    K4 P2 K2 O5 4_576 . . 2_645 -153.02(3) ?
    O5 P2 K2 O2 . . . . -114.69(7) ?
    O6 P2 K2 O2 . . . . 166.84(4) ?
    O7 P2 K2 O2 . . . . -36.73(4) ?
    O8 P2 K2 O2 . . . . 62.74(4) ?
    K5 P2 K2 O2 2_645 . . . 125.40(3) ?
    K1 P2 K2 O2 2_655 . . . 157.88(2) ?
    K2 P2 K2 O2 2_655 . . . -122.68(2) ?
    K4 P2 K2 O2 4_576 . . . -48.63(3) ?
    O5 P2 K2 O6 . . . . 78.47(8) ?
    O7 P2 K2 O6 . . . . 156.43(5) ?
    O8 P2 K2 O6 . . . . -104.11(5) ?
    K5 P2 K2 O6 2_645 . . . -41.44(4) ?
    K1 P2 K2 O6 2_655 . . . -8.96(4) ?
    K2 P2 K2 O6 2_655 . . . 70.47(4) ?
    K4 P2 K2 O6 4_576 . . . 144.53(4) ?
    O5 P2 K2 O17 . . . 1_554 -21.21(7) ?
    O6 P2 K2 O17 . . . 1_554 -99.67(4) ?
    O7 P2 K2 O17 . . . 1_554 56.76(4) ?
    O8 P2 K2 O17 . . . 1_554 156.22(4) ?
    K5 P2 K2 O17 2_645 . . 1_554 -141.12(2) ?
    K1 P2 K2 O17 2_655 . . 1_554 -108.64(2) ?
    K2 P2 K2 O17 2_655 . . 1_554 -29.20(2) ?
    K4 P2 K2 O17 4_576 . . 1_554 44.86(3) ?
    O5 P2 K2 O7 . . . . -77.96(8) ?
    O6 P2 K2 O7 . . . . -156.43(5) ?
    O8 P2 K2 O7 . . . . 99.46(5) ?
    K5 P2 K2 O7 2_645 . . . 162.13(4) ?
    K1 P2 K2 O7 2_655 . . . -165.39(4) ?
    K2 P2 K2 O7 2_655 . . . -85.96(4) ?
    K4 P2 K2 O7 4_576 . . . -11.90(4) ?
    O5 P2 K2 O19 . . . 1_554 33.85(7) ?
    O6 P2 K2 O19 . . . 1_554 -44.61(4) ?
    O7 P2 K2 O19 . . . 1_554 111.82(4) ?
    O8 P2 K2 O19 . . . 1_554 -148.72(4) ?
    K5 P2 K2 O19 2_645 . . 1_554 -86.06(3) ?
    K1 P2 K2 O19 2_655 . . 1_554 -53.58(3) ?
    K2 P2 K2 O19 2_655 . . 1_554 25.86(2) ?
    K4 P2 K2 O19 4_576 . . 1_554 99.92(3) ?
    O5 P2 K2 P5 . . . 1_554 5.22(7) ?
    O6 P2 K2 P5 . . . 1_554 -73.25(4) ?
    O7 P2 K2 P5 . . . 1_554 83.18(4) ?
    O8 P2 K2 P5 . . . 1_554 -177.36(3) ?
    K5 P2 K2 P5 2_645 . . 1_554 -114.693(19) ?
    K1 P2 K2 P5 2_655 . . 1_554 -82.21(2) ?
    K2 P2 K2 P5 2_655 . . 1_554 -2.779(12) ?
    K4 P2 K2 P5 4_576 . . 1_554 71.28(2) ?
    O5 P2 K2 P1 . . . . -115.14(7) ?
    O6 P2 K2 P1 . . . . 166.39(4) ?
    O7 P2 K2 P1 . . . . -37.18(4) ?
    O8 P2 K2 P1 . . . . 62.28(3) ?
    K5 P2 K2 P1 2_645 . . . 124.946(16) ?
    K1 P2 K2 P1 2_655 . . . 157.425(16) ?
    K2 P2 K2 P1 2_655 . . . -123.140(11) ?
    K4 P2 K2 P1 4_576 . . . -49.08(2) ?
    O5 P2 K2 P2 . . . 2_645 149.61(7) ?
    O6 P2 K2 P2 . . . 2_645 71.14(4) ?
    O7 P2 K2 P2 . . . 2_645 -132.43(4) ?
    O8 P2 K2 P2 . . . 2_645 -32.97(3) ?
    K5 P2 K2 P2 2_645 . . 2_645 29.700(9) ?
    K1 P2 K2 P2 2_655 . . 2_645 62.179(18) ?
    K2 P2 K2 P2 2_655 . . 2_645 141.613(17) ?
    K4 P2 K2 P2 4_576 . . 2_645 -144.328(16) ?
    O5 P2 K2 K4 . . . 3_665 82.52(7) ?
    O6 P2 K2 K4 . . . 3_665 4.05(4) ?
    O7 P2 K2 K4 . . . 3_665 160.48(4) ?
    O8 P2 K2 K4 . . . 3_665 -100.05(4) ?
    K5 P2 K2 K4 2_645 . . 3_665 -37.388(14) ?
    K1 P2 K2 K4 2_655 . . 3_665 -4.91(2) ?
    K2 P2 K2 K4 2_655 . . 3_665 74.526(16) ?
    K4 P2 K2 K4 4_576 . . 3_665 148.584(16) ?
    O5 P2 K2 Al3 . . . . -99.08(7) ?
    O6 P2 K2 Al3 . . . . -177.55(4) ?
    O7 P2 K2 Al3 . . . . -21.12(4) ?
    O8 P2 K2 Al3 . . . . 78.35(3) ?
    K5 P2 K2 Al3 2_645 . . . 141.012(14) ?
    K1 P2 K2 Al3 2_655 . . . 173.491(18) ?
    K2 P2 K2 Al3 2_655 . . . -107.074(14) ?
    K4 P2 K2 Al3 4_576 . . . -33.016(17) ?
    O2 P1 K2 O5 . . . 2_645 -53.50(6) ?
    O3 P1 K2 O5 . . . 2_645 -133.71(5) ?
    O4 P1 K2 O5 . . . 2_645 126.71(4) ?
    O1 P1 K2 O5 . . . 2_645 34.01(4) ?
    K3 P1 K2 O5 . . . 2_645 -114.38(3) ?
    K1 P1 K2 O5 4_566 . . 2_645 117.35(2) ?
    K4 P1 K2 O5 2_645 . . 2_645 65.08(3) ?
    K9 P1 K2 O5 . . . 2_645 -77.96(2) ?
    K1 P1 K2 O5 . . . 2_645 -32.61(2) ?
    K7 P1 K2 O5 . . . 2_645 -162.86(2) ?
    O3 P1 K2 O2 . . . . -80.20(7) ?
    O4 P1 K2 O2 . . . . -179.79(6) ?
    O1 P1 K2 O2 . . . . 87.51(7) ?
    K3 P1 K2 O2 . . . . -60.87(6) ?
    K1 P1 K2 O2 4_566 . . . 170.85(6) ?
    K4 P1 K2 O2 2_645 . . . 118.58(6) ?
    K9 P1 K2 O2 . . . . -24.45(5) ?
    K1 P1 K2 O2 . . . . 20.89(5) ?
    K7 P1 K2 O2 . . . . -109.35(5) ?
    O2 P1 K2 O6 . . . . -173.96(6) ?
    O3 P1 K2 O6 . . . . 105.84(6) ?
    O4 P1 K2 O6 . . . . 6.25(4) ?
    O1 P1 K2 O6 . . . . -86.45(4) ?
    K3 P1 K2 O6 . . . . 125.17(3) ?
    K1 P1 K2 O6 4_566 . . . -3.11(3) ?
    K4 P1 K2 O6 2_645 . . . -55.38(3) ?
    K9 P1 K2 O6 . . . . 161.59(2) ?
    K1 P1 K2 O6 . . . . -153.07(2) ?
    K7 P1 K2 O6 . . . . 76.68(2) ?
    O2 P1 K2 O17 . . . 1_554 72.99(6) ?
    O3 P1 K2 O17 . . . 1_554 -7.21(5) ?
    O4 P1 K2 O17 . . . 1_554 -106.80(4) ?
    O1 P1 K2 O17 . . . 1_554 160.50(4) ?
    K3 P1 K2 O17 . . . 1_554 12.114(18) ?
    K1 P1 K2 O17 4_566 . . 1_554 -116.16(3) ?
    K4 P1 K2 O17 2_645 . . 1_554 -168.434(19) ?
    K9 P1 K2 O17 . . . 1_554 48.53(2) ?
    K1 P1 K2 O17 . . . 1_554 93.88(3) ?
    K7 P1 K2 O17 . . . 1_554 -36.37(2) ?
    O2 P1 K2 O7 . . . . 161.74(6) ?
    O3 P1 K2 O7 . . . . 81.54(6) ?
    O4 P1 K2 O7 . . . . -18.05(4) ?
    O1 P1 K2 O7 . . . . -110.75(4) ?
    K3 P1 K2 O7 . . . . 100.87(3) ?
    K1 P1 K2 O7 4_566 . . . -27.41(2) ?
    K4 P1 K2 O7 2_645 . . . -79.68(3) ?
    K9 P1 K2 O7 . . . . 137.29(2) ?
    K1 P1 K2 O7 . . . . -177.370(18) ?
    K7 P1 K2 O7 . . . . 52.39(2) ?
    O2 P1 K2 O19 . . . 1_554 46.55(6) ?
    O3 P1 K2 O19 . . . 1_554 -33.65(6) ?
    O4 P1 K2 O19 . . . 1_554 -133.24(5) ?
    O1 P1 K2 O19 . . . 1_554 134.06(4) ?
    K3 P1 K2 O19 . . . 1_554 -14.32(3) ?
    K1 P1 K2 O19 4_566 . . 1_554 -142.60(3) ?
    K4 P1 K2 O19 2_645 . . 1_554 165.13(3) ?
    K9 P1 K2 O19 . . . 1_554 22.10(3) ?
    K1 P1 K2 O19 . . . 1_554 67.44(3) ?
    K7 P1 K2 O19 . . . 1_554 -62.80(3) ?
    O2 P1 K2 P5 . . . 1_554 56.47(6) ?
    O3 P1 K2 P5 . . . 1_554 -23.73(5) ?
    O4 P1 K2 P5 . . . 1_554 -123.32(4) ?
    O1 P1 K2 P5 . . . 1_554 143.98(4) ?
    K3 P1 K2 P5 . . . 1_554 -4.400(9) ?
    K1 P1 K2 P5 4_566 . . 1_554 -132.68(2) ?
    K4 P1 K2 P5 2_645 . . 1_554 175.052(9) ?
    K9 P1 K2 P5 . . . 1_554 32.020(18) ?
    K1 P1 K2 P5 . . . 1_554 77.36(2) ?
    K7 P1 K2 P5 . . . 1_554 -52.882(15) ?
    O2 P1 K2 P2 . . . . 178.86(5) ?
    O3 P1 K2 P2 . . . . 98.66(5) ?
    O4 P1 K2 P2 . . . . -0.92(3) ?
    O1 P1 K2 P2 . . . . -93.63(4) ?
    K3 P1 K2 P2 . . . . 117.99(2) ?
    K1 P1 K2 P2 4_566 . . . -10.284(17) ?
    K4 P1 K2 P2 2_645 . . . -62.56(2) ?
    K9 P1 K2 P2 . . . . 154.412(14) ?
    K1 P1 K2 P2 . . . . -160.247(9) ?
    K7 P1 K2 P2 . . . . 69.510(14) ?
    O2 P1 K2 P2 . . . 2_645 -71.08(5) ?
    O3 P1 K2 P2 . . . 2_645 -151.29(5) ?
    O4 P1 K2 P2 . . . 2_645 109.13(4) ?
    O1 P1 K2 P2 . . . 2_645 16.43(4) ?
    K3 P1 K2 P2 . . . 2_645 -131.957(13) ?
    K1 P1 K2 P2 4_566 . . 2_645 99.768(16) ?
    K4 P1 K2 P2 2_645 . . 2_645 47.496(12) ?
    K9 P1 K2 P2 . . . 2_645 -95.536(12) ?
    K1 P1 K2 P2 . . . 2_645 -50.195(15) ?
    K7 P1 K2 P2 . . . 2_645 179.562(8) ?
    O2 P1 K2 K4 . . . 3_665 -20.67(5) ?
    O3 P1 K2 K4 . . . 3_665 -100.87(5) ?
    O4 P1 K2 K4 . . . 3_665 159.54(3) ?
    O1 P1 K2 K4 . . . 3_665 66.84(4) ?
    K3 P1 K2 K4 . . . 3_665 -81.54(3) ?
    K1 P1 K2 K4 4_566 . . 3_665 150.182(14) ?
    K4 P1 K2 K4 2_645 . . 3_665 97.91(2) ?
    K9 P1 K2 K4 . . . 3_665 -45.12(2) ?
    K1 P1 K2 K4 . . . 3_665 0.220(11) ?
    K7 P1 K2 K4 . . . 3_665 -130.024(17) ?
    O2 P1 K2 Al3 . . . . 162.85(5) ?
    O3 P1 K2 Al3 . . . . 82.65(5) ?
    O4 P1 K2 Al3 . . . . -16.93(3) ?
    O1 P1 K2 Al3 . . . . -109.64(4) ?
    K3 P1 K2 Al3 . . . . 101.98(2) ?
    K1 P1 K2 Al3 4_566 . . . -26.296(14) ?
    K4 P1 K2 Al3 2_645 . . . -78.57(2) ?
    K9 P1 K2 Al3 . . . . 138.400(18) ?
    K1 P1 K2 Al3 . . . . -176.258(10) ?
    K7 P1 K2 Al3 . . . . 53.499(16) ?
    O4 Al3 K2 O5 . . . 2_645 -38.21(4) ?
    O18 Al3 K2 O5 4_575 . . 2_645 -141.67(4) ?
    O8 Al3 K2 O5 3_666 . . 2_645 53.00(6) ?
    O7 Al3 K2 O5 . . . 2_645 128.34(5) ?
    K5 Al3 K2 O5 . . . 2_645 -167.60(3) ?
    K7 Al3 K2 O5 . . . 2_645 -102.99(3) ?
    K1 Al3 K2 O5 4_566 . . 2_645 -38.54(3) ?
    O4 Al3 K2 O2 . . . . 22.34(4) ?
    O18 Al3 K2 O2 4_575 . . . -81.12(4) ?
    O8 Al3 K2 O2 3_666 . . . 113.55(5) ?
    O7 Al3 K2 O2 . . . . -171.11(4) ?
    K5 Al3 K2 O2 . . . . -107.05(3) ?
    K7 Al3 K2 O2 . . . . -42.44(2) ?
    K1 Al3 K2 O2 4_566 . . . 22.01(2) ?
    O4 Al3 K2 O6 . . . . -144.18(4) ?
    O18 Al3 K2 O6 4_575 . . . 112.35(4) ?
    O8 Al3 K2 O6 3_666 . . . -52.97(5) ?
    O7 Al3 K2 O6 . . . . 22.37(4) ?
    K5 Al3 K2 O6 . . . . 86.43(2) ?
    K7 Al3 K2 O6 . . . . 151.03(2) ?
    K1 Al3 K2 O6 4_566 . . . -144.51(2) ?
    O4 Al3 K2 O17 . . . 1_554 107.38(4) ?
    O18 Al3 K2 O17 4_575 . . 1_554 3.92(4) ?
    O8 Al3 K2 O17 3_666 . . 1_554 -161.40(5) ?
    O7 Al3 K2 O17 . . . 1_554 -86.07(5) ?
    K5 Al3 K2 O17 . . . 1_554 -22.005(19) ?
    K7 Al3 K2 O17 . . . 1_554 42.60(2) ?
    K1 Al3 K2 O17 4_566 . . 1_554 107.06(3) ?
    O4 Al3 K2 O7 . . . . -166.55(5) ?
    O18 Al3 K2 O7 4_575 . . . 89.99(5) ?
    O8 Al3 K2 O7 3_666 . . . -75.34(6) ?
    K5 Al3 K2 O7 . . . . 64.06(4) ?
    K7 Al3 K2 O7 . . . . 128.67(4) ?
    K1 Al3 K2 O7 4_566 . . . -166.88(4) ?
    O4 Al3 K2 O19 . . . 1_554 139.69(4) ?
    O18 Al3 K2 O19 4_575 . . 1_554 36.23(4) ?
    O8 Al3 K2 O19 3_666 . . 1_554 -129.10(5) ?
    O7 Al3 K2 O19 . . . 1_554 -53.76(5) ?
    K5 Al3 K2 O19 . . . 1_554 10.30(3) ?
    K7 Al3 K2 O19 . . . 1_554 74.91(3) ?
    K1 Al3 K2 O19 4_566 . . 1_554 139.36(3) ?
    O4 Al3 K2 P5 . . . 1_554 114.66(4) ?
    O18 Al3 K2 P5 4_575 . . 1_554 11.19(3) ?
    O8 Al3 K2 P5 3_666 . . 1_554 -154.13(4) ?
    O7 Al3 K2 P5 . . . 1_554 -78.79(4) ?
    K5 Al3 K2 P5 . . . 1_554 -14.733(10) ?
    K7 Al3 K2 P5 . . . 1_554 49.874(15) ?
    K1 Al3 K2 P5 4_566 . . 1_554 114.328(19) ?
    O4 Al3 K2 P2 . . . . -143.06(3) ?
    O18 Al3 K2 P2 4_575 . . . 113.48(4) ?
    O8 Al3 K2 P2 3_666 . . . -51.85(5) ?
    O7 Al3 K2 P2 . . . . 23.49(4) ?
    K5 Al3 K2 P2 . . . . 87.550(16) ?
    K7 Al3 K2 P2 . . . . 152.157(14) ?
    K1 Al3 K2 P2 4_566 . . . -143.389(13) ?
    O4 Al3 K2 P1 . . . . 15.98(3) ?
    O18 Al3 K2 P1 4_575 . . . -87.49(4) ?
    O8 Al3 K2 P1 3_666 . . . 107.19(5) ?
    O7 Al3 K2 P1 . . . . -177.47(4) ?
    K5 Al3 K2 P1 . . . . -113.414(18) ?
    K7 Al3 K2 P1 . . . . -48.807(14) ?
    K1 Al3 K2 P1 4_566 . . . 15.647(8) ?
    O4 Al3 K2 P2 . . . 2_645 -50.82(4) ?
    O18 Al3 K2 P2 4_575 . . 2_645 -154.29(3) ?
    O8 Al3 K2 P2 3_666 . . 2_645 40.39(5) ?
    O7 Al3 K2 P2 . . . 2_645 115.73(4) ?
    K5 Al3 K2 P2 . . . 2_645 179.787(10) ?
    K7 Al3 K2 P2 . . . 2_645 -115.605(13) ?
    K1 Al3 K2 P2 4_566 . . 2_645 -51.152(19) ?
    P1 O2 K3 O17 . . . 1_554 126.68(5) ?
    K1 O2 K3 O17 . . . 1_554 -90.08(4) ?
    K2 O2 K3 O17 . . . 1_554 5.50(3) ?
    P1 O2 K3 O22 . . . 4_565 -92.40(5) ?
    K1 O2 K3 O22 . . . 4_565 50.83(4) ?
    K2 O2 K3 O22 . . . 4_565 146.42(3) ?
    P1 O2 K3 O11 . . . 4_575 13.41(7) ?
    K1 O2 K3 O11 . . . 4_575 156.65(3) ?
    K2 O2 K3 O11 . . . 4_575 -107.77(4) ?
    P1 O2 K3 O21 . . . 4_565 -144.28(5) ?
    K1 O2 K3 O21 . . . 4_565 -1.05(3) ?
    K2 O2 K3 O21 . . . 4_565 94.53(3) ?
    P1 O2 K3 O3 . . . . -14.41(3) ?
    K1 O2 K3 O3 . . . . 128.83(4) ?
    K2 O2 K3 O3 . . . . -135.59(4) ?
    K1 O2 K3 P1 . . . . 143.23(6) ?
    K2 O2 K3 P1 . . . . -121.18(6) ?
    P1 O2 K3 P6 . . . 4_565 -116.40(4) ?
    K1 O2 K3 P6 . . . 4_565 26.84(3) ?
    K2 O2 K3 P6 . . . 4_565 122.42(3) ?
    P1 O2 K3 P3 . . . 4_575 45.66(7) ?
    K1 O2 K3 P3 . . . 4_575 -171.10(2) ?
    K2 O2 K3 P3 . . . 4_575 -75.52(5) ?
    P1 O2 K3 K6 . . . . -70.22(6) ?
    K1 O2 K3 K6 . . . . 73.01(5) ?
    K2 O2 K3 K6 . . . . 168.594(14) ?
    P1 O2 K3 P5 . . . 1_554 144.63(4) ?
    K1 O2 K3 P5 . . . 1_554 -72.13(3) ?
    K2 O2 K3 P5 . . . 1_554 23.45(2) ?
    P1 O2 K3 K7 . . . . 8.05(4) ?
    K1 O2 K3 K7 . . . . 151.29(3) ?
    K2 O2 K3 K7 . . . . -113.13(3) ?
    P1 O3 K3 O17 . . . 1_554 -35.54(5) ?
    K7 O3 K3 O17 . . . 1_554 97.09(3) ?
    K9 O3 K3 O17 . . . 1_554 -152.11(3) ?
    K1 O3 K3 O17 4_566 . . 1_554 31.68(9) ?
    P1 O3 K3 O22 . . . 4_565 116.54(4) ?
    K7 O3 K3 O22 . . . 4_565 -110.83(3) ?
    K9 O3 K3 O22 . . . 4_565 -0.02(2) ?
    K1 O3 K3 O22 4_566 . . 4_565 -176.24(8) ?
    P1 O3 K3 O11 . . . 4_575 -147.67(4) ?
    K7 O3 K3 O11 . . . 4_575 -15.05(3) ?
    K9 O3 K3 O11 . . . 4_575 95.76(3) ?
    K1 O3 K3 O11 4_566 . . 4_575 -80.45(8) ?
    P1 O3 K3 O2 . . . . 14.23(3) ?
    K7 O3 K3 O2 . . . . 146.86(4) ?
    K9 O3 K3 O2 . . . . -102.34(4) ?
    K1 O3 K3 O2 4_566 . . . 81.45(8) ?
    P1 O3 K3 O21 . . . 4_565 69.57(5) ?
    K7 O3 K3 O21 . . . 4_565 -157.81(2) ?
    K9 O3 K3 O21 . . . 4_565 -47.00(3) ?
    K1 O3 K3 O21 4_566 . . 4_565 136.79(8) ?
    K7 O3 K3 P1 . . . . 132.63(5) ?
    K9 O3 K3 P1 . . . . -116.57(5) ?
    K1 O3 K3 P1 4_566 . . . 67.22(8) ?
    P1 O3 K3 P6 . . . 4_565 93.46(4) ?
    K7 O3 K3 P6 . . . 4_565 -133.91(2) ?
    K9 O3 K3 P6 . . . 4_565 -23.11(2) ?
    K1 O3 K3 P6 4_566 . . 4_565 160.68(8) ?
    P1 O3 K3 P3 . . . 4_575 -138.83(3) ?
    K7 O3 K3 P3 . . . 4_575 -6.20(2) ?
    K9 O3 K3 P3 . . . 4_575 104.61(2) ?
    K1 O3 K3 P3 4_566 . . 4_575 -71.61(8) ?
    P1 O3 K3 K6 . . . . 160.31(3) ?
    K7 O3 K3 K6 . . . . -67.06(2) ?
    K9 O3 K3 K6 . . . . 43.75(2) ?
    K1 O3 K3 K6 4_566 . . . -132.47(8) ?
    P1 O3 K3 P5 . . . 1_554 -17.26(5) ?
    K7 O3 K3 P5 . . . 1_554 115.37(3) ?
    K9 O3 K3 P5 . . . 1_554 -133.83(2) ?
    K1 O3 K3 P5 4_566 . . 1_554 49.96(9) ?
    P1 O3 K3 K7 . . . . -132.63(5) ?
    K9 O3 K3 K7 . . . . 110.81(3) ?
    K1 O3 K3 K7 4_566 . . . -65.41(7) ?
    O2 P1 K3 O17 . . . 1_554 -54.84(5) ?
    O3 P1 K3 O17 . . . 1_554 150.82(4) ?
    O4 P1 K3 O17 . . . 1_554 46.60(5) ?
    O1 P1 K3 O17 . . . 1_554 -124.10(7) ?
    K1 P1 K3 O17 4_566 . . 1_554 124.23(3) ?
    K4 P1 K3 O17 2_645 . . 1_554 -13.68(3) ?
    K9 P1 K3 O17 . . . 1_554 -164.01(2) ?
    K2 P1 K3 O17 . . . 1_554 -12.84(2) ?
    K1 P1 K3 O17 . . . 1_554 -78.99(3) ?
    K7 P1 K3 O17 . . . 1_554 116.27(3) ?
    O2 P1 K3 O22 . . . 4_565 90.65(5) ?
    O3 P1 K3 O22 . . . 4_565 -63.68(4) ?
    O4 P1 K3 O22 . . . 4_565 -167.91(4) ?
    O1 P1 K3 O22 . . . 4_565 21.39(7) ?
    K1 P1 K3 O22 4_566 . . 4_565 -90.28(3) ?
    K4 P1 K3 O22 2_645 . . 4_565 131.82(2) ?
    K9 P1 K3 O22 . . . 4_565 -18.517(19) ?
    K2 P1 K3 O22 . . . 4_565 132.66(2) ?
    K1 P1 K3 O22 . . . 4_565 66.50(3) ?
    K7 P1 K3 O22 . . . 4_565 -98.24(3) ?
    O2 P1 K3 O11 . . . 4_575 -170.41(5) ?
    O3 P1 K3 O11 . . . 4_575 35.26(4) ?
    O4 P1 K3 O11 . . . 4_575 -68.96(5) ?
    O1 P1 K3 O11 . . . 4_575 120.34(7) ?
    K1 P1 K3 O11 4_566 . . 4_575 8.67(3) ?
    K4 P1 K3 O11 2_645 . . 4_575 -129.24(3) ?
    K9 P1 K3 O11 . . . 4_575 80.43(3) ?
    K2 P1 K3 O11 . . . 4_575 -128.40(3) ?
    K1 P1 K3 O11 . . . 4_575 165.45(2) ?
    K7 P1 K3 O11 . . . 4_575 0.71(2) ?
    O3 P1 K3 O2 . . . . -154.34(6) ?
    O4 P1 K3 O2 . . . . 101.44(6) ?
    O1 P1 K3 O2 . . . . -69.26(8) ?
    K1 P1 K3 O2 4_566 . . . 179.07(5) ?
    K4 P1 K3 O2 2_645 . . . 41.16(5) ?
    K9 P1 K3 O2 . . . . -109.17(5) ?
    K2 P1 K3 O2 . . . . 42.00(5) ?
    K1 P1 K3 O2 . . . . -24.15(4) ?
    K7 P1 K3 O2 . . . . 171.11(4) ?
    O2 P1 K3 O21 . . . 4_565 35.99(5) ?
    O3 P1 K3 O21 . . . 4_565 -118.35(4) ?
    O4 P1 K3 O21 . . . 4_565 137.43(5) ?
    O1 P1 K3 O21 . . . 4_565 -33.27(7) ?
    K1 P1 K3 O21 4_566 . . 4_565 -144.94(2) ?
    K4 P1 K3 O21 2_645 . . 4_565 77.15(3) ?
    K9 P1 K3 O21 . . . 4_565 -73.18(3) ?
    K2 P1 K3 O21 . . . 4_565 77.99(2) ?
    K1 P1 K3 O21 . . . 4_565 11.841(18) ?
    K7 P1 K3 O21 . . . 4_565 -152.900(19) ?
    O2 P1 K3 O3 . . . . 154.34(6) ?
    O4 P1 K3 O3 . . . . -104.22(6) ?
    O1 P1 K3 O3 . . . . 85.08(8) ?
    K1 P1 K3 O3 4_566 . . . -26.59(4) ?
    K4 P1 K3 O3 2_645 . . . -164.50(4) ?
    K9 P1 K3 O3 . . . . 45.17(4) ?
    K2 P1 K3 O3 . . . . -163.66(4) ?
    K1 P1 K3 O3 . . . . 130.19(4) ?
    K7 P1 K3 O3 . . . . -34.55(4) ?
    O2 P1 K3 P6 . . . 4_565 64.32(5) ?
    O3 P1 K3 P6 . . . 4_565 -90.02(4) ?
    O4 P1 K3 P6 . . . 4_565 165.76(4) ?
    O1 P1 K3 P6 . . . 4_565 -4.94(7) ?
    K1 P1 K3 P6 4_566 . . 4_565 -116.611(18) ?
    K4 P1 K3 P6 2_645 . . 4_565 105.48(2) ?
    K9 P1 K3 P6 . . . 4_565 -44.850(15) ?
    K2 P1 K3 P6 . . . 4_565 106.324(16) ?
    K1 P1 K3 P6 . . . 4_565 40.171(14) ?
    K7 P1 K3 P6 . . . 4_565 -124.570(15) ?
    O2 P1 K3 P3 . . . 4_575 -153.25(4) ?
    O3 P1 K3 P3 . . . 4_575 52.42(4) ?
    O4 P1 K3 P3 . . . 4_575 -51.81(5) ?
    O1 P1 K3 P3 . . . 4_575 137.49(7) ?
    K1 P1 K3 P3 4_566 . . 4_575 25.82(2) ?
    K4 P1 K3 P3 2_645 . . 4_575 -112.08(2) ?
    K9 P1 K3 P3 . . . 4_575 97.58(2) ?
    K2 P1 K3 P3 . . . 4_575 -111.24(2) ?
    K1 P1 K3 P3 . . . 4_575 -177.395(11) ?
    K7 P1 K3 P3 . . . 4_575 17.864(11) ?
    O2 P1 K3 K6 . . . . 130.55(5) ?
    O3 P1 K3 K6 . . . . -23.78(4) ?
    O4 P1 K3 K6 . . . . -128.00(4) ?
    O1 P1 K3 K6 . . . . 61.29(7) ?
    K1 P1 K3 K6 4_566 . . . -50.38(2) ?
    K4 P1 K3 K6 2_645 . . . 171.719(12) ?
    K9 P1 K3 K6 . . . . 21.385(11) ?
    K2 P1 K3 K6 . . . . 172.559(11) ?
    K1 P1 K3 K6 . . . . 106.41(2) ?
    K7 P1 K3 K6 . . . . -58.33(2) ?
    O2 P1 K3 P5 . . . 1_554 -38.20(5) ?
    O3 P1 K3 P5 . . . 1_554 167.46(4) ?
    O4 P1 K3 P5 . . . 1_554 63.24(4) ?
    O1 P1 K3 P5 . . . 1_554 -107.46(7) ?
    K1 P1 K3 P5 4_566 . . 1_554 140.866(17) ?
    K4 P1 K3 P5 2_645 . . 1_554 2.961(19) ?
    K9 P1 K3 P5 . . . 1_554 -147.373(12) ?
    K2 P1 K3 P5 . . . 1_554 3.801(8) ?
    K1 P1 K3 P5 . . . 1_554 -62.352(19) ?
    K7 P1 K3 P5 . . . 1_554 132.907(17) ?
    O2 P1 K3 K7 . . . . -171.11(4) ?
    O3 P1 K3 K7 . . . . 34.55(4) ?
    O4 P1 K3 K7 . . . . -69.67(4) ?
    O1 P1 K3 K7 . . . . 119.63(7) ?
    K1 P1 K3 K7 4_566 . . . 7.959(12) ?
    K4 P1 K3 K7 2_645 . . . -129.95(2) ?
    K9 P1 K3 K7 . . . . 79.72(2) ?
    K2 P1 K3 K7 . . . . -129.107(18) ?
    K1 P1 K3 K7 . . . . 164.741(8) ?
    P2 O6 K4 O19 . . . 3_666 175.20(7) ?
    K5 O6 K4 O19 2_645 . . 3_666 30.61(3) ?
    K2 O6 K4 O19 . . . 3_666 -76.34(3) ?
    P2 O6 K4 O19 . . . 1_554 -104.66(7) ?
    K5 O6 K4 O19 2_645 . . 1_554 110.75(3) ?
    K2 O6 K4 O19 . . . 1_554 3.81(3) ?
    P2 O6 K4 O1 . . . 2_655 89.62(7) ?
    K5 O6 K4 O1 2_645 . . 2_655 -54.97(3) ?
    K2 O6 K4 O1 . . . 2_655 -161.92(2) ?
    P2 O6 K4 O4 . . . 2_655 43.19(8) ?
    K5 O6 K4 O4 2_645 . . 2_655 -101.40(3) ?
    K2 O6 K4 O4 . . . 2_655 151.66(2) ?
    P2 O6 K4 P1 . . . 2_655 63.61(7) ?
    K5 O6 K4 P1 2_645 . . 2_655 -80.98(3) ?
    K2 O6 K4 P1 . . . 2_655 172.074(17) ?
    P2 O6 K4 K2 . . . 3_665 177.50(5) ?
    K5 O6 K4 K2 2_645 . . 3_665 32.91(4) ?
    K2 O6 K4 K2 . . . 3_665 -74.03(3) ?
    P2 O6 K4 P2 . . . 4_575 -23.17(12) ?
    K5 O6 K4 P2 2_645 . . 4_575 -167.76(4) ?
    K2 O6 K4 P2 . . . 4_575 85.29(6) ?
    P2 O6 K4 P5 . . . 3_666 157.64(7) ?
    K5 O6 K4 P5 2_645 . . 3_666 13.05(2) ?
    K2 O6 K4 P5 . . . 3_666 -93.90(2) ?
    P2 O6 K4 K2 . . . . -108.46(8) ?
    K5 O6 K4 K2 2_645 . . . 106.95(3) ?
    P2 O6 K4 K5 . . . 2_645 144.59(9) ?
    K2 O6 K4 K5 . . . 2_645 -106.95(3) ?
    O5 K2 K4 O19 2_645 . . 3_666 -9.35(3) ?
    O2 K2 K4 O19 . . . 3_666 -130.67(8) ?
    O6 K2 K4 O19 . . . 3_666 96.97(3) ?
    O17 K2 K4 O19 1_554 . . 3_666 -134.14(3) ?
    O7 K2 K4 O19 . . . 3_666 135.89(3) ?
    O19 K2 K4 O19 1_554 . . 3_666 -87.99(3) ?
    P5 K2 K4 O19 1_554 . . 3_666 -110.43(2) ?
    P2 K2 K4 O19 . . . 3_666 114.18(2) ?
    P1 K2 K4 O19 . . . 3_666 158.51(3) ?
    P2 K2 K4 O19 2_645 . . 3_666 9.17(2) ?
    K4 K2 K4 O19 3_665 . . 3_666 -38.06(2) ?
    Al3 K2 K4 O19 . . . 3_666 138.64(2) ?
    O5 K2 K4 O5 2_645 . . 4_575 73.41(4) ?
    O2 K2 K4 O5 . . . 4_575 -47.91(9) ?
    O6 K2 K4 O5 . . . 4_575 179.73(4) ?
    O17 K2 K4 O5 1_554 . . 4_575 -51.38(4) ?
    O7 K2 K4 O5 . . . 4_575 -141.35(3) ?
    O19 K2 K4 O5 1_554 . . 4_575 -5.23(4) ?
    P5 K2 K4 O5 1_554 . . 4_575 -27.67(3) ?
    P2 K2 K4 O5 . . . 4_575 -163.05(3) ?
    P1 K2 K4 O5 . . . 4_575 -118.73(4) ?
    P2 K2 K4 O5 2_645 . . 4_575 91.93(3) ?
    K4 K2 K4 O5 3_665 . . 4_575 44.70(3) ?
    Al3 K2 K4 O5 . . . 4_575 -138.60(3) ?
    O5 K2 K4 O6 2_645 . . . -106.33(3) ?
    O2 K2 K4 O6 . . . . 132.35(9) ?
    O17 K2 K4 O6 1_554 . . . 128.89(3) ?
    O7 K2 K4 O6 . . . . 38.92(3) ?
    O19 K2 K4 O6 1_554 . . . 175.04(3) ?
    P5 K2 K4 O6 1_554 . . . 152.60(3) ?
    P2 K2 K4 O6 . . . . 17.21(3) ?
    P1 K2 K4 O6 . . . . 61.53(4) ?
    P2 K2 K4 O6 2_645 . . . -87.80(3) ?
    K4 K2 K4 O6 3_665 . . . -135.03(3) ?
    Al3 K2 K4 O6 . . . . 41.67(3) ?
    O5 K2 K4 O19 2_645 . . 1_554 78.64(3) ?
    O2 K2 K4 O19 . . . 1_554 -42.68(9) ?
    O6 K2 K4 O19 . . . 1_554 -175.04(3) ?
    O17 K2 K4 O19 1_554 . . 1_554 -46.15(3) ?
    O7 K2 K4 O19 . . . 1_554 -136.12(3) ?
    P5 K2 K4 O19 1_554 . . 1_554 -22.44(2) ?
    P2 K2 K4 O19 . . . 1_554 -157.82(2) ?
    P1 K2 K4 O19 . . . 1_554 -113.50(4) ?
    P2 K2 K4 O19 2_645 . . 1_554 97.16(3) ?
    K4 K2 K4 O19 3_665 . . 1_554 49.93(3) ?
    Al3 K2 K4 O19 . . . 1_554 -133.37(3) ?
    O5 K2 K4 O1 2_645 . . 2_655 -79.43(3) ?
    O2 K2 K4 O1 . . . 2_655 159.25(8) ?
    O6 K2 K4 O1 . . . 2_655 26.90(4) ?
    O17 K2 K4 O1 1_554 . . 2_655 155.79(3) ?
    O7 K2 K4 O1 . . . 2_655 65.82(4) ?
    O19 K2 K4 O1 1_554 . . 2_655 -158.07(3) ?
    P5 K2 K4 O1 1_554 . . 2_655 179.50(3) ?
    P2 K2 K4 O1 . . . 2_655 44.11(3) ?
    P1 K2 K4 O1 . . . 2_655 88.43(4) ?
    P2 K2 K4 O1 2_645 . . 2_655 -60.91(3) ?
    K4 K2 K4 O1 3_665 . . 2_655 -108.13(3) ?
    Al3 K2 K4 O1 . . . 2_655 68.56(3) ?
    O5 K2 K4 O4 2_645 . . 2_655 -160.85(4) ?
    O2 K2 K4 O4 . . . 2_655 77.82(9) ?
    O6 K2 K4 O4 . . . 2_655 -54.53(4) ?
    O17 K2 K4 O4 1_554 . . 2_655 74.36(4) ?
    O7 K2 K4 O4 . . . 2_655 -15.61(4) ?
    O19 K2 K4 O4 1_554 . . 2_655 120.51(4) ?
    P5 K2 K4 O4 1_554 . . 2_655 98.07(4) ?
    P2 K2 K4 O4 . . . 2_655 -37.32(3) ?
    P1 K2 K4 O4 . . . 2_655 7.01(5) ?
    P2 K2 K4 O4 2_645 . . 2_655 -142.33(3) ?
    K4 K2 K4 O4 3_665 . . 2_655 170.44(3) ?
    Al3 K2 K4 O4 . . . 2_655 -12.86(3) ?
    O5 K2 K4 P1 2_645 . . 2_655 -118.54(2) ?
    O2 K2 K4 P1 . . . 2_655 120.14(8) ?
    O6 K2 K4 P1 . . . 2_655 -12.22(3) ?
    O17 K2 K4 P1 1_554 . . 2_655 116.67(3) ?
    O7 K2 K4 P1 . . . 2_655 26.70(2) ?
    O19 K2 K4 P1 1_554 . . 2_655 162.82(3) ?
    P5 K2 K4 P1 1_554 . . 2_655 140.38(2) ?
    P2 K2 K4 P1 . . . 2_655 4.997(14) ?
    P1 K2 K4 P1 . . . 2_655 49.32(3) ?
    P2 K2 K4 P1 2_645 . . 2_655 -100.019(19) ?
    K4 K2 K4 P1 3_665 . . 2_655 -147.247(18) ?
    Al3 K2 K4 P1 . . . 2_655 29.450(18) ?
    O5 K2 K4 K2 2_645 . . 3_665 28.70(2) ?
    O2 K2 K4 K2 . . . 3_665 -92.62(9) ?
    O6 K2 K4 K2 . . . 3_665 135.03(3) ?
    O17 K2 K4 K2 1_554 . . 3_665 -96.08(3) ?
    O7 K2 K4 K2 . . . 3_665 173.951(18) ?
    O19 K2 K4 K2 1_554 . . 3_665 -49.93(3) ?
    P5 K2 K4 K2 1_554 . . 3_665 -72.37(2) ?
    P2 K2 K4 K2 . . . 3_665 152.244(11) ?
    P1 K2 K4 K2 . . . 3_665 -163.43(3) ?
    P2 K2 K4 K2 2_645 . . 3_665 47.228(17) ?
    K4 K2 K4 K2 3_665 . . 3_665 0.0 ?
    Al3 K2 K4 K2 . . . 3_665 176.697(10) ?
    O5 K2 K4 P2 2_645 . . 4_575 98.04(3) ?
    O2 K2 K4 P2 . . . 4_575 -23.28(8) ?
    O6 K2 K4 P2 . . . 4_575 -155.63(3) ?
    O17 K2 K4 P2 1_554 . . 4_575 -26.74(2) ?
    O7 K2 K4 P2 . . . 4_575 -116.71(3) ?
    O19 K2 K4 P2 1_554 . . 4_575 19.40(2) ?
    P5 K2 K4 P2 1_554 . . 4_575 -3.033(11) ?
    P2 K2 K4 P2 . . . 4_575 -138.419(19) ?
    P1 K2 K4 P2 . . . 4_575 -94.10(3) ?
    P2 K2 K4 P2 2_645 . . 4_575 116.565(14) ?
    K4 K2 K4 P2 3_665 . . 4_575 69.34(2) ?
    Al3 K2 K4 P2 . . . 4_575 -113.97(2) ?
    O5 K2 K4 P5 2_645 . . 3_666 -19.89(2) ?
    O2 K2 K4 P5 . . . 3_666 -141.21(8) ?
    O6 K2 K4 P5 . . . 3_666 86.44(3) ?
    O17 K2 K4 P5 1_554 . . 3_666 -144.67(2) ?
    O7 K2 K4 P5 . . . 3_666 125.36(2) ?
    O19 K2 K4 P5 1_554 . . 3_666 -98.52(3) ?
    P5 K2 K4 P5 1_554 . . 3_666 -120.961(12) ?
    P2 K2 K4 P5 . . . 3_666 103.654(16) ?
    P1 K2 K4 P5 . . . 3_666 147.98(3) ?
    P2 K2 K4 P5 2_645 . . 3_666 -1.362(9) ?
    K4 K2 K4 P5 3_665 . . 3_666 -48.590(16) ?
    Al3 K2 K4 P5 . . . 3_666 128.106(18) ?
    O5 K2 K4 K5 2_645 . . 2_645 -64.07(3) ?
    O2 K2 K4 K5 . . . 2_645 174.61(8) ?
    O6 K2 K4 K5 . . . 2_645 42.25(3) ?
    O17 K2 K4 K5 1_554 . . 2_645 171.145(19) ?
    O7 K2 K4 K5 . . . 2_645 81.17(3) ?
    O19 K2 K4 K5 1_554 . . 2_645 -142.71(3) ?
    P5 K2 K4 K5 1_554 . . 2_645 -165.147(9) ?
    P2 K2 K4 K5 . . . 2_645 59.47(2) ?
    P1 K2 K4 K5 . . . 2_645 103.79(3) ?
    P2 K2 K4 K5 2_645 . . 2_645 -45.548(12) ?
    K4 K2 K4 K5 3_665 . . 2_645 -92.78(2) ?
    Al3 K2 K4 K5 . . . 2_645 83.92(2) ?
    P2 O7 K5 O6 . . . 2_655 -29.03(5) ?
    Al3 O7 K5 O6 . . . 2_655 129.09(4) ?
    K2 O7 K5 O6 . . . 2_655 -120.48(3) ?
    P2 O7 K5 O17 . . . 1_554 95.31(6) ?
    Al3 O7 K5 O17 . . . 1_554 -106.57(4) ?
    K2 O7 K5 O17 . . . 1_554 3.87(2) ?
    P2 O7 K5 O9 . . . 4_575 147.56(5) ?
    Al3 O7 K5 O9 . . . 4_575 -54.32(6) ?
    K2 O7 K5 O9 . . . 4_575 56.11(5) ?
    P2 O7 K5 O20 . . . 4_575 -133.06(5) ?
    Al3 O7 K5 O20 . . . 4_575 25.06(4) ?
    K2 O7 K5 O20 . . . 4_575 135.49(2) ?
    P2 O7 K5 O18 . . . 4_575 -147.43(6) ?
    Al3 O7 K5 O18 . . . 4_575 10.69(3) ?
    K2 O7 K5 O18 . . . 4_575 121.13(3) ?
    P2 O7 K5 O8 . . . 2_655 22.02(5) ?
    Al3 O7 K5 O8 . . . 2_655 -179.87(3) ?
    K2 O7 K5 O8 . . . 2_655 -69.43(3) ?
    P2 O7 K5 O19 . . . 4_575 -95.93(6) ?
    Al3 O7 K5 O19 . . . 4_575 62.19(4) ?
    K2 O7 K5 O19 . . . 4_575 172.62(3) ?
    P2 O7 K5 P5 . . . 4_575 -123.47(5) ?
    Al3 O7 K5 P5 . . . 4_575 34.65(3) ?
    K2 O7 K5 P5 . . . 4_575 145.09(2) ?
    P2 O7 K5 P2 . . . 2_655 -6.24(6) ?
    Al3 O7 K5 P2 . . . 2_655 151.88(3) ?
    K2 O7 K5 P2 . . . 2_655 -97.68(3) ?
    P2 O7 K5 P3 . . . 4_575 173.23(4) ?
    Al3 O7 K5 P3 . . . 4_575 -28.65(5) ?
    K2 O7 K5 P3 . . . 4_575 81.79(3) ?
    P2 O7 K5 Al3 . . . . -158.12(8) ?
    K2 O7 K5 Al3 . . . . 110.44(4) ?
    O4 Al3 K5 O6 . . . 2_655 -157.84(4) ?
    O18 Al3 K5 O6 4_575 . . 2_655 100.42(4) ?
    O8 Al3 K5 O6 3_666 . . 2_655 28.01(6) ?
    O7 Al3 K5 O6 . . . 2_655 -60.29(4) ?
    K2 Al3 K5 O6 . . . 2_655 -110.31(3) ?
    K7 Al3 K5 O6 . . . 2_655 134.29(3) ?
    K1 Al3 K5 O6 4_566 . . 2_655 148.72(2) ?
    O4 Al3 K5 O17 . . . 1_554 -25.07(4) ?
    O18 Al3 K5 O17 4_575 . . 1_554 -126.81(4) ?
    O8 Al3 K5 O17 3_666 . . 1_554 160.78(5) ?
    O7 Al3 K5 O17 . . . 1_554 72.48(4) ?
    K2 Al3 K5 O17 . . . 1_554 22.45(2) ?
    K7 Al3 K5 O17 . . . 1_554 -92.94(3) ?
    K1 Al3 K5 O17 4_566 . . 1_554 -78.51(3) ?
    O4 Al3 K5 O9 . . . 4_575 49.00(5) ?
    O18 Al3 K5 O9 4_575 . . 4_575 -52.74(4) ?
    O8 Al3 K5 O9 3_666 . . 4_575 -125.15(5) ?
    O7 Al3 K5 O9 . . . 4_575 146.55(4) ?
    K2 Al3 K5 O9 . . . 4_575 96.53(3) ?
    K7 Al3 K5 O9 . . . 4_575 -18.86(2) ?
    K1 Al3 K5 O9 4_566 . . 4_575 -4.43(3) ?
    O4 Al3 K5 O20 . . . 4_575 108.77(4) ?
    O18 Al3 K5 O20 4_575 . . 4_575 7.03(4) ?
    O8 Al3 K5 O20 3_666 . . 4_575 -65.38(5) ?
    O7 Al3 K5 O20 . . . 4_575 -153.68(4) ?
    K2 Al3 K5 O20 . . . 4_575 156.297(19) ?
    K7 Al3 K5 O20 . . . 4_575 40.91(2) ?
    K1 Al3 K5 O20 4_566 . . 4_575 55.33(3) ?
    O4 Al3 K5 O18 . . . 4_575 101.74(5) ?
    O8 Al3 K5 O18 3_666 . . 4_575 -72.41(6) ?
    O7 Al3 K5 O18 . . . 4_575 -160.71(5) ?
    K2 Al3 K5 O18 . . . 4_575 149.27(4) ?
    K7 Al3 K5 O18 . . . 4_575 33.88(3) ?
    K1 Al3 K5 O18 4_566 . . 4_575 48.30(4) ?
    O4 Al3 K5 O7 . . . . -97.55(5) ?
    O18 Al3 K5 O7 4_575 . . . 160.71(5) ?
    O8 Al3 K5 O7 3_666 . . . 88.30(6) ?
    K2 Al3 K5 O7 . . . . -50.02(4) ?
    K7 Al3 K5 O7 . . . . -165.41(4) ?
    K1 Al3 K5 O7 4_566 . . . -150.98(4) ?
    O4 Al3 K5 O8 . . . 2_655 -97.36(5) ?
    O18 Al3 K5 O8 4_575 . . 2_655 160.90(4) ?
    O8 Al3 K5 O8 3_666 . . 2_655 88.49(6) ?
    O7 Al3 K5 O8 . . . 2_655 0.18(4) ?
    K2 Al3 K5 O8 . . . 2_655 -49.84(3) ?
    K7 Al3 K5 O8 . . . 2_655 -165.23(2) ?
    K1 Al3 K5 O8 4_566 . . 2_655 -150.80(2) ?
    O4 Al3 K5 O19 . . . 4_575 157.86(4) ?
    O18 Al3 K5 O19 4_575 . . 4_575 56.12(4) ?
    O8 Al3 K5 O19 3_666 . . 4_575 -16.29(5) ?
    O7 Al3 K5 O19 . . . 4_575 -104.59(4) ?
    K2 Al3 K5 O19 . . . 4_575 -154.61(2) ?
    K7 Al3 K5 O19 . . . 4_575 90.00(3) ?
    K1 Al3 K5 O19 4_566 . . 4_575 104.43(3) ?
    O4 Al3 K5 P5 . . . 4_575 127.21(4) ?
    O18 Al3 K5 P5 4_575 . . 4_575 25.47(3) ?
    O8 Al3 K5 P5 3_666 . . 4_575 -46.94(5) ?
    O7 Al3 K5 P5 . . . 4_575 -135.24(4) ?
    K2 Al3 K5 P5 . . . 4_575 174.735(11) ?
    K7 Al3 K5 P5 . . . 4_575 59.34(2) ?
    K1 Al3 K5 P5 4_566 . . 4_575 73.77(2) ?
    O4 Al3 K5 P2 . . . 2_655 -136.34(4) ?
    O18 Al3 K5 P2 4_575 . . 2_655 121.92(4) ?
    O8 Al3 K5 P2 3_666 . . 2_655 49.51(5) ?
    O7 Al3 K5 P2 . . . 2_655 -38.80(4) ?
    K2 Al3 K5 P2 . . . 2_655 -88.82(3) ?
    K7 Al3 K5 P2 . . . 2_655 155.792(14) ?
    K1 Al3 K5 P2 4_566 . . 2_655 170.220(12) ?
    O4 Al3 K5 P3 . . . 4_575 60.80(4) ?
    O18 Al3 K5 P3 4_575 . . 4_575 -40.94(4) ?
    O8 Al3 K5 P3 3_666 . . 4_575 -113.35(5) ?
    O7 Al3 K5 P3 . . . 4_575 158.35(4) ?
    K2 Al3 K5 P3 . . . 4_575 108.33(2) ?
    K7 Al3 K5 P3 . . . 4_575 -7.066(9) ?
    K1 Al3 K5 P3 4_566 . . 4_575 7.361(17) ?
    O17 K3 K6 O13 1_554 . . 3_565 28.66(3) ?
    O22 K3 K6 O13 4_565 . . 3_565 -96.43(3) ?
    O11 K3 K6 O13 4_575 . . 3_565 108.43(3) ?
    O2 K3 K6 O13 . . . 3_565 -127.83(3) ?
    O21 K3 K6 O13 4_565 . . 3_565 -56.29(3) ?
    O3 K3 K6 O13 . . . 3_565 -169.31(2) ?
    P1 K3 K6 O13 . . . 3_565 -158.616(19) ?
    P6 K3 K6 O13 4_565 . . 3_565 -75.95(2) ?
    P3 K3 K6 O13 4_575 . . 3_565 83.05(2) ?
    P5 K3 K6 O13 1_554 . . 3_565 8.695(19) ?
    K7 K3 K6 O13 . . . 3_565 150.079(19) ?
    O17 K3 K6 O22 1_554 . . 4_565 125.09(4) ?
    O11 K3 K6 O22 4_575 . . 4_565 -155.14(3) ?
    O2 K3 K6 O22 . . . 4_565 -31.39(4) ?
    O21 K3 K6 O22 4_565 . . 4_565 40.15(3) ?
    O3 K3 K6 O22 . . . 4_565 -72.87(3) ?
    P1 K3 K6 O22 . . . 4_565 -62.18(3) ?
    P6 K3 K6 O22 4_565 . . 4_565 20.48(3) ?
    P3 K3 K6 O22 4_575 . . 4_565 179.48(3) ?
    P5 K3 K6 O22 1_554 . . 4_565 105.13(3) ?
    K7 K3 K6 O22 . . . 4_565 -113.49(3) ?
    O17 K3 K6 O16 1_554 . . 2 -140.62(3) ?
    O22 K3 K6 O16 4_565 . . 2 94.29(3) ?
    O11 K3 K6 O16 4_575 . . 2 -60.85(3) ?
    O2 K3 K6 O16 . . . 2 62.90(4) ?
    O21 K3 K6 O16 4_565 . . 2 134.43(3) ?
    O3 K3 K6 O16 . . . 2 21.41(3) ?
    P1 K3 K6 O16 . . . 2 32.10(2) ?
    P6 K3 K6 O16 4_565 . . 2 114.77(2) ?
    P3 K3 K6 O16 4_575 . . 2 -86.23(2) ?
    P5 K3 K6 O16 1_554 . . 2 -160.58(2) ?
    K7 K3 K6 O16 . . . 2 -19.20(2) ?
    O17 K3 K6 O24 1_554 . . 2 149.93(5) ?
    O22 K3 K6 O24 4_565 . . 2 24.84(5) ?
    O11 K3 K6 O24 4_575 . . 2 -130.30(5) ?
    O2 K3 K6 O24 . . . 2 -6.56(6) ?
    O21 K3 K6 O24 4_565 . . 2 64.98(5) ?
    O3 K3 K6 O24 . . . 2 -48.04(5) ?
    P1 K3 K6 O24 . . . 2 -37.35(5) ?
    P6 K3 K6 O24 4_565 . . 2 45.32(5) ?
    P3 K3 K6 O24 4_575 . . 2 -155.68(5) ?
    P5 K3 K6 O24 1_554 . . 2 129.97(5) ?
    K7 K3 K6 O24 . . . 2 -88.65(5) ?
    O17 K3 K6 O14 1_554 . . 3_565 8.54(4) ?
    O22 K3 K6 O14 4_565 . . 3_565 -116.55(4) ?
    O11 K3 K6 O14 4_575 . . 3_565 88.31(3) ?
    O2 K3 K6 O14 . . . 3_565 -147.94(4) ?
    O21 K3 K6 O14 4_565 . . 3_565 -76.40(3) ?
    O3 K3 K6 O14 . . . 3_565 170.58(3) ?
    P1 K3 K6 O14 . . . 3_565 -178.73(2) ?
    P6 K3 K6 O14 4_565 . . 3_565 -96.07(3) ?
    P3 K3 K6 O14 4_575 . . 3_565 62.93(3) ?
    P5 K3 K6 O14 1_554 . . 3_565 -11.42(3) ?
    K7 K3 K6 O14 . . . 3_565 129.96(3) ?
    O17 K3 K6 O11 1_554 . . 4_575 -79.78(4) ?
    O22 K3 K6 O11 4_565 . . 4_575 155.14(3) ?
    O2 K3 K6 O11 . . . 4_575 123.74(4) ?
    O21 K3 K6 O11 4_565 . . 4_575 -164.72(3) ?
    O3 K3 K6 O11 . . . 4_575 82.26(3) ?
    P1 K3 K6 O11 . . . 4_575 92.95(3) ?
    P6 K3 K6 O11 4_565 . . 4_575 175.62(2) ?
    P3 K3 K6 O11 4_575 . . 4_575 -25.38(2) ?
    P5 K3 K6 O11 1_554 . . 4_575 -99.74(3) ?
    K7 K3 K6 O11 . . . 4_575 41.65(2) ?
    O17 K3 K6 O10 1_554 . . 4_575 -42.36(3) ?
    O22 K3 K6 O10 4_565 . . 4_575 -167.44(3) ?
    O11 K3 K6 O10 4_575 . . 4_575 37.42(3) ?
    O2 K3 K6 O10 . . . 4_575 161.16(3) ?
    O21 K3 K6 O10 4_565 . . 4_575 -127.30(2) ?
    O3 K3 K6 O10 . . . 4_575 119.68(3) ?
    P1 K3 K6 O10 . . . 4_575 130.37(2) ?
    P6 K3 K6 O10 4_565 . . 4_575 -146.963(19) ?
    P3 K3 K6 O10 4_575 . . 4_575 12.040(16) ?
    P5 K3 K6 O10 1_554 . . 4_575 -62.32(2) ?
    K7 K3 K6 O10 . . . 4_575 79.068(18) ?
    O17 K3 K6 P4 1_554 . . 3_565 17.66(3) ?
    O22 K3 K6 P4 4_565 . . 3_565 -107.42(3) ?
    O11 K3 K6 P4 4_575 . . 3_565 97.44(3) ?
    O2 K3 K6 P4 . . . 3_565 -138.82(3) ?
    O21 K3 K6 P4 4_565 . . 3_565 -67.28(2) ?
    O3 K3 K6 P4 . . . 3_565 179.703(18) ?
    P1 K3 K6 P4 . . . 3_565 -169.606(10) ?
    P6 K3 K6 P4 4_565 . . 3_565 -86.941(17) ?
    P3 K3 K6 P4 4_575 . . 3_565 72.061(14) ?
    P5 K3 K6 P4 1_554 . . 3_565 -2.296(12) ?
    K7 K3 K6 P4 . . . 3_565 139.089(13) ?
    O17 K3 K6 K8 1_554 . . . -87.73(3) ?
    O22 K3 K6 K8 4_565 . . . 147.18(3) ?
    O11 K3 K6 K8 4_575 . . . -7.95(2) ?
    O2 K3 K6 K8 . . . . 115.79(3) ?
    O21 K3 K6 K8 4_565 . . . -172.670(17) ?
    O3 K3 K6 K8 . . . . 74.31(2) ?
    P1 K3 K6 K8 . . . . 85.000(19) ?
    P6 K3 K6 K8 4_565 . . . 167.665(9) ?
    P3 K3 K6 K8 4_575 . . . -33.333(10) ?
    P5 K3 K6 K8 1_554 . . . -107.690(18) ?
    K7 K3 K6 K8 . . . . 33.695(10) ?
    O17 K3 K6 P3 1_554 . . 4_575 -54.40(3) ?
    O22 K3 K6 P3 4_565 . . 4_575 -179.48(3) ?
    O11 K3 K6 P3 4_575 . . 4_575 25.38(2) ?
    O2 K3 K6 P3 . . . 4_575 149.12(3) ?
    O21 K3 K6 P3 4_565 . . 4_575 -139.337(19) ?
    O3 K3 K6 P3 . . . 4_575 107.64(2) ?
    P1 K3 K6 P3 . . . 4_575 118.333(17) ?
    P6 K3 K6 P3 4_565 . . 4_575 -159.002(11) ?
    P5 K3 K6 P3 1_554 . . 4_575 -74.357(15) ?
    K7 K3 K6 P3 . . . 4_575 67.028(10) ?
    O17 K3 K6 K8 1_554 . . 2_545 169.45(3) ?
    O22 K3 K6 K8 4_565 . . 2_545 44.37(3) ?
    O11 K3 K6 K8 4_575 . . 2_545 -110.77(3) ?
    O2 K3 K6 K8 . . . 2_545 12.97(3) ?
    O21 K3 K6 K8 4_565 . . 2_545 84.51(2) ?
    O3 K3 K6 K8 . . . 2_545 -28.51(2) ?
    P1 K3 K6 K8 . . . 2_545 -17.818(14) ?
    P6 K3 K6 K8 4_565 . . 2_545 64.847(17) ?
    P3 K3 K6 K8 4_575 . . 2_545 -136.150(14) ?
    P5 K3 K6 K8 1_554 . . 2_545 149.493(10) ?
    K7 K3 K6 K8 . . . 2_545 -69.122(14) ?
    P1 O3 K7 O13 . . . 2 176.38(6) ?
    K9 O3 K7 O13 . . . 2 5.36(5) ?
    K3 O3 K7 O13 . . . 2 92.76(4) ?
    K1 O3 K7 O13 4_566 . . 2 -107.78(4) ?
    P1 O3 K7 O18 . . . 4_575 3.23(7) ?
    K9 O3 K7 O18 . . . 4_575 -167.80(3) ?
    K3 O3 K7 O18 . . . 4_575 -80.40(4) ?
    K1 O3 K7 O18 4_566 . . 4_575 79.07(4) ?
    P1 O3 K7 O11 . . . 4_575 97.97(7) ?
    K9 O3 K7 O11 . . . 4_575 -73.05(4) ?
    K3 O3 K7 O11 . . . 4_575 14.35(2) ?
    K1 O3 K7 O11 4_566 . . 4_575 173.81(2) ?
    P1 O3 K7 O9 . . . . -82.96(8) ?
    K9 O3 K7 O9 . . . . 106.01(4) ?
    K3 O3 K7 O9 . . . . -166.59(2) ?
    K1 O3 K7 O9 4_566 . . . -7.12(2) ?
    P1 O3 K7 O15 . . . 2 -168.70(7) ?
    K9 O3 K7 O15 . . . 2 20.27(3) ?
    K3 O3 K7 O15 . . . 2 107.68(4) ?
    K1 O3 K7 O15 4_566 . . 2 -92.86(3) ?
    P1 O3 K7 O20 . . . 4_575 29.91(8) ?
    K9 O3 K7 O20 . . . 4_575 -141.12(3) ?
    K3 O3 K7 O20 . . . 4_575 -53.71(4) ?
    K1 O3 K7 O20 4_566 . . 4_575 105.75(4) ?
    P1 O3 K7 P4 . . . 2 177.61(6) ?
    K9 O3 K7 P4 . . . 2 6.59(3) ?
    K3 O3 K7 P4 . . . 2 93.99(3) ?
    K1 O3 K7 P4 4_566 . . 2 -106.55(3) ?
    P1 O3 K7 P5 . . . 4_575 2.55(8) ?
    K9 O3 K7 P5 . . . 4_575 -168.47(2) ?
    K3 O3 K7 P5 . . . 4_575 -81.07(3) ?
    K1 O3 K7 P5 4_566 . . 4_575 78.39(3) ?
    P1 O3 K7 P3 . . . . -101.90(7) ?
    K9 O3 K7 P3 . . . . 87.08(4) ?
    K3 O3 K7 P3 . . . . 174.481(13) ?
    K1 O3 K7 P3 4_566 . . . -26.06(2) ?
    P1 O3 K7 K3 . . . . 83.62(7) ?
    K9 O3 K7 K3 . . . . -87.40(4) ?
    K1 O3 K7 K3 4_566 . . . 159.46(3) ?
    K9 O3 K7 P1 . . . . -171.03(10) ?
    K3 O3 K7 P1 . . . . -83.62(7) ?
    K1 O3 K7 P1 4_566 . . . 75.84(7) ?
    P3 O9 K7 O13 . . . 2 6.02(5) ?
    K1 O9 K7 O13 4_566 . . 2 132.85(3) ?
    K5 O9 K7 O13 4_576 . . 2 -130.03(3) ?
    P3 O9 K7 O3 . . . . -118.33(5) ?
    K1 O9 K7 O3 4_566 . . . 8.49(3) ?
    K5 O9 K7 O3 4_576 . . . 105.61(3) ?
    P3 O9 K7 O18 . . . 4_575 156.96(5) ?
    K1 O9 K7 O18 4_566 . . 4_575 -76.22(3) ?
    K5 O9 K7 O18 4_576 . . 4_575 20.90(3) ?
    P3 O9 K7 O15 . . . 2 -44.69(5) ?
    K1 O9 K7 O15 4_566 . . 2 82.13(3) ?
    K5 O9 K7 O15 4_576 . . 2 179.25(3) ?
    P3 O9 K7 O20 . . . 4_575 112.62(5) ?
    K1 O9 K7 O20 4_566 . . 4_575 -120.56(3) ?
    K5 O9 K7 O20 4_576 . . 4_575 -23.44(3) ?
    P3 O9 K7 P4 . . . 2 -19.31(5) ?
    K1 O9 K7 P4 4_566 . . 2 107.51(2) ?
    K5 O9 K7 P4 4_576 . . 2 -155.37(2) ?
    P3 O9 K7 P5 . . . 4_575 129.71(5) ?
    K1 O9 K7 P5 4_566 . . 4_575 -103.46(2) ?
    K5 O9 K7 P5 4_576 . . 4_575 -6.35(3) ?
    K1 O9 K7 P3 4_566 . . . 126.82(6) ?
    K5 O9 K7 P3 4_576 . . . -136.06(6) ?
    P3 O9 K7 K3 . . . . -135.71(4) ?
    K1 O9 K7 K3 4_566 . . . -8.89(4) ?
    K5 O9 K7 K3 4_576 . . . 88.23(4) ?
    P3 O9 K7 P1 . . . . -134.99(4) ?
    K1 O9 K7 P1 4_566 . . . -8.17(2) ?
    K5 O9 K7 P1 4_576 . . . 88.95(3) ?
    O9 P3 K7 O13 . . . 2 -173.83(5) ?
    O11 P3 K7 O13 . . . 2 -61.18(4) ?
    O10 P3 K7 O13 . . . 2 42.72(4) ?
    O12 P3 K7 O13 . . . 2 133.68(6) ?
    K8 P3 K7 O13 4_576 . . 2 18.21(2) ?
    K3 P3 K7 O13 4_576 . . 2 -79.30(2) ?
    K6 P3 K7 O13 4_576 . . 2 -14.714(17) ?
    K1 P3 K7 O13 4_566 . . 2 146.338(19) ?
    K5 P3 K7 O13 4_576 . . 2 -144.55(2) ?
    O9 P3 K7 O3 . . . . 64.58(5) ?
    O11 P3 K7 O3 . . . . 177.23(4) ?
    O10 P3 K7 O3 . . . . -78.88(4) ?
    O12 P3 K7 O3 . . . . 12.09(6) ?
    K8 P3 K7 O3 4_576 . . . -103.39(2) ?
    K3 P3 K7 O3 4_576 . . . 159.10(2) ?
    K6 P3 K7 O3 4_576 . . . -136.31(2) ?
    K1 P3 K7 O3 4_566 . . . 24.74(2) ?
    K5 P3 K7 O3 4_576 . . . 93.86(2) ?
    O9 P3 K7 O18 . . . 4_575 -23.96(5) ?
    O11 P3 K7 O18 . . . 4_575 88.69(4) ?
    O10 P3 K7 O18 . . . 4_575 -167.42(3) ?
    O12 P3 K7 O18 . . . 4_575 -76.45(6) ?
    K8 P3 K7 O18 4_576 . . 4_575 168.072(19) ?
    K3 P3 K7 O18 4_576 . . 4_575 70.563(19) ?
    K6 P3 K7 O18 4_576 . . 4_575 135.15(2) ?
    K1 P3 K7 O18 4_566 . . 4_575 -63.796(19) ?
    K5 P3 K7 O18 4_576 . . 4_575 5.317(17) ?
    O9 P3 K7 O11 . . . 4_575 -166.33(6) ?
    O11 P3 K7 O11 . . . 4_575 -53.69(4) ?
    O10 P3 K7 O11 . . . 4_575 50.21(5) ?
    O12 P3 K7 O11 . . . 4_575 141.18(6) ?
    K8 P3 K7 O11 4_576 . . 4_575 25.70(5) ?
    K3 P3 K7 O11 4_576 . . 4_575 -71.81(4) ?
    K6 P3 K7 O11 4_576 . . 4_575 -7.22(4) ?
    K1 P3 K7 O11 4_566 . . 4_575 153.83(4) ?
    K5 P3 K7 O11 4_576 . . 4_575 -137.06(4) ?
    O11 P3 K7 O9 . . . . 112.65(6) ?
    O10 P3 K7 O9 . . . . -143.46(6) ?
    O12 P3 K7 O9 . . . . -52.49(7) ?
    K8 P3 K7 O9 4_576 . . . -167.97(5) ?
    K3 P3 K7 O9 4_576 . . . 94.52(5) ?
    K6 P3 K7 O9 4_576 . . . 159.11(5) ?
    K1 P3 K7 O9 4_566 . . . -39.84(5) ?
    K5 P3 K7 O9 4_576 . . . 29.28(5) ?
    O9 P3 K7 O15 . . . 2 132.52(5) ?
    O11 P3 K7 O15 . . . 2 -114.83(4) ?
    O10 P3 K7 O15 . . . 2 -10.93(3) ?
    O12 P3 K7 O15 . . . 2 80.04(6) ?
    K8 P3 K7 O15 4_576 . . 2 -35.44(2) ?
    K3 P3 K7 O15 4_576 . . 2 -132.952(16) ?
    K6 P3 K7 O15 4_576 . . 2 -68.36(2) ?
    K1 P3 K7 O15 4_566 . . 2 92.69(2) ?
    K5 P3 K7 O15 4_576 . . 2 161.803(17) ?
    O9 P3 K7 O20 . . . 4_575 -74.45(5) ?
    O11 P3 K7 O20 . . . 4_575 38.20(4) ?
    O10 P3 K7 O20 . . . 4_575 142.09(3) ?
    O12 P3 K7 O20 . . . 4_575 -126.94(6) ?
    K8 P3 K7 O20 4_576 . . 4_575 117.58(2) ?
    K3 P3 K7 O20 4_576 . . 4_575 20.074(18) ?
    K6 P3 K7 O20 4_576 . . 4_575 84.66(3) ?
    K1 P3 K7 O20 4_566 . . 4_575 -114.28(2) ?
    K5 P3 K7 O20 4_576 . . 4_575 -45.171(19) ?
    O9 P3 K7 P4 . . . 2 160.54(5) ?
    O11 P3 K7 P4 . . . 2 -86.81(3) ?
    O10 P3 K7 P4 . . . 2 17.09(3) ?
    O12 P3 K7 P4 . . . 2 108.06(5) ?
    K8 P3 K7 P4 4_576 . . 2 -7.423(13) ?
    K3 P3 K7 P4 4_576 . . 2 -104.931(12) ?
    K6 P3 K7 P4 4_576 . . 2 -40.343(11) ?
    K1 P3 K7 P4 4_566 . . 2 120.709(11) ?
    K5 P3 K7 P4 4_576 . . 2 -170.177(8) ?
    O9 P3 K7 P5 . . . 4_575 -50.60(5) ?
    O11 P3 K7 P5 . . . 4_575 62.05(4) ?
    O10 P3 K7 P5 . . . 4_575 165.94(3) ?
    O12 P3 K7 P5 . . . 4_575 -103.09(5) ?
    K8 P3 K7 P5 4_576 . . 4_575 141.431(16) ?
    K3 P3 K7 P5 4_576 . . 4_575 43.922(9) ?
    K6 P3 K7 P5 4_576 . . 4_575 108.510(19) ?
    K1 P3 K7 P5 4_566 . . 4_575 -90.437(17) ?
    K5 P3 K7 P5 4_576 . . 4_575 -21.323(10) ?
    O9 P3 K7 K3 . . . . 74.42(5) ?
    O11 P3 K7 K3 . . . . -172.94(4) ?
    O10 P3 K7 K3 . . . . -69.04(4) ?
    O12 P3 K7 K3 . . . . 21.93(6) ?
    K8 P3 K7 K3 4_576 . . . -93.55(2) ?
    K3 P3 K7 K3 4_576 . . . 168.94(2) ?
    K6 P3 K7 K3 4_576 . . . -126.47(2) ?
    K1 P3 K7 K3 4_566 . . . 34.58(2) ?
    K5 P3 K7 K3 4_576 . . . 103.69(2) ?
    O9 P3 K7 P1 . . . . 47.45(5) ?
    O11 P3 K7 P1 . . . . 160.10(3) ?
    O10 P3 K7 P1 . . . . -96.00(3) ?
    O12 P3 K7 P1 . . . . -5.04(5) ?
    K8 P3 K7 P1 4_576 . . . -120.516(13) ?
    K3 P3 K7 P1 4_576 . . . 141.975(14) ?
    K6 P3 K7 P1 4_576 . . . -153.436(9) ?
    K1 P3 K7 P1 4_566 . . . 7.616(8) ?
    K5 P3 K7 P1 4_576 . . . 76.730(12) ?
    O17 K3 K7 O13 1_554 . . 2 132.34(3) ?
    O22 K3 K7 O13 4_565 . . 2 -44.86(3) ?
    O11 K3 K7 O13 4_575 . . 2 43.45(3) ?
    O2 K3 K7 O13 . . . 2 -141.41(3) ?
    O21 K3 K7 O13 4_565 . . 2 -69.69(4) ?
    O3 K3 K7 O13 . . . 2 -115.81(3) ?
    P1 K3 K7 O13 . . . 2 -137.44(2) ?
    P6 K3 K7 O13 4_565 . . 2 -55.64(3) ?
    P3 K3 K7 O13 4_575 . . 2 57.80(2) ?
    K6 K3 K7 O13 . . . 2 -2.676(19) ?
    P5 K3 K7 O13 1_554 . . 2 128.37(2) ?
    O17 K3 K7 O3 1_554 . . . -111.85(4) ?
    O22 K3 K7 O3 4_565 . . . 70.95(3) ?
    O11 K3 K7 O3 4_575 . . . 159.26(4) ?
    O2 K3 K7 O3 . . . . -25.60(3) ?
    O21 K3 K7 O3 4_565 . . . 46.12(5) ?
    P1 K3 K7 O3 . . . . -21.63(3) ?
    P6 K3 K7 O3 4_565 . . . 60.17(3) ?
    P3 K3 K7 O3 4_575 . . . 173.61(3) ?
    K6 K3 K7 O3 . . . . 113.13(3) ?
    P5 K3 K7 O3 1_554 . . . -115.82(3) ?
    O17 K3 K7 O18 1_554 . . 4_575 -19.73(3) ?
    O22 K3 K7 O18 4_565 . . 4_575 163.08(2) ?
    O11 K3 K7 O18 4_575 . . 4_575 -108.61(3) ?
    O2 K3 K7 O18 . . . 4_575 66.52(3) ?
    O21 K3 K7 O18 4_565 . . 4_575 138.24(4) ?
    O3 K3 K7 O18 . . . 4_575 92.12(3) ?
    P1 K3 K7 O18 . . . 4_575 70.50(2) ?
    P6 K3 K7 O18 4_565 . . 4_575 152.294(19) ?
    P3 K3 K7 O18 4_575 . . 4_575 -94.27(2) ?
    K6 K3 K7 O18 . . . 4_575 -154.742(18) ?
    P5 K3 K7 O18 1_554 . . 4_575 -23.69(2) ?
    O17 K3 K7 O11 1_554 . . 4_575 88.88(4) ?
    O22 K3 K7 O11 4_565 . . 4_575 -88.31(3) ?
    O2 K3 K7 O11 . . . 4_575 175.13(3) ?
    O21 K3 K7 O11 4_565 . . 4_575 -113.15(5) ?
    O3 K3 K7 O11 . . . 4_575 -159.26(4) ?
    P1 K3 K7 O11 . . . 4_575 179.11(3) ?
    P6 K3 K7 O11 4_565 . . 4_575 -99.10(3) ?
    P3 K3 K7 O11 4_575 . . 4_575 14.34(2) ?
    K6 K3 K7 O11 . . . 4_575 -46.13(3) ?
    P5 K3 K7 O11 1_554 . . 4_575 84.92(3) ?
    O17 K3 K7 O9 1_554 . . . -89.30(4) ?
    O22 K3 K7 O9 4_565 . . . 93.50(4) ?
    O11 K3 K7 O9 4_575 . . . -178.19(4) ?
    O2 K3 K7 O9 . . . . -3.06(4) ?
    O21 K3 K7 O9 4_565 . . . 68.66(5) ?
    O3 K3 K7 O9 . . . . 22.55(4) ?
    P1 K3 K7 O9 . . . . 0.92(3) ?
    P6 K3 K7 O9 4_565 . . . 82.72(4) ?
    P3 K3 K7 O9 4_575 . . . -163.85(3) ?
    K6 K3 K7 O9 . . . . 135.68(3) ?
    P5 K3 K7 O9 1_554 . . . -93.27(4) ?
    O17 K3 K7 O15 1_554 . . 2 -178.31(3) ?
    O22 K3 K7 O15 4_565 . . 2 4.50(2) ?
    O11 K3 K7 O15 4_575 . . 2 92.81(3) ?
    O2 K3 K7 O15 . . . 2 -92.06(3) ?
    O21 K3 K7 O15 4_565 . . 2 -20.34(4) ?
    O3 K3 K7 O15 . . . 2 -66.46(3) ?
    P1 K3 K7 O15 . . . 2 -88.08(2) ?
    P6 K3 K7 O15 4_565 . . 2 -6.287(17) ?
    P3 K3 K7 O15 4_575 . . 2 107.15(2) ?
    K6 K3 K7 O15 . . . 2 46.678(19) ?
    P5 K3 K7 O15 1_554 . . 2 177.724(17) ?
    O17 K3 K7 O20 1_554 . . 4_575 27.35(3) ?
    O22 K3 K7 O20 4_565 . . 4_575 -149.84(2) ?
    O11 K3 K7 O20 4_575 . . 4_575 -61.53(3) ?
    O2 K3 K7 O20 . . . 4_575 113.60(3) ?
    O21 K3 K7 O20 4_565 . . 4_575 -174.68(4) ?
    O3 K3 K7 O20 . . . 4_575 139.20(3) ?
    P1 K3 K7 O20 . . . 4_575 117.58(2) ?
    P6 K3 K7 O20 4_565 . . 4_575 -160.627(17) ?
    P3 K3 K7 O20 4_575 . . 4_575 -47.19(2) ?
    K6 K3 K7 O20 . . . 4_575 -107.663(19) ?
    P5 K3 K7 O20 1_554 . . 4_575 23.384(19) ?
    O17 K3 K7 P4 1_554 . . 2 154.17(2) ?
    O22 K3 K7 P4 4_565 . . 2 -23.03(2) ?
    O11 K3 K7 P4 4_575 . . 2 65.28(3) ?
    O2 K3 K7 P4 . . . 2 -119.58(2) ?
    O21 K3 K7 P4 4_565 . . 2 -47.86(4) ?
    O3 K3 K7 P4 . . . 2 -93.98(3) ?
    P1 K3 K7 P4 . . . 2 -115.610(15) ?
    P6 K3 K7 P4 4_565 . . 2 -33.813(14) ?
    P3 K3 K7 P4 4_575 . . 2 79.624(13) ?
    K6 K3 K7 P4 . . . 2 19.152(10) ?
    P5 K3 K7 P4 1_554 . . 2 150.198(13) ?
    O17 K3 K7 P5 1_554 . . 4_575 0.93(2) ?
    O22 K3 K7 P5 4_565 . . 4_575 -176.261(18) ?
    O11 K3 K7 P5 4_575 . . 4_575 -87.95(3) ?
    O2 K3 K7 P5 . . . 4_575 87.18(3) ?
    O21 K3 K7 P5 4_565 . . 4_575 158.90(4) ?
    O3 K3 K7 P5 . . . 4_575 112.78(3) ?
    P1 K3 K7 P5 . . . 4_575 91.156(19) ?
    P6 K3 K7 P5 4_565 . . 4_575 172.953(10) ?
    P3 K3 K7 P5 4_575 . . 4_575 -73.610(17) ?
    K6 K3 K7 P5 . . . 4_575 -134.082(14) ?
    P5 K3 K7 P5 1_554 . . 4_575 -3.035(15) ?
    O17 K3 K7 P3 1_554 . . . -124.19(3) ?
    O22 K3 K7 P3 4_565 . . . 58.61(3) ?
    O11 K3 K7 P3 4_575 . . . 146.92(3) ?
    O2 K3 K7 P3 . . . . -37.94(3) ?
    O21 K3 K7 P3 4_565 . . . 33.78(5) ?
    O3 K3 K7 P3 . . . . -12.34(3) ?
    P1 K3 K7 P3 . . . . -33.97(2) ?
    P6 K3 K7 P3 4_565 . . . 47.83(3) ?
    P3 K3 K7 P3 4_575 . . . 161.26(2) ?
    K6 K3 K7 P3 . . . . 100.79(2) ?
    P5 K3 K7 P3 1_554 . . . -128.16(2) ?
    O17 K3 K7 P1 1_554 . . . -90.22(3) ?
    O22 K3 K7 P1 4_565 . . . 92.58(3) ?
    O11 K3 K7 P1 4_575 . . . -179.11(3) ?
    O2 K3 K7 P1 . . . . -3.97(2) ?
    O21 K3 K7 P1 4_565 . . . 67.75(4) ?
    O3 K3 K7 P1 . . . . 21.63(3) ?
    P6 K3 K7 P1 4_565 . . . 81.80(2) ?
    P3 K3 K7 P1 4_575 . . . -164.766(10) ?
    K6 K3 K7 P1 . . . . 134.762(11) ?
    P5 K3 K7 P1 1_554 . . . -94.19(2) ?
    O2 P1 K7 O13 . . . 2 86.29(6) ?
    O3 P1 K7 O13 . . . 2 -4.71(8) ?
    O4 P1 K7 O13 . . . 2 -167.27(5) ?
    O1 P1 K7 O13 . . . 2 -69.64(5) ?
    K3 P1 K7 O13 . . . 2 77.97(4) ?
    K1 P1 K7 O13 4_566 . . 2 -95.51(4) ?
    K4 P1 K7 O13 2_645 . . 2 -144.29(3) ?
    K9 P1 K7 O13 . . . 2 1.84(3) ?
    K2 P1 K7 O13 . . . 2 128.89(3) ?
    K1 P1 K7 O13 . . . 2 57.23(4) ?
    O2 P1 K7 O3 . . . . 91.01(9) ?
    O4 P1 K7 O3 . . . . -162.55(8) ?
    O1 P1 K7 O3 . . . . -64.93(8) ?
    K3 P1 K7 O3 . . . . 82.69(8) ?
    K1 P1 K7 O3 4_566 . . . -90.80(8) ?
    K4 P1 K7 O3 2_645 . . . -139.57(7) ?
    K9 P1 K7 O3 . . . . 6.56(7) ?
    K2 P1 K7 O3 . . . . 133.60(7) ?
    K1 P1 K7 O3 . . . . 61.95(7) ?
    O2 P1 K7 O18 . . . 4_575 -85.53(5) ?
    O3 P1 K7 O18 . . . 4_575 -176.54(7) ?
    O4 P1 K7 O18 . . . 4_575 20.91(4) ?
    O1 P1 K7 O18 . . . 4_575 118.54(5) ?
    K3 P1 K7 O18 . . . 4_575 -93.85(3) ?
    K1 P1 K7 O18 4_566 . . 4_575 92.66(3) ?
    K4 P1 K7 O18 2_645 . . 4_575 43.89(3) ?
    K9 P1 K7 O18 . . . 4_575 -169.98(2) ?
    K2 P1 K7 O18 . . . 4_575 -42.93(2) ?
    K1 P1 K7 O18 . . . 4_575 -114.59(3) ?
    O2 P1 K7 O11 . . . 4_575 7.69(5) ?
    O3 P1 K7 O11 . . . 4_575 -83.31(8) ?
    O4 P1 K7 O11 . . . 4_575 114.13(5) ?
    O1 P1 K7 O11 . . . 4_575 -148.24(4) ?
    K3 P1 K7 O11 . . . 4_575 -0.626(18) ?
    K1 P1 K7 O11 4_566 . . 4_575 -174.112(19) ?
    K4 P1 K7 O11 2_645 . . 4_575 137.11(3) ?
    K9 P1 K7 O11 . . . 4_575 -76.76(3) ?
    K2 P1 K7 O11 . . . 4_575 50.29(2) ?
    K1 P1 K7 O11 . . . 4_575 -21.37(2) ?
    O2 P1 K7 O9 . . . . -171.13(5) ?
    O3 P1 K7 O9 . . . . 97.87(8) ?
    O4 P1 K7 O9 . . . . -64.68(5) ?
    O1 P1 K7 O9 . . . . 32.94(4) ?
    K3 P1 K7 O9 . . . . -179.445(18) ?
    K1 P1 K7 O9 4_566 . . . 7.069(17) ?
    K4 P1 K7 O9 2_645 . . . -41.71(3) ?
    K9 P1 K7 O9 . . . . 104.42(3) ?
    K2 P1 K7 O9 . . . . -128.53(2) ?
    K1 P1 K7 O9 . . . . 159.81(2) ?
    O2 P1 K7 O15 . . . 2 101.86(5) ?
    O3 P1 K7 O15 . . . 2 10.85(7) ?
    O4 P1 K7 O15 . . . 2 -151.70(4) ?
    O1 P1 K7 O15 . . . 2 -54.07(5) ?
    K3 P1 K7 O15 . . . 2 93.54(3) ?
    K1 P1 K7 O15 4_566 . . 2 -79.94(3) ?
    K4 P1 K7 O15 2_645 . . 2 -128.72(2) ?
    K9 P1 K7 O15 . . . 2 17.411(16) ?
    K2 P1 K7 O15 . . . 2 144.46(2) ?
    K1 P1 K7 O15 . . . 2 72.80(3) ?
    O2 P1 K7 O20 . . . 4_575 -63.35(5) ?
    O3 P1 K7 O20 . . . 4_575 -154.35(7) ?
    O4 P1 K7 O20 . . . 4_575 43.10(4) ?
    O1 P1 K7 O20 . . . 4_575 140.72(4) ?
    K3 P1 K7 O20 . . . 4_575 -71.67(3) ?
    K1 P1 K7 O20 4_566 . . 4_575 114.85(3) ?
    K4 P1 K7 O20 2_645 . . 4_575 66.07(3) ?
    K9 P1 K7 O20 . . . 4_575 -147.796(19) ?
    K2 P1 K7 O20 . . . 4_575 -20.75(2) ?
    K1 P1 K7 O20 . . . 4_575 -92.41(3) ?
    O2 P1 K7 P4 . . . 2 88.40(5) ?
    O3 P1 K7 P4 . . . 2 -2.61(7) ?
    O4 P1 K7 P4 . . . 2 -165.16(4) ?
    O1 P1 K7 P4 . . . 2 -67.53(5) ?
    K3 P1 K7 P4 . . . 2 80.08(3) ?
    K1 P1 K7 P4 4_566 . . 2 -93.41(3) ?
    K4 P1 K7 P4 2_645 . . 2 -142.180(18) ?
    K9 P1 K7 P4 . . . 2 3.950(10) ?
    K2 P1 K7 P4 . . . 2 130.999(18) ?
    K1 P1 K7 P4 . . . 2 59.34(3) ?
    O2 P1 K7 P5 . . . 4_575 -86.62(5) ?
    O3 P1 K7 P5 . . . 4_575 -177.63(7) ?
    O4 P1 K7 P5 . . . 4_575 19.82(4) ?
    O1 P1 K7 P5 . . . 4_575 117.45(4) ?
    K3 P1 K7 P5 . . . 4_575 -94.94(3) ?
    K1 P1 K7 P5 4_566 . . 4_575 91.57(3) ?
    K4 P1 K7 P5 2_645 . . 4_575 42.80(2) ?
    K9 P1 K7 P5 . . . 4_575 -171.070(9) ?
    K2 P1 K7 P5 . . . 4_575 -44.022(17) ?
    K1 P1 K7 P5 . . . 4_575 -115.68(3) ?
    O2 P1 K7 P3 . . . . 173.56(4) ?
    O3 P1 K7 P3 . . . . 82.55(8) ?
    O4 P1 K7 P3 . . . . -80.00(4) ?
    O1 P1 K7 P3 . . . . 17.63(4) ?
    K3 P1 K7 P3 . . . . 165.239(9) ?
    K1 P1 K7 P3 4_566 . . . -8.246(8) ?
    K4 P1 K7 P3 2_645 . . . -57.02(2) ?
    K9 P1 K7 P3 . . . . 89.11(3) ?
    K2 P1 K7 P3 . . . . -143.843(16) ?
    K1 P1 K7 P3 . . . . 144.498(14) ?
    O2 P1 K7 K3 . . . . 8.32(4) ?
    O3 P1 K7 K3 . . . . -82.69(8) ?
    O4 P1 K7 K3 . . . . 114.76(4) ?
    O1 P1 K7 K3 . . . . -147.61(4) ?
    K1 P1 K7 K3 4_566 . . . -173.485(10) ?
    K4 P1 K7 K3 2_645 . . . 137.74(2) ?
    K9 P1 K7 K3 . . . . -76.13(3) ?
    K2 P1 K7 K3 . . . . 50.918(18) ?
    K1 P1 K7 K3 . . . . -20.741(12) ?
    O13 K6 K8 O24 3_565 . . 1_565 -39.77(11) ?
    O22 K6 K8 O24 4_565 . . 1_565 75.85(11) ?
    O16 K6 K8 O24 2 . . 1_565 145.95(11) ?
    O24 K6 K8 O24 2 . . 1_565 -157.22(11) ?
    O14 K6 K8 O24 3_565 . . 1_565 -86.95(11) ?
    O11 K6 K8 O24 4_575 . . 1_565 35.79(11) ?
    O10 K6 K8 O24 4_575 . . 1_565 -26.87(11) ?
    P4 K6 K8 O24 3_565 . . 1_565 -62.65(11) ?
    P3 K6 K8 O24 4_575 . . 1_565 6.15(11) ?
    K8 K6 K8 O24 2_545 . . 1_565 158.65(11) ?
    K3 K6 K8 O24 . . . 1_565 42.71(11) ?
    O13 K6 K8 O13 3_565 . . 2 -145.74(4) ?
    O22 K6 K8 O13 4_565 . . 2 -30.12(3) ?
    O16 K6 K8 O13 2 . . 2 39.98(3) ?
    O24 K6 K8 O13 2 . . 2 96.81(3) ?
    O14 K6 K8 O13 3_565 . . 2 167.08(2) ?
    O11 K6 K8 O13 4_575 . . 2 -70.18(3) ?
    O10 K6 K8 O13 4_575 . . 2 -132.84(3) ?
    P4 K6 K8 O13 3_565 . . 2 -168.617(19) ?
    P3 K6 K8 O13 4_575 . . 2 -99.82(3) ?
    K8 K6 K8 O13 2_545 . . 2 52.68(2) ?
    K3 K6 K8 O13 . . . 2 -63.26(3) ?
    O13 K6 K8 O16 3_565 . . 1_565 53.34(3) ?
    O22 K6 K8 O16 4_565 . . 1_565 168.96(3) ?
    O16 K6 K8 O16 2 . . 1_565 -120.95(2) ?
    O24 K6 K8 O16 2 . . 1_565 -64.11(3) ?
    O14 K6 K8 O16 3_565 . . 1_565 6.16(3) ?
    O11 K6 K8 O16 4_575 . . 1_565 128.90(3) ?
    O10 K6 K8 O16 4_575 . . 1_565 66.23(3) ?
    P4 K6 K8 O16 3_565 . . 1_565 30.46(2) ?
    P3 K6 K8 O16 4_575 . . 1_565 99.26(3) ?
    K8 K6 K8 O16 2_545 . . 1_565 -108.24(3) ?
    K3 K6 K8 O16 . . . 1_565 135.82(3) ?
    O13 K6 K8 O10 3_565 . . 4_575 -12.90(3) ?
    O22 K6 K8 O10 4_565 . . 4_575 102.72(4) ?
    O16 K6 K8 O10 2 . . 4_575 172.82(3) ?
    O24 K6 K8 O10 2 . . 4_575 -130.34(3) ?
    O14 K6 K8 O10 3_565 . . 4_575 -60.07(3) ?
    O11 K6 K8 O10 4_575 . . 4_575 62.67(3) ?
    P4 K6 K8 O10 3_565 . . 4_575 -35.77(2) ?
    P3 K6 K8 O10 4_575 . . 4_575 33.03(2) ?
    K8 K6 K8 O10 2_545 . . 4_575 -174.47(2) ?
    K3 K6 K8 O10 . . . 4_575 69.59(2) ?
    O13 K6 K8 O16 3_565 . . 2 174.28(3) ?
    O22 K6 K8 O16 4_565 . . 2 -70.10(4) ?
    O24 K6 K8 O16 2 . . 2 56.84(3) ?
    O14 K6 K8 O16 3_565 . . 2 127.11(3) ?
    O11 K6 K8 O16 4_575 . . 2 -110.15(3) ?
    O10 K6 K8 O16 4_575 . . 2 -172.82(3) ?
    P4 K6 K8 O16 3_565 . . 2 151.41(3) ?
    P3 K6 K8 O16 4_575 . . 2 -139.79(3) ?
    K8 K6 K8 O16 2_545 . . 2 12.71(2) ?
    K3 K6 K8 O16 . . . 2 -103.23(3) ?
    O13 K6 K8 O12 3_565 . . 4_575 -47.03(3) ?
    O22 K6 K8 O12 4_565 . . 4_575 68.59(4) ?
    O16 K6 K8 O12 2 . . 4_575 138.69(3) ?
    O24 K6 K8 O12 2 . . 4_575 -164.47(2) ?
    O14 K6 K8 O12 3_565 . . 4_575 -94.20(3) ?
    O11 K6 K8 O12 4_575 . . 4_575 28.54(2) ?
    O10 K6 K8 O12 4_575 . . 4_575 -34.13(3) ?
    P4 K6 K8 O12 3_565 . . 4_575 -69.90(3) ?
    P3 K6 K8 O12 4_575 . . 4_575 -1.104(16) ?
    K8 K6 K8 O12 2_545 . . 4_575 151.395(19) ?
    K3 K6 K8 O12 . . . 4_575 35.456(19) ?
    O13 K6 K8 O11 3_565 . . 4_575 -75.57(3) ?
    O22 K6 K8 O11 4_565 . . 4_575 40.06(4) ?
    O16 K6 K8 O11 2 . . 4_575 110.15(3) ?
    O24 K6 K8 O11 2 . . 4_575 166.99(3) ?
    O14 K6 K8 O11 3_565 . . 4_575 -122.74(3) ?
    O10 K6 K8 O11 4_575 . . 4_575 -62.67(3) ?
    P4 K6 K8 O11 3_565 . . 4_575 -98.44(3) ?
    P3 K6 K8 O11 4_575 . . 4_575 -29.64(2) ?
    K8 K6 K8 O11 2_545 . . 4_575 122.86(2) ?
    K3 K6 K8 O11 . . . 4_575 6.919(19) ?
    O13 K6 K8 P3 3_565 . . 4_575 -45.93(3) ?
    O22 K6 K8 P3 4_565 . . 4_575 69.70(3) ?
    O16 K6 K8 P3 2 . . 4_575 139.79(3) ?
    O24 K6 K8 P3 2 . . 4_575 -163.370(19) ?
    O14 K6 K8 P3 3_565 . . 4_575 -93.10(3) ?
    O11 K6 K8 P3 4_575 . . 4_575 29.64(2) ?
    O10 K6 K8 P3 4_575 . . 4_575 -33.03(2) ?
    P4 K6 K8 P3 3_565 . . 4_575 -68.80(2) ?
    K8 K6 K8 P3 2_545 . . 4_575 152.499(13) ?
    K3 K6 K8 P3 . . . 4_575 36.560(12) ?
    O13 K6 K8 P4 3_565 . . 2 -165.89(2) ?
    O22 K6 K8 P4 4_565 . . 2 -50.26(3) ?
    O16 K6 K8 P4 2 . . 2 19.83(2) ?
    O24 K6 K8 P4 2 . . 2 76.67(3) ?
    O14 K6 K8 P4 3_565 . . 2 146.938(19) ?
    O11 K6 K8 P4 4_575 . . 2 -90.32(3) ?
    O10 K6 K8 P4 4_575 . . 2 -152.99(2) ?
    P4 K6 K8 P4 3_565 . . 2 171.239(12) ?
    P3 K6 K8 P4 4_575 . . 2 -119.96(2) ?
    K8 K6 K8 P4 2_545 . . 2 32.538(13) ?
    K3 K6 K8 P4 . . . 2 -83.40(2) ?
    O13 K6 K8 P4 3_565 . . 1_565 53.91(2) ?
    O22 K6 K8 P4 4_565 . . 1_565 169.53(3) ?
    O16 K6 K8 P4 2 . . 1_565 -120.37(3) ?
    O24 K6 K8 P4 2 . . 1_565 -63.54(3) ?
    O14 K6 K8 P4 3_565 . . 1_565 6.732(17) ?
    O11 K6 K8 P4 4_575 . . 1_565 129.47(3) ?
    O10 K6 K8 P4 4_575 . . 1_565 66.81(2) ?
    P4 K6 K8 P4 3_565 . . 1_565 31.033(14) ?
    P3 K6 K8 P4 4_575 . . 1_565 99.83(2) ?
    K8 K6 K8 P4 2_545 . . 1_565 -107.668(17) ?
    K3 K6 K8 P4 . . . 1_565 136.392(17) ?
    O13 K6 K8 P6 3_565 . . 1_565 -90.76(3) ?
    O22 K6 K8 P6 4_565 . . 1_565 24.86(4) ?
    O16 K6 K8 P6 2 . . 1_565 94.96(3) ?
    O24 K6 K8 P6 2 . . 1_565 151.79(3) ?
    O14 K6 K8 P6 3_565 . . 1_565 -137.94(3) ?
    O11 K6 K8 P6 4_575 . . 1_565 -15.20(3) ?
    O10 K6 K8 P6 4_575 . . 1_565 -77.86(3) ?
    P4 K6 K8 P6 3_565 . . 1_565 -113.64(3) ?
    P3 K6 K8 P6 4_575 . . 1_565 -44.84(2) ?
    K8 K6 K8 P6 2_545 . . 1_565 107.66(2) ?
    K3 K6 K8 P6 . . . 1_565 -8.28(2) ?
    P1 O3 K9 O22 . . . 4_565 -88.44(6) ?
    K7 O3 K9 O22 . . . 4_565 84.14(4) ?
    K3 O3 K9 O22 . . . 4_565 0.02(2) ?
    K1 O3 K9 O22 4_566 . . 4_565 178.44(3) ?
    P1 O3 K9 O24 . . . . 94.68(6) ?
    K7 O3 K9 O24 . . . . -92.73(4) ?
    K3 O3 K9 O24 . . . . -176.85(2) ?
    K1 O3 K9 O24 4_566 . . . 1.56(4) ?
    P1 O3 K9 O16 . . . . 114.88(13) ?
    K7 O3 K9 O16 . . . . -72.54(14) ?
    K3 O3 K9 O16 . . . . -156.66(13) ?
    K1 O3 K9 O16 4_566 . . . 21.76(15) ?
    P1 O3 K9 O15 . . . 2 166.45(6) ?
    K7 O3 K9 O15 . . . 2 -20.97(3) ?
    K3 O3 K9 O15 . . . 2 -105.08(3) ?
    K1 O3 K9 O15 4_566 . . 2 73.33(3) ?
    P1 O3 K9 O12 . . . 4_565 24.61(5) ?
    K7 O3 K9 O12 . . . 4_565 -162.80(3) ?
    K3 O3 K9 O12 . . . 4_565 113.08(3) ?
    K1 O3 K9 O12 4_566 . . 4_565 -68.50(3) ?
    P1 O3 K9 O23 . . . 4_565 -41.68(6) ?
    K7 O3 K9 O23 . . . 4_565 130.90(3) ?
    K3 O3 K9 O23 . . . 4_565 46.79(3) ?
    K1 O3 K9 O23 4_566 . . 4_565 -134.80(3) ?
    P1 O3 K9 P6 . . . . 93.07(5) ?
    K7 O3 K9 P6 . . . . -94.34(3) ?
    K3 O3 K9 P6 . . . . -178.463(19) ?
    K1 O3 K9 P6 4_566 . . . -0.05(2) ?
    P1 O3 K9 P6 . . . 4_565 -67.24(5) ?
    K7 O3 K9 P6 . . . 4_565 105.34(3) ?
    K3 O3 K9 P6 . . . 4_565 21.226(19) ?
    K1 O3 K9 P6 4_566 . . 4_565 -160.36(2) ?
    K7 O3 K9 P1 . . . . 172.58(8) ?
    K3 O3 K9 P1 . . . . 88.47(6) ?
    K1 O3 K9 P1 4_566 . . . -93.12(6) ?
    P1 O3 K9 Al2 . . . . 42.42(5) ?
    K7 O3 K9 Al2 . . . . -145.00(4) ?
    K3 O3 K9 Al2 . . . . 130.88(3) ?
    K1 O3 K9 Al2 4_566 . . . -50.70(2) ?
    P1 O3 K9 K8 . . . 1_545 53.59(6) ?
    K7 O3 K9 K8 . . . 1_545 -133.82(3) ?
    K3 O3 K9 K8 . . . 1_545 142.061(18) ?
    K1 O3 K9 K8 4_566 . . 1_545 -39.52(4) ?
    P6 O24 K9 O22 . . . 4_565 -171.45(8) ?
    K8 O24 K9 O22 1_545 . . 4_565 60.48(11) ?
    K6 O24 K9 O22 2_545 . . 4_565 -27.31(12) ?
    P6 O24 K9 O3 . . . . -4.14(5) ?
    K8 O24 K9 O3 1_545 . . . -132.21(3) ?
    K6 O24 K9 O3 2_545 . . . 140.00(3) ?
    P6 O24 K9 O16 . . . . 179.88(5) ?
    K8 O24 K9 O16 1_545 . . . 51.81(3) ?
    K6 O24 K9 O16 2_545 . . . -35.98(3) ?
    P6 O24 K9 O15 . . . 2 -74.47(5) ?
    K8 O24 K9 O15 1_545 . . 2 157.46(3) ?
    K6 O24 K9 O15 2_545 . . 2 69.67(3) ?
    P6 O24 K9 O12 . . . 4_565 77.43(5) ?
    K8 O24 K9 O12 1_545 . . 4_565 -50.64(3) ?
    K6 O24 K9 O12 2_545 . . 4_565 -138.43(3) ?
    P6 O24 K9 O23 . . . 4_565 114.97(4) ?
    K8 O24 K9 O23 1_545 . . 4_565 -13.11(4) ?
    K6 O24 K9 O23 2_545 . . 4_565 -100.90(4) ?
    K8 O24 K9 P6 1_545 . . . -128.07(6) ?
    K6 O24 K9 P6 2_545 . . . 144.14(6) ?
    P6 O24 K9 P6 . . . 4_565 133.87(4) ?
    K8 O24 K9 P6 1_545 . . 4_565 5.80(5) ?
    K6 O24 K9 P6 2_545 . . 4_565 -81.99(5) ?
    P6 O24 K9 P1 . . . . 18.25(5) ?
    K8 O24 K9 P1 1_545 . . . -109.82(3) ?
    K6 O24 K9 P1 2_545 . . . 162.393(19) ?
    P6 O24 K9 Al2 . . . . 48.08(4) ?
    K8 O24 K9 Al2 1_545 . . . -79.99(3) ?
    K6 O24 K9 Al2 2_545 . . . -167.78(3) ?
    P6 O24 K9 K8 . . . 1_545 128.07(6) ?
    K6 O24 K9 K8 2_545 . . 1_545 -87.79(3) ?
    P4 O16 K9 O22 . . . 4_565 20.86(5) ?
    K6 O16 K9 O22 2_545 . . 4_565 -141.56(3) ?
    K8 O16 K9 O22 1_545 . . 4_565 133.87(3) ?
    K8 O16 K9 O22 2_545 . . 4_565 -63.18(3) ?
    P4 O16 K9 O3 . . . . 177.08(11) ?
    K6 O16 K9 O3 2_545 . . . 14.66(15) ?
    K8 O16 K9 O3 1_545 . . . -69.91(14) ?
    K8 O16 K9 O3 2_545 . . . 93.04(14) ?
    P4 O16 K9 O24 . . . . -161.32(6) ?
    K6 O16 K9 O24 2_545 . . . 36.26(3) ?
    K8 O16 K9 O24 1_545 . . . -48.31(3) ?
    K8 O16 K9 O24 2_545 . . . 114.64(3) ?
    P4 O16 K9 O15 . . . 2 127.19(5) ?
    K6 O16 K9 O15 2_545 . . 2 -35.23(3) ?
    K8 O16 K9 O15 1_545 . . 2 -119.81(2) ?
    K8 O16 K9 O15 2_545 . . 2 43.14(2) ?
    P4 O16 K9 O12 . . . 4_565 -93.19(5) ?
    K6 O16 K9 O12 2_545 . . 4_565 104.39(3) ?
    K8 O16 K9 O12 1_545 . . 4_565 19.82(2) ?
    K8 O16 K9 O12 2_545 . . 4_565 -177.23(2) ?
    P4 O16 K9 O23 . . . 4_565 -25.89(5) ?
    K6 O16 K9 O23 2_545 . . 4_565 171.69(2) ?
    K8 O16 K9 O23 1_545 . . 4_565 87.12(2) ?
    K8 O16 K9 O23 2_545 . . 4_565 -109.93(2) ?
    P4 O16 K9 P6 . . . . -161.27(5) ?
    K6 O16 K9 P6 2_545 . . . 36.30(2) ?
    K8 O16 K9 P6 1_545 . . . -48.27(2) ?
    K8 O16 K9 P6 2_545 . . . 114.68(2) ?
    P4 O16 K9 P6 . . . 4_565 -0.80(5) ?
    K6 O16 K9 P6 2_545 . . 4_565 -163.22(2) ?
    K8 O16 K9 P6 1_545 . . 4_565 112.20(2) ?
    K8 O16 K9 P6 2_545 . . 4_565 -84.85(2) ?
    P4 O16 K9 P1 . . . . -96.14(7) ?
    K6 O16 K9 P1 2_545 . . . 101.43(6) ?
    K8 O16 K9 P1 1_545 . . . 16.86(7) ?
    K8 O16 K9 P1 2_545 . . . 179.81(4) ?
    P4 O16 K9 Al2 . . . . -114.75(5) ?
    K6 O16 K9 Al2 2_545 . . . 82.83(3) ?
    K8 O16 K9 Al2 1_545 . . . -1.75(2) ?
    K8 O16 K9 Al2 2_545 . . . 161.205(14) ?
    P4 O16 K9 K8 . . . 1_545 -113.01(6) ?
    K6 O16 K9 K8 2_545 . . 1_545 84.57(3) ?
    K8 O16 K9 K8 2_545 . . 1_545 162.95(3) ?
    O24 P6 K9 O3 . . . . 175.98(5) ?
    O22 P6 K9 O3 . . . . 173.72(10) ?
    O23 P6 K9 O3 . . . . 48.31(4) ?
    O21 P6 K9 O3 . . . . -55.90(4) ?
    K3 P6 K9 O3 4_566 . . . -64.67(3) ?
    K1 P6 K9 O3 4_566 . . . 0.038(19) ?
    K9 P6 K9 O3 4_566 . . . 76.74(3) ?
    K8 P6 K9 O3 1_545 . . . -145.26(2) ?
    K6 P6 K9 O3 4_566 . . . -161.72(2) ?
    O22 P6 K9 O24 . . . . -2.26(11) ?
    O23 P6 K9 O24 . . . . -127.67(6) ?
    O21 P6 K9 O24 . . . . 128.12(6) ?
    K3 P6 K9 O24 4_566 . . . 119.36(5) ?
    K1 P6 K9 O24 4_566 . . . -175.94(5) ?
    K9 P6 K9 O24 4_566 . . . -99.24(5) ?
    K8 P6 K9 O24 1_545 . . . 38.76(5) ?
    K6 P6 K9 O24 4_566 . . . 22.30(4) ?
    O24 P6 K9 O16 . . . . -0.11(5) ?
    O22 P6 K9 O16 . . . . -2.37(10) ?
    O23 P6 K9 O16 . . . . -127.78(4) ?
    O21 P6 K9 O16 . . . . 128.02(4) ?
    K3 P6 K9 O16 4_566 . . . 119.25(3) ?
    K1 P6 K9 O16 4_566 . . . -176.047(18) ?
    K9 P6 K9 O16 4_566 . . . -99.34(3) ?
    K8 P6 K9 O16 1_545 . . . 38.650(19) ?
    K6 P6 K9 O16 4_566 . . . 22.20(2) ?
    O24 P6 K9 O15 . . . 2 99.34(5) ?
    O22 P6 K9 O15 . . . 2 97.08(10) ?
    O23 P6 K9 O15 . . . 2 -28.33(3) ?
    O21 P6 K9 O15 . . . 2 -132.53(4) ?
    K3 P6 K9 O15 4_566 . . 2 -141.30(2) ?
    K1 P6 K9 O15 4_566 . . 2 -76.60(2) ?
    K9 P6 K9 O15 4_566 . . 2 0.10(2) ?
    K8 P6 K9 O15 1_545 . . 2 138.10(2) ?
    K6 P6 K9 O15 4_566 . . 2 121.65(2) ?
    O24 P6 K9 O12 . . . 4_565 -94.26(5) ?
    O22 P6 K9 O12 . . . 4_565 -96.52(10) ?
    O23 P6 K9 O12 . . . 4_565 138.08(4) ?
    O21 P6 K9 O12 . . . 4_565 33.87(3) ?
    K3 P6 K9 O12 4_566 . . 4_565 25.10(2) ?
    K1 P6 K9 O12 4_566 . . 4_565 89.81(2) ?
    K9 P6 K9 O12 4_566 . . 4_565 166.51(2) ?
    K8 P6 K9 O12 1_545 . . 4_565 -55.50(2) ?
    K6 P6 K9 O12 4_566 . . 4_565 -71.95(2) ?
    O24 P6 K9 O23 . . . 4_565 -85.34(5) ?
    O22 P6 K9 O23 . . . 4_565 -87.60(11) ?
    O23 P6 K9 O23 . . . 4_565 146.99(5) ?
    O21 P6 K9 O23 . . . 4_565 42.79(4) ?
    K3 P6 K9 O23 4_566 . . 4_565 34.02(3) ?
    K1 P6 K9 O23 4_566 . . 4_565 98.72(3) ?
    K9 P6 K9 O23 4_566 . . 4_565 175.43(2) ?
    K8 P6 K9 O23 1_545 . . 4_565 -46.58(2) ?
    K6 P6 K9 O23 4_566 . . 4_565 -63.03(3) ?
    O24 P6 K9 P6 . . . 4_565 -98.11(6) ?
    O22 P6 K9 P6 . . . 4_565 -100.37(11) ?
    O23 P6 K9 P6 . . . 4_565 134.22(4) ?
    O21 P6 K9 P6 . . . 4_565 30.01(4) ?
    K3 P6 K9 P6 4_566 . . 4_565 21.24(4) ?
    K1 P6 K9 P6 4_566 . . 4_565 85.95(3) ?
    K9 P6 K9 P6 4_566 . . 4_565 162.651(18) ?
    K8 P6 K9 P6 1_545 . . 4_565 -59.35(3) ?
    K6 P6 K9 P6 4_566 . . 4_565 -75.81(4) ?
    O24 P6 K9 P1 . . . . -162.39(5) ?
    O22 P6 K9 P1 . . . . -164.65(10) ?
    O23 P6 K9 P1 . . . . 69.94(3) ?
    O21 P6 K9 P1 . . . . -34.26(3) ?
    K3 P6 K9 P1 4_566 . . . -43.032(19) ?
    K1 P6 K9 P1 4_566 . . . 21.673(9) ?
    K9 P6 K9 P1 4_566 . . . 98.38(2) ?
    K8 P6 K9 P1 1_545 . . . -123.630(14) ?
    K6 P6 K9 P1 4_566 . . . -140.083(15) ?
    O24 P6 K9 Al2 . . . . -120.38(5) ?
    O22 P6 K9 Al2 . . . . -122.64(10) ?
    O23 P6 K9 Al2 . . . . 111.95(3) ?
    O21 P6 K9 Al2 . . . . 7.74(3) ?
    K3 P6 K9 Al2 4_566 . . . -1.027(14) ?
    K1 P6 K9 Al2 4_566 . . . 63.678(16) ?
    K9 P6 K9 Al2 4_566 . . . 140.38(2) ?
    K8 P6 K9 Al2 1_545 . . . -81.625(18) ?
    K6 P6 K9 Al2 4_566 . . . -98.08(2) ?
    O24 P6 K9 K8 . . . 1_545 -38.76(5) ?
    O22 P6 K9 K8 . . . 1_545 -41.02(10) ?
    O23 P6 K9 K8 . . . 1_545 -166.43(3) ?
    O21 P6 K9 K8 . . . 1_545 89.37(3) ?
    K3 P6 K9 K8 4_566 . . 1_545 80.60(2) ?
    K1 P6 K9 K8 4_566 . . 1_545 145.302(11) ?
    K9 P6 K9 K8 4_566 . . 1_545 -138.00(2) ?
    K6 P6 K9 K8 4_566 . . 1_545 -16.454(12) ?
    O2 P1 K9 O22 . . . 4_565 -32.99(4) ?
    O3 P1 K9 O22 . . . 4_565 90.95(6) ?
    O4 P1 K9 O22 . . . 4_565 108.43(7) ?
    O1 P1 K9 O22 . . . 4_565 -143.46(4) ?
    K3 P1 K9 O22 . . . 4_565 18.098(17) ?
    K1 P1 K9 O22 4_566 . . 4_565 152.178(19) ?
    K4 P1 K9 O22 2_645 . . 4_565 -132.77(2) ?
    K2 P1 K9 O22 . . . 4_565 -17.85(2) ?
    K1 P1 K9 O22 . . . 4_565 -57.59(2) ?
    K7 P1 K9 O22 . . . 4_565 85.90(2) ?
    O2 P1 K9 O3 . . . . -123.94(6) ?
    O4 P1 K9 O3 . . . . 17.48(9) ?
    O1 P1 K9 O3 . . . . 125.60(7) ?
    K3 P1 K9 O3 . . . . -72.85(6) ?
    K1 P1 K9 O3 4_566 . . . 61.23(5) ?
    K4 P1 K9 O3 2_645 . . . 136.28(6) ?
    K2 P1 K9 O3 . . . . -108.79(6) ?
    K1 P1 K9 O3 . . . . -148.54(5) ?
    K7 P1 K9 O3 . . . . -5.05(5) ?
    O2 P1 K9 O24 . . . . 144.61(4) ?
    O3 P1 K9 O24 . . . . -91.45(6) ?
    O4 P1 K9 O24 . . . . -73.97(7) ?
    O1 P1 K9 O24 . . . . 34.15(4) ?
    K3 P1 K9 O24 . . . . -164.30(2) ?
    K1 P1 K9 O24 4_566 . . . -30.22(2) ?
    K4 P1 K9 O24 2_645 . . . 44.83(3) ?
    K2 P1 K9 O24 . . . . 159.76(2) ?
    K1 P1 K9 O24 . . . . 120.01(2) ?
    K7 P1 K9 O24 . . . . -96.50(2) ?
    O2 P1 K9 O16 . . . . 85.99(7) ?
    O3 P1 K9 O16 . . . . -150.08(8) ?
    O4 P1 K9 O16 . . . . -132.59(9) ?
    O1 P1 K9 O16 . . . . -24.48(7) ?
    K3 P1 K9 O16 . . . . 137.07(6) ?
    K1 P1 K9 O16 4_566 . . . -88.85(6) ?
    K4 P1 K9 O16 2_645 . . . -13.80(6) ?
    K2 P1 K9 O16 . . . . 101.13(6) ?
    K1 P1 K9 O16 . . . . 61.38(6) ?
    K7 P1 K9 O16 . . . . -155.12(6) ?
    O2 P1 K9 O15 . . . 2 -137.10(4) ?
    O3 P1 K9 O15 . . . 2 -13.16(6) ?
    O4 P1 K9 O15 . . . 2 4.32(7) ?
    O1 P1 K9 O15 . . . 2 112.43(4) ?
    K3 P1 K9 O15 . . . 2 -86.01(2) ?
    K1 P1 K9 O15 4_566 . . 2 48.068(19) ?
    K4 P1 K9 O15 2_645 . . 2 123.12(2) ?
    K2 P1 K9 O15 . . . 2 -121.96(2) ?
    K1 P1 K9 O15 . . . 2 -161.702(16) ?
    K7 P1 K9 O15 . . . 2 -18.210(16) ?
    O2 P1 K9 O12 . . . 4_565 82.80(4) ?
    O3 P1 K9 O12 . . . 4_565 -153.27(6) ?
    O4 P1 K9 O12 . . . 4_565 -135.78(7) ?
    O1 P1 K9 O12 . . . 4_565 -27.67(4) ?
    K3 P1 K9 O12 . . . 4_565 133.88(2) ?
    K1 P1 K9 O12 4_566 . . 4_565 -92.036(18) ?
    K4 P1 K9 O12 2_645 . . 4_565 -16.99(2) ?
    K2 P1 K9 O12 . . . 4_565 97.94(2) ?
    K1 P1 K9 O12 . . . 4_565 58.193(18) ?
    K7 P1 K9 O12 . . . 4_565 -158.314(19) ?
    O2 P1 K9 O23 . . . 4_565 15.17(4) ?
    O3 P1 K9 O23 . . . 4_565 139.11(6) ?
    O4 P1 K9 O23 . . . 4_565 156.59(7) ?
    O1 P1 K9 O23 . . . 4_565 -95.30(4) ?
    K3 P1 K9 O23 . . . 4_565 66.258(19) ?
    K1 P1 K9 O23 4_566 . . 4_565 -159.662(15) ?
    K4 P1 K9 O23 2_645 . . 4_565 -84.61(2) ?
    K2 P1 K9 O23 . . . 4_565 30.313(19) ?
    K1 P1 K9 O23 . . . 4_565 -9.433(14) ?
    K7 P1 K9 O23 . . . 4_565 134.060(15) ?
    O2 P1 K9 P6 . . . . 151.60(3) ?
    O3 P1 K9 P6 . . . . -84.47(6) ?
    O4 P1 K9 P6 . . . . -66.98(7) ?
    O1 P1 K9 P6 . . . . 41.13(3) ?
    K3 P1 K9 P6 . . . . -157.314(9) ?
    K1 P1 K9 P6 4_566 . . . -23.234(10) ?
    K4 P1 K9 P6 2_645 . . . 51.816(17) ?
    K2 P1 K9 P6 . . . . 166.741(11) ?
    K1 P1 K9 P6 . . . . 126.995(15) ?
    K7 P1 K9 P6 . . . . -89.512(15) ?
    O2 P1 K9 P6 . . . 4_565 -10.74(3) ?
    O3 P1 K9 P6 . . . 4_565 113.19(6) ?
    O4 P1 K9 P6 . . . 4_565 130.68(7) ?
    O1 P1 K9 P6 . . . 4_565 -121.21(3) ?
    K3 P1 K9 P6 . . . 4_565 40.344(9) ?
    K1 P1 K9 P6 4_566 . . 4_565 174.423(8) ?
    K4 P1 K9 P6 2_645 . . 4_565 -110.526(16) ?
    K2 P1 K9 P6 . . . 4_565 4.399(13) ?
    K1 P1 K9 P6 . . . 4_565 -35.347(11) ?
    K7 P1 K9 P6 . . . 4_565 108.145(12) ?
    O2 P1 K9 Al2 . . . . 108.71(3) ?
    O3 P1 K9 Al2 . . . . -127.36(6) ?
    O4 P1 K9 Al2 . . . . -109.87(7) ?
    O1 P1 K9 Al2 . . . . -1.76(3) ?
    K3 P1 K9 Al2 . . . . 159.794(12) ?
    K1 P1 K9 Al2 4_566 . . . -66.126(11) ?
    K4 P1 K9 Al2 2_645 . . . 8.924(14) ?
    K2 P1 K9 Al2 . . . . 123.849(14) ?
    K1 P1 K9 Al2 . . . . 84.103(15) ?
    K7 P1 K9 Al2 . . . . -132.404(16) ?
    O2 P1 K9 K8 . . . 1_545 99.32(3) ?
    O3 P1 K9 K8 . . . 1_545 -136.74(6) ?
    O4 P1 K9 K8 . . . 1_545 -119.26(7) ?
    O1 P1 K9 K8 . . . 1_545 -11.15(3) ?
    K3 P1 K9 K8 . . . 1_545 150.408(11) ?
    K1 P1 K9 K8 4_566 . . 1_545 -75.513(11) ?
    K4 P1 K9 K8 2_645 . . 1_545 -0.46(2) ?
    K2 P1 K9 K8 . . . 1_545 114.463(12) ?
    K1 P1 K9 K8 . . . 1_545 74.717(13) ?
    K7 P1 K9 K8 . . . 1_545 -141.790(13) ?
    O20 Al2 K9 O22 4_565 . . 4_565 -79.67(12) ?
    O1 Al2 K9 O22 . . . 4_565 51.25(4) ?
    O21 Al2 K9 O22 . . . 4_565 162.53(4) ?
    O12 Al2 K9 O22 4_565 . . 4_565 -70.98(4) ?
    K1 Al2 K9 O22 4_566 . . 4_565 107.36(3) ?
    K3 Al2 K9 O22 4_566 . . 4_565 170.23(2) ?
    O20 Al2 K9 O3 4_565 . . . -148.13(12) ?
    O1 Al2 K9 O3 . . . . -17.21(4) ?
    O21 Al2 K9 O3 . . . . 94.07(4) ?
    O12 Al2 K9 O3 4_565 . . . -139.43(4) ?
    K1 Al2 K9 O3 4_566 . . . 38.90(3) ?
    K3 Al2 K9 O3 4_566 . . . 101.78(3) ?
    O20 Al2 K9 O24 4_565 . . . 89.14(12) ?
    O1 Al2 K9 O24 . . . . -139.94(4) ?
    O21 Al2 K9 O24 . . . . -28.66(3) ?
    O12 Al2 K9 O24 4_565 . . . 97.83(4) ?
    K1 Al2 K9 O24 4_566 . . . -83.83(2) ?
    K3 Al2 K9 O24 4_566 . . . -20.96(2) ?
    O20 Al2 K9 O16 4_565 . . . 42.71(12) ?
    O1 Al2 K9 O16 . . . . 173.63(4) ?
    O21 Al2 K9 O16 . . . . -75.08(4) ?
    O12 Al2 K9 O16 4_565 . . . 51.41(4) ?
    K1 Al2 K9 O16 4_566 . . . -130.26(3) ?
    K3 Al2 K9 O16 4_566 . . . -67.38(3) ?
    O20 Al2 K9 O15 4_565 . . 2 151.85(12) ?
    O1 Al2 K9 O15 . . . 2 -77.23(4) ?
    O21 Al2 K9 O15 . . . 2 34.05(3) ?
    O12 Al2 K9 O15 4_565 . . 2 160.54(4) ?
    K1 Al2 K9 O15 4_566 . . 2 -21.12(2) ?
    K3 Al2 K9 O15 4_566 . . 2 41.75(2) ?
    O20 Al2 K9 O12 4_565 . . 4_565 -8.69(12) ?
    O1 Al2 K9 O12 . . . 4_565 122.23(5) ?
    O21 Al2 K9 O12 . . . 4_565 -126.49(5) ?
    K1 Al2 K9 O12 4_566 . . 4_565 178.34(4) ?
    K3 Al2 K9 O12 4_566 . . 4_565 -118.79(4) ?
    O20 Al2 K9 O23 4_565 . . 4_565 -45.43(12) ?
    O1 Al2 K9 O23 . . . 4_565 85.49(4) ?
    O21 Al2 K9 O23 . . . 4_565 -163.23(3) ?
    O12 Al2 K9 O23 4_565 . . 4_565 -36.74(4) ?
    K1 Al2 K9 O23 4_566 . . 4_565 141.599(17) ?
    K3 Al2 K9 O23 4_566 . . 4_565 -155.526(17) ?
    O20 Al2 K9 P6 4_565 . . . 110.70(12) ?
    O1 Al2 K9 P6 . . . . -118.38(3) ?
    O21 Al2 K9 P6 . . . . -7.10(3) ?
    O12 Al2 K9 P6 4_565 . . . 119.40(4) ?
    K1 Al2 K9 P6 4_566 . . . -62.266(13) ?
    K3 Al2 K9 P6 4_566 . . . 0.609(8) ?
    O20 Al2 K9 P6 4_565 . . 4_565 -61.50(12) ?
    O1 Al2 K9 P6 . . . 4_565 69.42(4) ?
    O21 Al2 K9 P6 . . . 4_565 -179.30(3) ?
    O12 Al2 K9 P6 4_565 . . 4_565 -52.80(4) ?
    K1 Al2 K9 P6 4_566 . . 4_565 125.533(13) ?
    K3 Al2 K9 P6 4_566 . . 4_565 -171.592(9) ?
    O20 Al2 K9 P1 4_565 . . . -129.32(12) ?
    O1 Al2 K9 P1 . . . . 1.60(3) ?
    O21 Al2 K9 P1 . . . . 112.88(3) ?
    O12 Al2 K9 P1 4_565 . . . -120.63(4) ?
    K1 Al2 K9 P1 4_566 . . . 57.709(19) ?
    K3 Al2 K9 P1 4_566 . . . 120.584(19) ?
    O20 Al2 K9 K8 4_565 . . 1_545 41.33(12) ?
    O1 Al2 K9 K8 . . . 1_545 172.25(3) ?
    O21 Al2 K9 K8 . . . 1_545 -76.47(3) ?
    O12 Al2 K9 K8 4_565 . . 1_545 50.03(4) ?
    K1 Al2 K9 K8 4_566 . . 1_545 -131.637(18) ?
    K3 Al2 K9 K8 4_566 . . 1_545 -68.762(17) ?
data_global
_journal_date_recd_electronic     2010-01-21
_journal_date_accepted     2010-04-08
_journal_name_full     'Acta Crystallographica, Section E'
_journal_year     2010
_journal_volume     66
_journal_issue      5
_journal_page_first     i37
_journal_page_last     i38
_journal_paper_category     QI
_journal_coeditor_code     FB2181
_publ_contact_author_name     'Zuoliang Liu'
_publ_contact_author_address
;
Key Laboratory of Functional Crystals and LaserTechnology,
Technical Institute of Physics and Chemistry, Chinese Academy ofSciences,
Beijing 100190, China
;
_publ_contact_author_email     bccrd@mail.ipc.ac.cn
_publ_contact_author_fax     086-010-82543726
_publ_contact_author_phone     086-010-82543726
_publ_section_title
;
Nonapotassium trialuminium hexaphosphate
;
loop_
    _publ_author_name
    _publ_author_footnote
    _publ_author_address
    'Liu, Zuoliang'
;
Current address: Graduate School of the Chinese Academy of Sciences,
Beijing 100039, People's Republic of China.
;
;
Key Laboratory of Functional Crystal and Laser Technology,
Technical Institute of Physics and Chemistry,
Chinese Academy of Sciences
Beijing 100190,
People's Republic of China
;
    'Zhang, Guochun' .
;
Key Laboratory of Functional Crystal and Laser Technology,
Technical Institute of Physics and Chemistry,
Chinese Academy of Sciences
Beijing 100190,
People's Republic of China
;
    'Zhang, Jianxiu' .
;
Key Laboratory of Functional Crystal and Laser Technology,
Technical Institute of Physics and Chemistry,
Chinese Academy of Sciences
Beijing 100190,
People's Republic of China
;
    'Fu, Peizhen' .
;
Key Laboratory of Functional Crystal and Laser Technology,
Technical Institute of Physics and Chemistry,
Chinese Academy of Sciences
Beijing 100190,
People's Republic of China
;
    'Wu, Yicheng' .
;
Key Laboratory of Functional Crystal and Laser Technology,
Technical Institute of Physics and Chemistry,
Chinese Academy of Sciences
Beijing 100190,
People's Republic of China
;
