# Supplementary material for: Nonapotassium trialuminium hexa­phosphate
Source: Acta Crystallogr Sect E Struct Rep Online. 2010 Apr 17;66(Pt 5):i37–8. doi: 10.1107/S160053681001305X (PMC2979140; doi:10.1107/S160053681001305X)
Supplement: Supplementary file 2 [file e-66-00i37-Isup2.hkl]

# 
# h,k,l, Fc-squared, Fo-squared, sigma(Fo-squared) and status flag 
# 
data_I
_shelx_title ' s in P2(1)/c' 
_shelx_refln_list_code          4 
_shelx_F_calc_maximum      340.56 
_exptl_crystal_F_000      1968.00 
_reflns_d_resolution_high  0.5992 
 
loop_ 
 _symmetry_equiv_pos_as_xyz 
 'x, y, z' 
 '-x, y+1/2, -z+1/2' 
 '-x, -y, -z' 
 'x, -y-1/2, z-1/2' 
 
_cell_length_a    20.2894 
_cell_length_b     9.8347 
_cell_length_c    13.5208 
_cell_angle_alpha  90.000 
_cell_angle_beta  100.563 
_cell_angle_gamma  90.000 
 
_shelx_F_squared_multiplier     1.000 
 
loop_ 
 _refln_index_h 
 _refln_index_k 
 _refln_index_l 
 _refln_F_squared_calc 
 _refln_F_squared_meas 
 _refln_F_squared_sigma 
 _refln_observed_status 
   2   0   0      472.22      517.13      9.30 o 
   4   0   0     3249.32     3066.13     63.81 o 
   5   0   0       66.94       86.65      8.34 o 
   7   0   0     1065.02      895.39     99.93 o 
   8   0   0    25635.29    25884.79    283.45 o 
  10   0   0     5213.98     4736.87     78.71 o 
  11   0   0      821.20     1023.15     64.82 o 
  12   0   0    39117.15    38375.76    401.59 o 
  13   0   0      233.51      256.50     33.04 o 
  14   0   0     6631.38     6124.29    378.93 o 
  15   0   0     3649.32     3703.74    112.29 o 
  16   0   0     4019.87     4154.04    138.04 o 
  17   0   0    47507.27    48852.65    825.82 o 
  18   0   0     8485.91     8347.41    236.42 o 
  19   0   0     1056.90     1070.54     83.88 o 
  20   0   0    11275.84    10918.34    264.90 o 
  22   0   0     3705.94     3930.69    132.97 o 
  23   0   0      367.23      386.65    178.78 o 
  24   0   0     6522.27     7046.76    239.21 o 
  25   0   0      385.52      340.20    192.09 o 
  26   0   0      705.86      668.60    114.36 o 
  27   0   0      574.44      668.89     61.65 o 
  28   0   0     1141.25     1247.88     82.75 o 
  29   0   0     4092.89     4168.25    174.76 o 
  30   0   0     3475.67     3388.78    160.25 o 
  31   0   0      499.69      387.87    162.72 o 
  32   0   0      783.45      817.47    205.43 o 
   1   1   0      567.73      560.75      6.74 o 
   2   1   0      409.70      415.69      7.10 o 
   3   1   0      959.75      889.88     22.30 o 
   4   1   0     1947.04     1726.58     41.76 o 
   5   1   0      171.52      215.56      8.31 o 
   7   1   0     3273.06     3028.95     64.92 o 
   9   1   0     5856.90     5652.47    178.63 o 
  10   1   0     4851.33     4755.02    144.70 o 
  11   1   0    11123.82    10480.68    233.36 o 
  12   1   0       11.82       35.89     14.30 o 
  13   1   0       48.56       46.20     20.26 o 
  14   1   0     7656.27     6953.66    102.54 o 
  15   1   0      280.94      252.76     15.27 o 
  16   1   0     4582.64     4698.49     79.17 o 
  17   1   0     3372.18     3187.96    104.31 o 
  18   1   0     4449.08     4458.89    108.39 o 
  19   1   0      118.14      142.72     37.98 o 
  20   1   0     2427.02     2349.39     86.00 o 
  21   1   0      392.92      440.08     40.39 o 
  22   1   0      121.54      118.86     73.13 o 
  23   1   0     9548.82     9938.13    451.17 o 
  24   1   0     1021.06      933.39     43.75 o 
  25   1   0       37.26       31.11     15.57 o 
  26   1   0      432.74      456.88     30.68 o 
  27   1   0      178.37      219.34     57.64 o 
  28   1   0       73.19       52.37     29.17 o 
  29   1   0       18.47       22.50     20.72 o 
  30   1   0      161.38      127.34     68.61 o 
  31   1   0      265.98      203.53    107.33 o 
   0   2   0     2552.81     2405.94     50.55 o 
   1   2   0     5181.18     5134.37     60.23 o 
   2   2   0      917.71      968.08     21.55 o 
   3   2   0    21939.36    24601.58    202.70 o 
   4   2   0    10065.35    10042.35     88.78 o 
   5   2   0    12154.68    11731.11     85.36 o 
   7   2   0     3433.95     3344.18     62.88 o 
   8   2   0      457.56      428.13     14.56 o 
   9   2   0      726.99      928.05     27.35 o 
  10   2   0      147.77      123.31     13.40 o 
  11   2   0     1350.87     1354.56     35.46 o 
  12   2   0    17139.97    16601.47    215.53 o 
  14   2   0     7481.34     7333.58    124.05 o 
  15   2   0     3345.71     3424.88     64.44 o 
  16   2   0      345.02      289.72     36.61 o 
  17   2   0     1545.44     1481.94     32.92 o 
  18   2   0     6759.67     6679.50     96.06 o 
  19   2   0      694.31      665.37     21.24 o 
  20   2   0      429.98      442.59     21.98 o 
  21   2   0      818.47      843.88     26.25 o 
  22   2   0      423.67      445.86     28.64 o 
  23   2   0     3930.61     4033.97    100.99 o 
  24   2   0       34.20       67.97     23.52 o 
  25   2   0       20.47       22.09     17.02 o 
  26   2   0     1563.99     1485.48     49.58 o 
  27   2   0      808.32      862.17     40.47 o 
  28   2   0      330.34      305.05     80.99 o 
  29   2   0        1.49       18.88     21.47 o 
  30   2   0      694.43      770.75     44.41 o 
  31   2   0      249.88      216.65     85.93 o 
   1   3   0     1355.04     1170.61     13.56 o 
   2   3   0      322.76      608.35     11.60 o 
   3   3   0      387.26      365.32     10.29 o 
   4   3   0        4.15        7.07      4.41 o 
   5   3   0      717.15      900.43     16.97 o 
   6   3   0     2948.75     2125.85     35.69 o 
   7   3   0      129.69      142.41      6.58 o 
   8   3   0    13310.43    14036.19    204.45 o 
   9   3   0      293.27      311.61     10.95 o 
  10   3   0     4575.90     4736.32     65.00 o 
  11   3   0       43.39       82.51     19.91 o 
  12   3   0     3245.77     3276.81     76.65 o 
  13   3   0     5237.41     5110.25    183.72 o 
  14   3   0     1377.88     1248.60     28.25 o 
  15   3   0     7153.83     6761.07    134.05 o 
  16   3   0     5568.50     5579.17    107.40 o 
  17   3   0     1343.85     1291.32     32.63 o 
  18   3   0     3227.71     3193.08     69.80 o 
  19   3   0     5458.91     5551.81    102.33 o 
  20   3   0       78.43      108.53     30.34 o 
  21   3   0     2293.22     2358.87     56.72 o 
  22   3   0        0.18        0.50     13.82 o 
  23   3   0     4977.11     5168.28    100.86 o 
  24   3   0     5857.46     6044.84    113.66 o 
  25   3   0     2437.72     2565.97     78.75 o 
  26   3   0     1526.82     1623.94     71.05 o 
  27   3   0      464.35      477.51     31.34 o 
  28   3   0     2419.55     2377.64     89.68 o 
  29   3   0      323.74      243.77    107.49 o 
  30   3   0       66.02       73.18     41.21 o 
  31   3   0       11.71       31.11     16.60 o 
   1   4   0     1625.49     1743.37     26.71 o 
   2   4   0     1232.71     1265.89     22.04 o 
   3   4   0    14320.14    15099.82    109.69 o 
   4   4   0     6754.55     7146.41     71.17 o 
   5   4   0     1171.14     1337.73     23.97 o 
   6   4   0     4361.98     4105.85     56.95 o 
   7   4   0     1688.16     1580.90     29.67 o 
   8   4   0        7.33       28.81      7.70 o 
   9   4   0      213.86      268.15      9.42 o 
  10   4   0     2516.43     2437.40     37.53 o 
  11   4   0       53.84       49.90      9.15 o 
  12   4   0    21925.45    21920.08    222.06 o 
  13   4   0     2935.48     2877.85     36.61 o 
  14   4   0     3550.40     3508.91     53.92 o 
  15   4   0      344.31      338.45     17.37 o 
  16   4   0      102.81      107.63     21.98 o 
  17   4   0     1132.24     1087.84     25.41 o 
  18   4   0     2112.04     1959.45     66.06 o 
  19   4   0       77.03       81.19     21.59 o 
  20   4   0     2271.15     2219.92     48.27 o 
  21   4   0      217.36      239.20     47.76 o 
  22   4   0     2965.94     3138.56     47.64 o 
  23   4   0      754.98      790.18     23.47 o 
  24   4   0     1452.46     1451.88     29.14 o 
  25   4   0      205.16      196.01     44.78 o 
  26   4   0     1527.31     1598.96     65.96 o 
  27   4   0       15.95       25.23     13.79 o 
  28   4   0       26.46       20.37     12.14 o 
  29   4   0       36.86       40.55     24.83 o 
  30   4   0      295.94      288.99     74.17 o 
  31   4   0       72.48       53.85     33.07 o 
   1   5   0      497.32      532.94     11.05 o 
   2   5   0     4755.74     4557.92     54.85 o 
   3   5   0     3858.59     3720.90     71.46 o 
   4   5   0     1835.65     1907.70     30.18 o 
   5   5   0     1623.40     1778.42     24.40 o 
   6   5   0    54819.65    58873.55    429.16 o 
   7   5   0      219.86      214.72      9.18 o 
   8   5   0    12661.28    12366.16    160.62 o 
   9   5   0    18679.86    19065.26    115.47 o 
  10   5   0       20.19       23.04      5.71 o 
  11   5   0     1660.10     1591.49     22.40 o 
  12   5   0     7052.27     6902.90     93.88 o 
  13   5   0       33.48       50.69     14.15 o 
  14   5   0     5627.36     5594.22     74.18 o 
  15   5   0     1790.41     1771.38     31.17 o 
  16   5   0     2109.65     2127.96     40.61 o 
  17   5   0        1.70       10.86      6.71 o 
  18   5   0    27427.83    26941.62    436.44 o 
  19   5   0     1450.83     1426.33     58.74 o 
  20   5   0    11049.82    11492.25    148.09 o 
  21   5   0     3222.19     3218.57     72.84 o 
  22   5   0      358.99      341.42     29.14 o 
  23   5   0     5543.78     5624.20     95.34 o 
  24   5   0     1038.23      961.09     42.54 o 
  25   5   0       40.66       42.04     16.42 o 
  26   5   0     3213.47     3356.02     99.00 o 
  27   5   0        9.20       34.71     17.64 o 
  28   5   0       12.33       35.09     26.27 o 
  29   5   0     6435.90     6738.84    164.60 o 
  30   5   0        1.98       25.97     15.64 o 
  31   5   0       18.82       27.00     33.21 o 
   0   6   0     2176.98     2208.84     43.39 o 
   1   6   0      916.55      938.51     24.37 o 
   2   6   0      530.88      559.86     17.86 o 
   3   6   0    35097.24    35687.04    522.98 o 
   4   6   0     2033.61     2056.43     32.04 o 
   5   6   0     3896.54     3895.21     49.82 o 
   6   6   0    19559.40    19387.38    173.23 o 
   7   6   0     1120.94     1143.44     23.18 o 
   8   6   0      662.79      678.08     24.23 o 
   9   6   0     1210.91     1192.50     21.17 o 
  10   6   0      537.28      517.91     13.15 o 
  11   6   0      225.43      264.62     14.11 o 
  12   6   0    37192.77    37826.06    333.70 o 
  13   6   0      373.23      390.14     17.75 o 
  14   6   0    24257.91    24084.22    454.49 o 
  15   6   0      908.66      967.63     29.95 o 
  16   6   0      142.27      161.39     27.61 o 
  17   6   0     2600.09     2523.51     43.97 o 
  18   6   0     7213.23     7215.35     76.45 o 
  19   6   0      411.95      377.83     21.04 o 
  20   6   0     1723.33     1743.54     49.61 o 
  21   6   0     3937.68     4060.38     74.42 o 
  22   6   0      204.37      149.28     33.72 o 
  23   6   0     3265.00     3312.53     50.79 o 
  24   6   0     2384.98     2368.32     50.85 o 
  25   6   0       70.40       63.84     17.48 o 
  26   6   0     4357.46     4365.08     73.73 o 
  27   6   0     2920.51     3015.70    112.95 o 
  28   6   0       66.95       49.36     22.72 o 
  29   6   0      425.29      389.75     30.51 o 
  30   6   0     2649.76     2648.57    108.69 o 
   1   7   0      387.43      350.18     10.69 o 
   2   7   0     1155.41     1275.37     20.70 o 
   3   7   0     1995.77     2001.83     20.72 o 
   4   7   0     3898.13     4030.17     64.55 o 
   5   7   0      327.36      318.49     11.15 o 
   6   7   0    42836.57    43010.28    358.19 o 
   7   7   0      123.02      148.32     15.82 o 
   8   7   0     5587.09     5509.15     71.96 o 
   9   7   0     9424.60     9296.99    149.98 o 
  10   7   0      457.86      461.61     14.62 o 
  11   7   0      497.63      532.15     19.77 o 
  12   7   0     4512.69     4740.54     72.27 o 
  13   7   0     1488.94     1423.71     27.89 o 
  14   7   0     2664.28     2672.49     41.54 o 
  15   7   0       75.44       82.41     14.31 o 
  16   7   0      212.57      219.00     21.15 o 
  17   7   0      573.51      564.20     20.28 o 
  18   7   0     2125.54     2129.78     61.80 o 
  19   7   0      559.00      550.55     22.94 o 
  20   7   0     5263.35     5432.15     98.73 o 
  21   7   0      127.39      116.80     26.76 o 
  22   7   0      175.30      164.99     36.11 o 
  23   7   0     1845.04     1834.73     47.81 o 
  24   7   0     2057.45     1987.01     59.15 o 
  25   7   0      202.94      167.11     50.99 o 
  26   7   0     2400.96     2385.72     73.93 o 
  27   7   0     1315.93     1352.94     53.76 o 
  28   7   0       35.13       29.41     25.93 o 
  29   7   0     1393.68     1400.84     60.23 o 
   0   8   0    88462.78    92226.30    496.71 o 
   1   8   0      760.42      731.41     17.34 o 
   2   8   0     1252.19     1155.08     22.09 o 
   3   8   0      537.06      587.81     14.39 o 
   4   8   0      962.84     1002.66     28.33 o 
   5   8   0     1003.17     1025.21     25.33 o 
   6   8   0    18548.92    18304.05    158.83 o 
   7   8   0       34.24       47.00      9.86 o 
   8   8   0     1211.66     1233.34     32.61 o 
   9   8   0       89.55      122.18     25.42 o 
  10   8   0      601.38      640.36     17.21 o 
  11   8   0     2246.45     2276.76     45.59 o 
  12   8   0        1.06        7.98      7.26 o 
  13   8   0      438.85      394.04     18.31 o 
  14   8   0      728.65      712.00     21.93 o 
  15   8   0       48.23       55.61     10.96 o 
  16   8   0     1400.22     1349.13     37.42 o 
  17   8   0    17595.85    17543.01    288.71 o 
  18   8   0     1006.59      895.80     31.97 o 
  19   8   0      103.52       80.70     17.22 o 
  20   8   0     1363.51     1334.82     35.60 o 
  21   8   0      227.88      206.76     40.34 o 
  22   8   0      502.09      474.48     28.39 o 
  23   8   0     5685.13     6034.47    159.63 o 
  24   8   0       32.75       33.13     13.07 o 
  25   8   0      146.20      123.78     34.75 o 
  26   8   0       75.29       46.38     19.51 o 
  27   8   0      329.07      270.29     67.36 o 
  28   8   0      776.00      785.82     82.88 o 
   1   9   0       57.04       76.30     15.93 o 
   2   9   0       74.29       85.70     17.84 o 
   3   9   0     4839.98     4884.29     57.83 o 
   4   9   0     1794.26     1765.69     33.49 o 
   5   9   0       67.87       90.34     15.89 o 
   6   9   0      281.47      258.41     12.64 o 
   7   9   0     1639.23     1666.63     33.69 o 
   8   9   0     8308.79     8646.12     98.70 o 
   9   9   0     7057.61     7393.45     98.41 o 
  10   9   0      799.00      786.34     19.86 o 
  11   9   0      961.93      931.51     21.08 o 
  12   9   0     3755.41     3779.43     78.39 o 
  13   9   0        0.47        8.10      7.56 o 
  14   9   0      410.42      439.34     21.47 o 
  15   9   0      148.89      146.62     30.77 o 
  16   9   0      255.24      248.87     48.55 o 
  17   9   0     3608.42     3559.73     70.17 o 
  18   9   0     6376.50     6460.49     78.66 o 
  19   9   0      330.90      301.89     35.30 o 
  20   9   0     2565.42     2632.01     56.71 o 
  21   9   0      266.82      260.15     53.29 o 
  22   9   0      909.20      857.24     31.47 o 
  23   9   0     3530.29     3544.26    110.95 o 
  24   9   0     1126.16     1077.73     35.12 o 
  25   9   0       87.99       82.18     41.81 o 
  26   9   0     2538.87     2750.05    153.12 o 
  27   9   0      399.53      408.10     45.75 o 
   0  10   0    35335.67    35178.26   1186.27 o 
   1  10   0       96.42      119.08     25.49 o 
   2  10   0       68.36       74.91     17.27 o 
   3  10   0     7660.81     7701.38     66.10 o 
   4  10   0       56.28       64.78     12.24 o 
   5  10   0     1313.53     1431.66     28.19 o 
   6  10   0     2065.90     2136.76     40.66 o 
   7  10   0        1.21       19.30      9.56 o 
   8  10   0       36.05       39.30     12.93 o 
   9  10   0      130.71      123.17     28.95 o 
  10  10   0     1113.94     1078.12     23.75 o 
  11  10   0     1738.20     1749.16     46.39 o 
  12  10   0     1497.36     1571.03     42.53 o 
  13  10   0       24.58       36.15      8.25 o 
  14  10   0     3213.36     3181.22     63.36 o 
  15  10   0      964.37      944.28     29.31 o 
  16  10   0      492.87      472.05     19.21 o 
  17  10   0      236.38      231.74     46.78 o 
  18  10   0      554.48      537.82     18.93 o 
  19  10   0       47.76       45.64     18.70 o 
  20  10   0     2327.69     2370.84     73.73 o 
  21  10   0       18.10       23.74     15.95 o 
  22  10   0     1798.17     1847.67    140.18 o 
  23  10   0      173.08      156.66     54.11 o 
  24  10   0     1417.89     1463.61     76.41 o 
  25  10   0      113.16      115.40     74.70 o 
   1  11   0     3883.47     4112.76     65.61 o 
   2  11   0     1472.36     1647.59     36.26 o 
   3  11   0      746.46      750.33     21.69 o 
   4  11   0        1.63        7.67      7.95 o 
   5  11   0      878.87      858.58     25.92 o 
   6  11   0    29473.30    30043.18    325.34 o 
   7  11   0      199.62      201.73     21.33 o 
   8  11   0      172.02      194.25     38.88 o 
   9  11   0      477.72      470.76     23.70 o 
  10  11   0      825.13      824.43     23.22 o 
  11  11   0      299.18      326.77     49.64 o 
  12  11   0     1045.20     1078.85     45.93 o 
  13  11   0     1229.80     1217.82     41.75 o 
  14  11   0     3985.13     4135.79     75.92 o 
  15  11   0      146.28      169.64     43.67 o 
  16  11   0     2775.42     2844.18     71.55 o 
  17  11   0       43.22       41.71     13.64 o 
  18  11   0      598.23      609.30     32.96 o 
  19  11   0      896.08      914.56     34.01 o 
  20  11   0     2276.45     2380.61     73.62 o 
  21  11   0       14.26       22.14     15.65 o 
  22  11   0      716.02      772.88     39.46 o 
  23  11   0     1657.09     1679.00     70.25 o 
  24  11   0       91.90       60.90     63.66 o 
   0  12   0    18285.17    19033.23    595.49 o 
   1  12   0      478.85      527.68    112.17 o 
   2  12   0     1670.81     1584.45     64.82 o 
   3  12   0     1072.28     1145.32     62.43 o 
   4  12   0     4936.32     5098.49    318.79 o 
   5  12   0      111.50      126.19     39.49 o 
   6  12   0      184.20      219.91     58.66 o 
   7  12   0     8283.25     8474.55    258.27 o 
   8  12   0     1340.34     1333.24     47.86 o 
   9  12   0       40.08       48.88     26.61 o 
  10  12   0        0.81       21.43     21.90 o 
  11  12   0     4044.70     4154.15    182.02 o 
  12  12   0     2754.88     2784.19    100.09 o 
  13  12   0     4643.94     4799.43    263.72 o 
  14  12   0      339.72      194.02     87.11 o 
  15  12   0      809.18      864.34     83.93 o 
  16  12   0     1147.64     1130.37     74.83 o 
  17  12   0       40.02       42.86     23.83 o 
  18  12   0       67.62       43.26     31.96 o 
  19  12   0      321.43      225.72     99.23 o 
  20  12   0      872.73      934.48    109.44 o 
  21  12   0      987.90     1045.37     73.04 o 
  22  12   0     1370.39     1529.43    105.98 o 
   1  13   0      628.06      665.25     51.00 o 
   2  13   0     1921.06     1968.51     83.92 o 
   3  13   0      770.93      746.80     65.03 o 
   4  13   0       99.73       84.96     50.36 o 
   5  13   0      820.97      822.87     44.74 o 
   6  13   0      340.83      275.95     92.60 o 
   7  13   0     2367.20     2341.24     93.59 o 
   8  13   0       17.60       29.26     16.91 o 
   9  13   0       18.51       35.58     26.49 o 
  10  13   0     4164.68     4286.32    136.52 o 
  11  13   0       68.01       41.28     31.37 o 
  12  13   0       67.89       74.31     27.05 o 
  13  13   0       27.93       17.23     29.45 o 
  14  13   0       47.71       28.36     22.47 o 
  15  13   0      268.50      271.42     75.85 o 
  16  13   0       26.63       20.47     18.13 o 
  17  13   0     4345.47     4396.45    183.76 o 
  18  13   0     1805.74     1730.47     78.96 o 
  19  13   0      135.13      100.92     70.76 o 
   0  14   0    15604.01    16559.00    571.07 o 
   1  14   0     1131.53     1116.09     85.91 o 
   2  14   0     1205.00     1301.69     89.10 o 
   3  14   0       58.76       56.46     32.37 o 
   4  14   0      736.89      699.71     39.90 o 
   5  14   0       14.30        4.60     27.79 o 
   6  14   0       66.07       49.71     23.95 o 
   7  14   0      457.56      356.27    127.01 o 
   8  14   0     1587.04     1563.48    117.01 o 
   9  14   0        5.51       15.38     16.51 o 
  10  14   0      218.61      228.22     94.90 o 
  11  14   0      794.26      806.68     45.18 o 
  12  14   0      848.58      858.22     87.63 o 
  13  14   0      263.71      198.71     94.70 o 
  14  14   0       33.72       31.03     34.59 o 
  15  14   0      956.86      939.81     44.47 o 
  16  14   0      370.07      279.81    146.71 o 
   1  15   0      437.54      402.37     86.83 o 
   2  15   0     1599.36     1491.39     75.05 o 
   3  15   0     1037.22     1103.36     92.89 o 
   4  15   0     1495.75     1629.17     80.26 o 
   5  15   0      550.98      531.30     55.40 o 
   6  15   0     4279.35     4431.16    161.39 o 
   7  15   0       64.06       73.54     33.76 o 
   8  15   0       75.93       81.72     31.58 o 
   9  15   0        2.62       13.02     21.51 o 
  10  15   0       76.26       51.20     31.48 o 
  11  15   0      109.60      102.20     46.71 o 
 -32   1   1      688.66      668.62     50.31 o 
 -31   1   1     8680.43     8938.77    263.25 o 
 -30   1   1      674.33      646.18     60.08 o 
 -29   1   1     2036.16     2063.66    100.38 o 
 -28   1   1      852.71      888.69     56.53 o 
 -27   1   1      177.71      184.78     73.01 o 
 -26   1   1      321.79      306.65     77.68 o 
 -25   1   1     1348.27     1224.31     54.72 o 
 -24   1   1      354.19      291.63     40.22 o 
 -23   1   1      643.43      578.85     33.91 o 
 -22   1   1     4220.63     4251.64     98.25 o 
 -21   1   1      444.19      429.30     23.28 o 
 -20   1   1        1.58      224.08     39.02 o 
 -19   1   1     1216.23     1280.24     33.02 o 
 -18   1   1      420.72      443.36     22.52 o 
 -17   1   1      230.81      244.06     27.68 o 
 -16   1   1      845.61      845.07     32.99 o 
 -15   1   1     9151.61     9048.68    204.36 o 
 -14   1   1     3122.61     3004.59     84.84 o 
 -13   1   1      927.78      937.20     24.22 o 
 -12   1   1     1770.34     1731.71     33.71 o 
 -11   1   1     9857.44     9599.20    204.68 o 
 -10   1   1    10459.46    10384.67    319.99 o 
  -9   1   1       71.30      102.56     11.65 o 
  -8   1   1     2366.81     1947.20     42.25 o 
  -7   1   1    10496.07    10160.52     59.54 o 
  -6   1   1        7.72       47.69     23.35 o 
  -5   1   1       25.65       84.89      5.11 o 
  -4   1   1      156.26      195.34      5.91 o 
  -3   1   1      195.22      208.45      6.07 o 
  -2   1   1    16205.35    18053.71    147.88 o 
  -1   1   1      867.39      821.95     10.79 o 
   0   1   1     2562.78     2405.72     36.10 o 
   1   1   1       98.14      100.08      3.13 o 
   2   1   1      195.43      196.12      2.59 o 
   3   1   1      133.22      137.56      4.29 o 
   4   1   1     6280.53     6335.71     78.42 o 
   5   1   1      273.00      257.76     11.33 o 
   6   1   1      360.44      417.95     10.48 o 
   7   1   1    16281.41    15838.72    215.63 o 
   8   1   1     1466.07     1689.37     43.32 o 
   9   1   1     1906.97     1536.71     34.58 o 
  11   1   1     5515.01     5400.92    183.56 o 
  12   1   1     6286.10     5949.79     95.68 o 
  13   1   1     5351.62     5329.73    208.55 o 
  14   1   1      966.22      966.72     32.69 o 
  15   1   1    11247.63    11037.69    342.43 o 
  16   1   1    31562.51    30781.95    282.78 o 
  17   1   1     3448.29     3674.80    133.09 o 
  18   1   1        5.37       17.85      8.44 o 
  19   1   1       92.39      146.86     34.94 o 
  20   1   1      106.22      128.12     32.44 o 
  21   1   1      917.25      978.05     93.86 o 
  22   1   1      326.73      326.68     67.69 o 
  23   1   1       25.68       60.31     30.89 o 
  24   1   1      743.16      777.70     42.29 o 
  25   1   1      260.68      246.64     67.02 o 
  26   1   1      118.62      127.92     87.12 o 
  27   1   1     8054.98     8122.25    170.49 o 
  28   1   1       44.16       79.05     36.26 o 
  29   1   1      807.69      830.84     57.38 o 
  30   1   1      245.26      215.74     82.91 o 
  31   1   1       23.63       32.35     29.97 o 
 -32   2   1       16.57       34.78     22.86 o 
 -31   2   1      450.90      500.91     39.29 o 
 -30   2   1     4772.57     4820.60    129.32 o 
 -29   2   1     1125.57     1191.34     66.80 o 
 -28   2   1        7.88       22.31     24.22 o 
 -27   2   1     1837.81     1948.42     83.83 o 
 -26   2   1     2751.02     2698.70     74.22 o 
 -25   2   1     7749.70     5383.12    190.33 o 
 -24   2   1      106.80      111.74     35.24 o 
 -23   2   1      185.67      188.65     42.84 o 
 -22   2   1     4288.44     4466.85     86.57 o 
 -21   2   1       15.67       17.38     11.16 o 
 -20   2   1     2210.77     2315.57     70.43 o 
 -19   2   1     2408.91     2288.84     78.52 o 
 -18   2   1       17.18       44.02     20.12 o 
 -17   2   1     2683.26     2588.65     63.85 o 
 -16   2   1        0.49       11.04     11.51 o 
 -15   2   1      875.41      842.93     36.92 o 
 -14   2   1     8622.07     7814.32    114.55 o 
 -13   2   1     4092.86     4036.48     70.38 o 
 -12   2   1        0.38       15.59      9.59 o 
 -11   2   1     1099.25     1339.40     27.90 o 
 -10   2   1      302.05      255.15     11.03 o 
  -9   2   1     5633.23     5304.49    142.35 o 
  -8   2   1     2472.30     3082.63     98.19 o 
  -7   2   1     1569.09     1595.33     35.27 o 
  -6   2   1      422.41      373.16     10.09 o 
  -5   2   1     5124.71     5581.15     90.82 o 
  -4   2   1       81.03       73.49     12.05 o 
  -3   2   1      214.11      210.70      4.83 o 
  -1   2   1      125.31      153.90      4.12 o 
   0   2   1        9.70       24.32      3.64 o 
   1   2   1       41.14       82.28      7.79 o 
   2   2   1       39.98       29.00      3.26 o 
   3   2   1     5383.87     4921.15     61.84 o 
   5   2   1       72.42       64.91      4.25 o 
   6   2   1     1249.77     1032.79     20.93 o 
   7   2   1        6.93       35.30      7.29 o 
   8   2   1       65.54       37.71     13.76 o 
   9   2   1     5729.04     5467.95    188.04 o 
  10   2   1    43337.67    42406.89    792.82 o 
  11   2   1      618.90      623.47     18.04 o 
  12   2   1      333.49      293.25     30.85 o 
  13   2   1     6144.07     6021.30    306.44 o 
  14   2   1     1420.12     1346.09     26.34 o 
  15   2   1    27827.43    25432.87    237.87 o 
  16   2   1    66722.36    64883.80   1112.61 o 
  17   2   1     1782.51     1905.96     71.94 o 
  18   2   1     7978.28     8332.56    104.80 o 
  19   2   1      111.77      162.23     36.35 o 
  20   2   1     3367.74     3398.38     63.87 o 
  21   2   1     1485.73     1474.14     36.18 o 
  22   2   1    15150.26    14263.72    432.74 o 
  23   2   1     1070.23     1095.87     47.28 o 
  24   2   1     3204.49     3334.12     77.55 o 
  25   2   1      707.74      635.25     55.80 o 
  26   2   1      996.82     1086.28     44.33 o 
  27   2   1     2198.85     2175.59     91.11 o 
  28   2   1     1823.18     1900.77     80.54 o 
  29   2   1      299.46      270.82     87.14 o 
  30   2   1     7235.42     8331.23    284.93 o 
  31   2   1        0.54       22.91     18.05 o 
 -31   3   1       63.15       69.44     33.54 o 
 -30   3   1       28.95       28.72     24.96 o 
 -29   3   1      539.53      427.82     76.30 o 
 -28   3   1     1985.54     1883.85     72.60 o 
 -27   3   1        8.41       23.75     17.52 o 
 -26   3   1        4.87        7.79     12.89 o 
 -25   3   1       67.73       78.81     27.03 o 
 -24   3   1      121.44      109.83     24.57 o 
 -23   3   1       87.43       80.40     18.20 o 
 -22   3   1     2355.78     2386.27     57.60 o 
 -21   3   1     1572.64     1507.22     54.25 o 
 -20   3   1     4269.20     4149.77     78.95 o 
 -19   3   1     5087.20     5155.84     94.48 o 
 -18   3   1       19.64       31.94     14.61 o 
 -17   3   1     3167.95     3097.13    126.27 o 
 -16   3   1     1990.73     2076.72     50.12 o 
 -15   3   1     1039.40      983.14     33.61 o 
 -14   3   1    12678.63    11958.26    106.56 o 
 -13   3   1       40.53       56.18     14.93 o 
 -12   3   1       78.99      108.75     16.81 o 
 -11   3   1    11763.41    11699.22    111.63 o 
 -10   3   1     1256.63     1212.73     27.04 o 
  -9   3   1     2542.21     2635.21     50.87 o 
  -8   3   1     2100.00     2493.14     47.23 o 
  -7   3   1     1089.22     1044.01     21.85 o 
  -6   3   1      853.48     1113.87     19.97 o 
  -5   3   1      396.14      632.81     12.85 o 
  -4   3   1     2484.92     2416.22     66.88 o 
  -3   3   1     2745.10     2569.99     35.51 o 
  -1   3   1      338.86      361.23      6.93 o 
   0   3   1      437.71      486.14      9.26 o 
   1   3   1     8157.67     7716.22     74.30 o 
   2   3   1      534.51      421.89      7.71 o 
   3   3   1       81.48       56.70      5.10 o 
   5   3   1    16656.38    16828.12    131.52 o 
   6   3   1     1461.53     1723.33     30.32 o 
   7   3   1    25257.81    25882.77    154.83 o 
   8   3   1        3.28       20.46      6.34 o 
   9   3   1      524.11      519.39     21.82 o 
  10   3   1    42302.87    43987.41    927.71 o 
  11   3   1       30.40       57.33     14.93 o 
  12   3   1     6147.50     6058.95    102.94 o 
  13   3   1     1319.75     1308.14     23.73 o 
  14   3   1     5260.55     5196.11     73.57 o 
  15   3   1    16464.84    15899.40    157.62 o 
  16   3   1     6827.95     6950.11    168.50 o 
  17   3   1      556.80      580.13     22.64 o 
  18   3   1     1614.05     1590.98     37.31 o 
  19   3   1     1864.20     1876.92     46.93 o 
  20   3   1      132.31      137.14     35.24 o 
  21   3   1    17548.01    17620.63    328.56 o 
  22   3   1     9231.37     9488.28    172.31 o 
  23   3   1       86.30      111.13     37.82 o 
  24   3   1    10789.99    11277.29    329.08 o 
  25   3   1      558.70      651.45     50.89 o 
  26   3   1     1664.42     1682.12     75.35 o 
  27   3   1     1546.22     1618.17     81.06 o 
  28   3   1     4795.65     4917.38    147.69 o 
  29   3   1       45.46       54.45     23.87 o 
  30   3   1      348.66      320.05     80.71 o 
  31   3   1      728.16      739.42     39.73 o 
 -32   4   1        9.65       28.57     48.97 o 
 -31   4   1     5050.46     5193.76    156.26 o 
 -30   4   1     1499.63     1640.43     65.89 o 
 -29   4   1      515.57      528.34     36.24 o 
 -28   4   1      874.14      840.28     39.71 o 
 -27   4   1        5.36        4.51     12.19 o 
 -26   4   1     1424.16     1428.41     77.48 o 
 -25   4   1     2565.72     2675.24     86.54 o 
 -24   4   1      615.97      600.46     28.86 o 
 -23   4   1      734.11      720.92     27.18 o 
 -22   4   1     1792.36     1760.87     56.10 o 
 -21   4   1      913.26      932.04     27.38 o 
 -20   4   1      295.48      324.08     22.05 o 
 -19   4   1      766.33      812.31     23.28 o 
 -18   4   1        2.65       10.77      8.33 o 
 -17   4   1      314.58      332.72     17.50 o 
 -16   4   1     5440.46     5528.54     86.92 o 
 -15   4   1     2739.89     2719.43    104.42 o 
 -14   4   1    48522.11    49726.64    876.31 o 
 -13   4   1    14581.00    14354.09    122.84 o 
 -12   4   1       84.93       99.95     23.99 o 
 -11   4   1     1748.51     1722.63     28.30 o 
 -10   4   1      900.93     1038.99     20.59 o 
  -9   4   1     2560.77     2583.98     38.57 o 
  -7   4   1     4824.65     4918.46     52.16 o 
  -6   4   1      239.75      227.25     11.63 o 
  -5   4   1     7865.55     7010.16     71.53 o 
  -4   4   1      461.01      634.98     14.13 o 
  -3   4   1     5220.29     5139.00     52.34 o 
  -2   4   1    13816.19    11661.36     63.89 o 
  -1   4   1     1459.41     1429.36     22.34 o 
   0   4   1     9058.83     9006.21     52.85 o 
   2   4   1     3330.92     3757.99     93.23 o 
   3   4   1     9502.66    10237.08    139.32 o 
   4   4   1     1237.25      888.73     19.87 o 
   5   4   1      195.55      201.68      6.72 o 
   6   4   1     2585.19     2728.40     40.72 o 
   7   4   1      788.56      758.77     18.86 o 
   8   4   1      359.02      292.70      8.42 o 
   9   4   1     6626.46     6080.40     74.23 o 
  10   4   1     1239.09     1208.34     21.33 o 
  11   4   1     5553.95     5552.78     85.44 o 
  12   4   1     3103.29     3091.63     36.96 o 
  13   4   1     5552.08     5748.05    110.61 o 
  14   4   1       40.06       60.97     11.17 o 
  15   4   1       60.35       90.71     17.80 o 
  16   4   1      689.99      740.73     19.54 o 
  17   4   1     1765.37     1727.45     36.42 o 
  18   4   1     8800.96     8928.92    127.15 o 
  19   4   1      688.48      711.47     24.27 o 
  20   4   1     2248.68     2217.49     50.05 o 
  21   4   1    11913.84    12421.81    176.87 o 
  22   4   1     2194.15     2156.76     39.66 o 
  23   4   1        0.56       18.37     11.74 o 
  24   4   1     4859.59     5050.73     98.85 o 
  25   4   1     1162.04     1149.71     41.51 o 
  26   4   1      906.92      881.17     44.92 o 
  27   4   1     2218.17     2142.91     69.86 o 
  28   4   1      792.21      762.69     52.87 o 
  29   4   1      693.63      674.23     39.20 o 
  30   4   1     6813.98     6824.52    170.55 o 
  31   4   1       70.27       65.57     50.96 o 
 -31   5   1     2261.85     2250.68     96.76 o 
 -30   5   1        0.44       27.95     18.36 o 
 -29   5   1        0.23       20.42     12.65 o 
 -28   5   1      206.55      208.42     65.04 o 
 -27   5   1      117.50       99.75     27.08 o 
 -26   5   1      137.58      128.71     30.53 o 
 -25   5   1      652.23      652.25     25.51 o 
 -24   5   1      159.45      179.90     33.24 o 
 -23   5   1      678.29      594.18     43.28 o 
 -22   5   1     4656.43     4928.03     90.71 o 
 -21   5   1      350.51      358.95     63.56 o 
 -20   5   1     6547.23     6792.65    121.27 o 
 -19   5   1      169.52      199.93     37.38 o 
 -18   5   1      205.43      237.51     22.86 o 
 -17   5   1      913.91      880.61     23.77 o 
 -16   5   1       78.13       84.44     18.47 o 
 -15   5   1      380.95      346.42     28.49 o 
 -14   5   1    34789.23    33873.84    463.68 o 
 -13   5   1     2459.05     2274.68     40.63 o 
 -12   5   1       20.52       37.54     18.00 o 
 -11   5   1     6485.54     6425.93    139.91 o 
 -10   5   1     1684.52     1798.43     20.28 o 
  -9   5   1      295.00      318.97     13.85 o 
  -8   5   1     3857.25     3998.44     76.25 o 
  -7   5   1     1335.04     1418.28     22.27 o 
  -6   5   1      120.30      161.34      8.75 o 
  -5   5   1       33.22       33.06     10.01 o 
  -4   5   1     5722.16     6297.65    141.42 o 
  -3   5   1     7676.75     7586.96     76.89 o 
  -2   5   1    45897.37    46475.60    144.03 o 
  -1   5   1      375.47      473.67      8.18 o 
   0   5   1     1080.49     1319.91     22.17 o 
   1   5   1      387.81      328.68      8.07 o 
   2   5   1       28.73       24.19      8.44 o 
   3   5   1     2071.17     1915.73     32.98 o 
   4   5   1     2604.61     2515.48     36.57 o 
   5   5   1      471.14      465.48     11.59 o 
   6   5   1      124.22      151.94      7.80 o 
   7   5   1     3857.45     3779.01     49.10 o 
   8   5   1       82.85      116.40     13.80 o 
   9   5   1      291.49      278.03      9.97 o 
  10   5   1      162.97      195.06     10.96 o 
  11   5   1      648.25      642.10     14.71 o 
  12   5   1      111.20       98.85     16.68 o 
  13   5   1      179.03      167.11     18.59 o 
  14   5   1       35.49       46.26     11.20 o 
  15   5   1     3549.12     3554.37     58.61 o 
  16   5   1      116.88      136.71     25.77 o 
  17   5   1        0.04        5.94      6.97 o 
  18   5   1      106.30      150.33     27.01 o 
  19   5   1       19.50       50.79     13.13 o 
  20   5   1      206.28      231.17     21.07 o 
  21   5   1      884.27      889.05     23.27 o 
  22   5   1     2863.93     2847.07     60.46 o 
  23   5   1      508.03      482.69     24.91 o 
  24   5   1     2043.54     2058.97     68.93 o 
  25   5   1        0.28       12.02     17.97 o 
  26   5   1      520.01      534.65     42.49 o 
  27   5   1       23.83       14.59     18.44 o 
  28   5   1     3624.93     3791.17    108.99 o 
  29   5   1     1523.86     1549.46     73.94 o 
  30   5   1      359.09      408.98     34.40 o 
 -30   6   1     2023.59     2210.60     79.63 o 
 -29   6   1      143.47      126.94     48.76 o 
 -28   6   1       24.14       46.71     26.62 o 
 -27   6   1      112.60       80.94     16.47 o 
 -26   6   1     1000.74     1059.52     48.92 o 
 -25   6   1      218.32      223.30     43.85 o 
 -24   6   1     1969.06     1937.70     52.39 o 
 -23   6   1      124.86      124.48     24.35 o 
 -22   6   1      199.14      180.73     35.26 o 
 -21   6   1     3043.05     3044.95     72.42 o 
 -20   6   1     9639.76     9850.75    123.34 o 
 -19   6   1     2340.58     2313.63     49.00 o 
 -18   6   1       19.75       18.69      8.84 o 
 -17   6   1      198.25      251.46     45.20 o 
 -16   6   1     3252.55     3175.45     62.53 o 
 -15   6   1      562.17      543.28     17.41 o 
 -14   6   1      413.37      379.42     16.15 o 
 -13   6   1    22179.01    21664.44    172.34 o 
 -12   6   1     3210.18     3183.35     48.10 o 
 -11   6   1     1018.45      977.91     29.39 o 
 -10   6   1      219.67      206.14     18.22 o 
  -9   6   1     1193.05     1234.58     17.65 o 
  -8   6   1        7.58       18.36      7.00 o 
  -7   6   1     2257.68     2295.52     21.43 o 
  -6   6   1     1649.13     1642.14     41.28 o 
  -5   6   1      273.14      282.29     15.40 o 
  -4   6   1     1569.40     1651.62     26.37 o 
  -3   6   1      960.63      981.63     17.95 o 
  -2   6   1    54411.64    56167.24    592.20 o 
  -1   6   1     4626.97     4612.03     65.31 o 
   0   6   1     2721.66     2672.00     39.18 o 
   1   6   1    10105.96    10070.10    123.50 o 
   2   6   1     1108.89     1157.85     19.91 o 
   3   6   1     5589.01     5319.92    154.90 o 
   4   6   1     7093.80     6719.33     97.89 o 
   5   6   1     1088.27     1000.26     18.61 o 
   6   6   1     1754.65     1688.65     19.20 o 
   7   6   1      236.46      213.14      9.02 o 
   8   6   1      278.10      247.45     12.31 o 
   9   6   1      236.90      205.38     13.53 o 
  10   6   1       14.46       32.60      8.80 o 
  11   6   1      366.97      395.46     14.94 o 
  12   6   1     3587.77     3531.63     56.67 o 
  13   6   1      727.25      706.48     22.68 o 
  14   6   1      414.34      406.42     15.51 o 
  15   6   1     1172.71     1073.31     27.95 o 
  16   6   1      332.37      319.66     20.63 o 
  17   6   1     3800.05     3818.86     65.46 o 
  18   6   1    10689.61    10361.60    129.48 o 
  19   6   1      515.53      485.69     20.59 o 
  20   6   1        9.85       22.66      8.51 o 
  21   6   1      267.67      310.77     25.67 o 
  22   6   1      801.39      853.01     26.32 o 
  23   6   1      336.53      334.28     24.37 o 
  24   6   1       61.11       52.70     26.79 o 
  25   6   1      155.26      155.68     42.74 o 
  26   6   1      266.72      225.01     56.20 o 
  27   6   1       17.29       28.81     18.74 o 
  28   6   1      352.40      344.99     30.82 o 
  29   6   1       91.10       66.28     26.88 o 
  30   6   1     2237.81     2185.85    177.96 o 
 -30   7   1        3.61       11.63     17.44 o 
 -29   7   1       64.69       57.33     23.93 o 
 -28   7   1       69.58       54.81     29.17 o 
 -27   7   1     2931.45     3029.57     72.87 o 
 -26   7   1      951.01      949.66     38.61 o 
 -25   7   1      754.11      746.68     30.32 o 
 -24   7   1     1100.71     1105.61     45.74 o 
 -23   7   1        4.02       19.91     13.90 o 
 -22   7   1     5612.45     5579.83    127.01 o 
 -21   7   1      852.25      789.65     22.67 o 
 -20   7   1       15.09       13.78     16.33 o 
 -19   7   1    14640.72    15230.28    223.73 o 
 -18   7   1     1912.78     1943.94     33.66 o 
 -17   7   1       47.98       54.62     13.19 o 
 -16   7   1       71.98       82.26     17.14 o 
 -15   7   1      124.13      152.72     28.33 o 
 -14   7   1      454.28      436.58     14.44 o 
 -13   7   1       13.29       17.88      7.27 o 
 -12   7   1       20.80       22.18     10.26 o 
 -11   7   1     6924.63     7130.21     93.97 o 
 -10   7   1    20148.98    19007.26    188.13 o 
  -9   7   1      920.95      921.57     18.00 o 
  -8   7   1     7080.75     6656.01    195.66 o 
  -7   7   1    23901.26    22905.07    185.66 o 
  -6   7   1     1078.95     1062.44     16.40 o 
  -5   7   1     3203.28     3122.42     32.46 o 
  -4   7   1    12324.12    12004.00    106.56 o 
  -3   7   1     9929.29     9572.43    124.80 o 
  -2   7   1    15389.04    15112.54    130.64 o 
  -1   7   1      831.29      807.52     13.15 o 
   0   7   1     1834.21     1838.72     20.12 o 
   1   7   1    12224.28    11921.93    126.93 o 
   2   7   1        0.78        7.53      5.45 o 
   3   7   1      249.37      225.05     16.13 o 
   4   7   1    50639.23    51830.95    230.53 o 
   5   7   1     7280.40     7240.79     84.22 o 
   6   7   1     1660.13     1620.00     28.19 o 
   7   7   1    32575.14    31910.04    441.24 o 
   8   7   1        8.15       24.07     10.81 o 
   9   7   1     9252.13     9384.15    159.21 o 
  10   7   1       11.97       31.05      8.86 o 
  11   7   1     5570.23     5622.61     74.63 o 
  12   7   1     4064.05     4221.87     51.19 o 
  13   7   1      123.07      158.31     27.90 o 
  14   7   1     1092.96     1033.83     32.05 o 
  15   7   1     9500.73     9875.03    181.21 o 
  16   7   1     2346.78     2387.84     41.90 o 
  17   7   1      648.67      585.85     20.73 o 
  18   7   1     2323.03     2266.09     31.78 o 
  19   7   1      204.69      318.03     50.90 o 
  20   7   1      825.53      796.85     23.08 o 
  21   7   1     5706.70     5778.09    103.77 o 
  22   7   1     5507.80     5325.59     77.10 o 
  23   7   1      125.33      111.00     27.91 o 
  24   7   1    22255.83    21714.41    237.73 o 
  25   7   1      138.18       82.76     39.87 o 
  26   7   1       47.33       36.71     18.88 o 
  27   7   1      220.08      161.89     61.61 o 
  28   7   1       60.03       39.86     18.26 o 
  29   7   1      371.28      349.48     30.27 o 
 -28   8   1       73.57       60.54     28.60 o 
 -27   8   1      689.42      826.18     48.82 o 
 -26   8   1      275.26      273.96     46.91 o 
 -25   8   1     2680.64     2786.31     76.35 o 
 -24   8   1       14.76       21.08     10.42 o 
 -23   8   1       13.25       19.94     10.90 o 
 -22   8   1       27.75       28.50     15.45 o 
 -21   8   1     3715.82     3878.56     56.76 o 
 -20   8   1       88.40       68.62     14.59 o 
 -19   8   1     1605.71     1622.20     37.81 o 
 -18   8   1        5.24       11.45      9.23 o 
 -17   8   1      760.19      770.69     20.85 o 
 -16   8   1     3519.56     3612.85     54.65 o 
 -15   8   1      983.58      938.32     33.13 o 
 -14   8   1       20.05       22.74      8.34 o 
 -13   8   1     7748.18     7852.86    122.82 o 
 -12   8   1      919.99      897.15     50.92 o 
 -11   8   1       28.91       40.38     11.07 o 
 -10   8   1     6663.22     6719.07     74.78 o 
  -9   8   1      208.56      253.33     14.64 o 
  -8   8   1     5446.88     5554.88     73.54 o 
  -7   8   1     2465.17     2433.25     26.17 o 
  -6   8   1      788.25      820.25     19.52 o 
  -5   8   1    15988.58    15094.81    204.50 o 
  -4   8   1     5321.42     5540.21     77.20 o 
  -3   8   1     2445.75     2395.97     41.43 o 
  -2   8   1     4091.03     4114.68     53.66 o 
  -1   8   1    20682.44    19886.11    204.98 o 
   0   8   1      240.27      266.71     18.65 o 
   1   8   1     7381.79     7292.56     98.59 o 
   2   8   1     5615.45     5688.07     95.94 o 
   3   8   1    20689.38    20013.17    232.54 o 
   4   8   1    17943.85    17393.85    216.19 o 
   5   8   1     1784.47     1869.66     23.68 o 
   6   8   1     5129.31     5078.75     68.58 o 
   7   8   1       20.85       30.31      9.21 o 
   8   8   1        1.16       17.21      8.16 o 
   9   8   1       57.25       56.95     17.74 o 
  10   8   1     4038.43     4128.69     54.76 o 
  11   8   1      559.67      529.93     15.43 o 
  12   8   1     1294.66     1321.31     29.74 o 
  13   8   1     4645.57     4787.83     78.59 o 
  14   8   1     3321.85     3335.26     57.76 o 
  15   8   1     3271.60     3317.73     43.31 o 
  16   8   1     1922.38     1888.53     51.60 o 
  17   8   1       27.27       44.09     14.00 o 
  18   8   1    13830.96    14147.86    243.34 o 
  19   8   1     1975.31     1902.81     37.72 o 
  20   8   1     1659.12     1560.17     35.77 o 
  21   8   1     4523.54     4413.70    103.63 o 
  22   8   1     1167.76     1138.87     36.64 o 
  23   8   1      536.64      518.78     24.70 o 
  24   8   1      529.92      513.74     24.56 o 
  25   8   1      130.34      108.14     45.91 o 
  26   8   1       53.34       44.64     26.88 o 
  27   8   1       67.10       39.46     19.20 o 
  28   8   1      178.51       45.44     45.34 o 
 -27   9   1       73.64       39.71     27.69 o 
 -26   9   1     1979.87     2029.60     75.32 o 
 -25   9   1     1165.05     1144.29     52.22 o 
 -24   9   1      429.46      419.83     31.06 o 
 -23   9   1      478.13      534.96     22.39 o 
 -22   9   1       39.72       50.15     22.29 o 
 -21   9   1      449.78      457.02     20.60 o 
 -20   9   1      157.37      136.25     29.39 o 
 -19   9   1       53.99       50.43     12.63 o 
 -18   9   1      446.62      445.88     24.48 o 
 -17   9   1      343.50      354.32     20.31 o 
 -16   9   1      867.95      859.80     25.48 o 
 -15   9   1     4773.21     4907.65     94.07 o 
 -14   9   1      931.00      874.41     26.97 o 
 -13   9   1     1486.86     1482.73     28.48 o 
 -12   9   1       15.58       25.31     11.37 o 
 -11   9   1      335.01      331.84     14.11 o 
 -10   9   1     3527.61     3632.43     50.34 o 
  -9   9   1      942.88      963.20     25.48 o 
  -8   9   1     2333.55     2310.72     44.81 o 
  -7   9   1       11.69       15.42      7.83 o 
  -6   9   1      169.16      184.02     15.84 o 
  -5   9   1       44.69       55.88     13.12 o 
  -4   9   1     2907.04     2877.98     49.91 o 
  -3   9   1      890.65      855.11     18.28 o 
  -2   9   1     2485.82     2616.37     73.30 o 
  -1   9   1      332.78      377.92     14.83 o 
   0   9   1      982.04      895.60     46.54 o 
   1   9   1      417.11      408.53     12.75 o 
   2   9   1     4635.36     4771.55     55.55 o 
   3   9   1      310.14      313.20     12.35 o 
   4   9   1        0.65       19.11      7.08 o 
   5   9   1      146.69      190.18     15.91 o 
   6   9   1      352.94      382.28     14.90 o 
   7   9   1     1228.95     1251.08     29.17 o 
   8   9   1     1682.83     1728.63     37.06 o 
   9   9   1     8049.67     8124.94    118.06 o 
  10   9   1    52945.05    54831.41    209.10 o 
  11   9   1      122.46      126.91     22.99 o 
  12   9   1     4375.13     4587.42     67.46 o 
  13   9   1     2270.29     2286.39     46.09 o 
  14   9   1       56.56       69.17     16.15 o 
  15   9   1     4220.11     4265.79     80.44 o 
  16   9   1    12774.14    12507.88    231.41 o 
  17   9   1     1090.36     1010.41     26.86 o 
  18   9   1       69.09       64.89     15.05 o 
  19   9   1      117.18      131.73     34.42 o 
  20   9   1       90.23       80.28     22.00 o 
  21   9   1      137.27      119.52     37.11 o 
  22   9   1      481.04      440.50     53.73 o 
  23   9   1      319.88      252.13     57.98 o 
  24   9   1     8379.73     8611.11    266.37 o 
  25   9   1      104.80       90.66     47.70 o 
  26   9   1      396.79      320.87     95.35 o 
 -26  10   1     3011.70     3185.24    134.27 o 
 -25  10   1      188.05      110.97     72.06 o 
 -24  10   1      178.18      132.90     67.48 o 
 -23  10   1       34.45       21.00     18.84 o 
 -22  10   1     1720.82     1616.03     65.28 o 
 -21  10   1      391.32      329.02     54.53 o 
 -20  10   1     2161.93     2069.54     58.16 o 
 -19  10   1       77.96       68.93     19.03 o 
 -18  10   1      143.85      114.41     33.17 o 
 -17  10   1      664.89      682.12     22.97 o 
 -16  10   1       71.22       64.34     18.74 o 
 -15  10   1      554.53      550.45     20.06 o 
 -14  10   1      117.95      115.57     27.04 o 
 -13  10   1     6257.90     6570.07     99.92 o 
 -12  10   1      584.53      608.53     22.99 o 
 -11  10   1      357.41      339.92     16.37 o 
 -10  10   1      341.83      353.18     25.48 o 
  -9  10   1      858.10      835.71     26.80 o 
  -8  10   1      669.05      690.88     19.37 o 
  -7  10   1       76.61       79.20     13.48 o 
  -6  10   1       43.34       42.87     11.47 o 
  -5  10   1     1135.93     1123.18     21.88 o 
  -4  10   1     2784.35     2697.62     41.09 o 
  -3  10   1     1743.49     1714.91     39.65 o 
  -2  10   1      421.62      448.30     21.00 o 
  -1  10   1     1803.58     1801.39     41.87 o 
   0  10   1      827.25      885.79     31.08 o 
   1  10   1      451.66      447.77     16.60 o 
   2  10   1      696.66      715.49     20.62 o 
   3  10   1      329.84      320.60     22.45 o 
   4  10   1    24123.74    23516.01    186.37 o 
   5  10   1      136.49      149.78     17.09 o 
   6  10   1     3566.50     3640.62     45.01 o 
   7  10   1      981.32      982.88     23.94 o 
   8  10   1      446.32      469.82     21.39 o 
   9  10   1     2214.87     2266.48     42.33 o 
  10  10   1     3854.77     3847.95     55.64 o 
  11  10   1      477.54      487.74     21.52 o 
  12  10   1      876.34      879.89     30.99 o 
  13  10   1        2.13        5.47     13.80 o 
  14  10   1       10.02       17.10     10.04 o 
  15  10   1      724.47      732.42     26.86 o 
  16  10   1    11239.42    11194.88    239.05 o 
  17  10   1       97.00       79.54     25.72 o 
  18  10   1     3491.30     3569.95     87.38 o 
  19  10   1      298.07      304.63     36.16 o 
  20  10   1      927.70      883.78     28.66 o 
  21  10   1     1313.40     1400.49     84.95 o 
  22  10   1     1824.07     1816.07     83.52 o 
  23  10   1      146.06       68.63     34.72 o 
  24  10   1     2267.02     2305.12    127.23 o 
  25  10   1       22.51       36.75     35.67 o 
 -24  11   1      918.32      969.04     65.63 o 
 -23  11   1     1155.23     1344.86    100.51 o 
 -22  11   1      471.04      447.08     52.51 o 
 -21  11   1      411.46      381.96     41.06 o 
 -20  11   1     3727.34     3606.69    255.51 o 
 -19  11   1     4522.60     4582.48    130.05 o 
 -18  11   1     4058.96     4121.86     97.52 o 
 -17  11   1      142.49      114.78     30.64 o 
 -16  11   1     2070.46     2111.40     69.70 o 
 -15  11   1     2193.87     2106.23     92.02 o 
 -14  11   1      507.58      501.60     37.72 o 
 -13  11   1      901.96      908.81     32.26 o 
 -12  11   1      598.62      642.30     24.28 o 
 -11  11   1     6412.06     6412.76     65.11 o 
 -10  11   1      182.41      211.86     23.15 o 
  -9  11   1      500.09      495.56     21.79 o 
  -8  11   1     7364.21     7662.11    124.53 o 
  -7  11   1      166.87      148.02     30.38 o 
  -6  11   1     2156.66     2233.90     59.40 o 
  -5  11   1     2195.49     2138.85     32.64 o 
  -4  11   1     4628.11     4554.15     90.49 o 
  -3  11   1     1651.85     1697.96     42.94 o 
  -2  11   1     7154.97     7579.56    136.40 o 
  -1  11   1        0.30       11.19     12.77 o 
   0  11   1     1149.98     1165.65     33.24 o 
   1  11   1      127.67      177.97     37.24 o 
   2  11   1      259.83      241.05     30.93 o 
   3  11   1      394.35      426.71     20.23 o 
   4  11   1      124.90      119.46     23.39 o 
   5  11   1     1360.39     1398.62     57.62 o 
   6  11   1     2527.27     2555.71     44.46 o 
   7  11   1     1315.08     1266.19     33.64 o 
   8  11   1        0.05       17.08      7.61 o 
   9  11   1     2314.87     2370.42     58.81 o 
  10  11   1       24.17       33.93     12.19 o 
  11  11   1        5.56       15.13     11.45 o 
  12  11   1        2.22       13.05      7.06 o 
  13  11   1        8.12       17.39      9.83 o 
  14  11   1     1413.82     1382.64     40.37 o 
  15  11   1       77.87       71.21     25.00 o 
  16  11   1      162.65      221.49     30.68 o 
  17  11   1        9.92       20.37     12.32 o 
  18  11   1     3153.90     3157.23     87.12 o 
  19  11   1       59.04       73.78     26.36 o 
  20  11   1      361.38      338.87     34.50 o 
  21  11   1     1245.25     1253.30     56.03 o 
  22  11   1       42.41       34.44     20.52 o 
  23  11   1     1482.98     1469.21     95.43 o 
  24  11   1       23.91       19.61     23.35 o 
 -22  12   1      166.89      141.04    155.82 o 
 -21  12   1      718.97      614.81     45.39 o 
 -20  12   1      249.40      166.77     82.08 o 
 -19  12   1     1014.52     1080.11     58.59 o 
 -18  12   1       65.85       68.11     34.44 o 
 -17  12   1     1855.71     1886.49     64.33 o 
 -16  12   1      738.55      853.04     46.64 o 
 -15  12   1     1429.41     1352.49     96.23 o 
 -14  12   1    10423.55    10680.38    195.19 o 
 -13  12   1       51.85       81.01     21.40 o 
 -12  12   1       67.01       63.28     38.87 o 
 -11  12   1      190.66      209.71     56.77 o 
 -10  12   1      464.87      492.81     50.63 o 
  -9  12   1     4410.13     4537.66    108.31 o 
  -8  12   1    17245.96    16976.24    354.07 o 
  -7  12   1      509.53      519.84     36.28 o 
  -6  12   1      622.69      575.60     36.75 o 
  -5  12   1     2883.59     2926.14    114.03 o 
  -4  12   1       65.60       62.59     22.78 o 
  -3  12   1        3.59        2.09      9.77 o 
  -2  12   1      678.26      692.25     25.79 o 
  -1  12   1     1093.61     1121.74     42.25 o 
   0  12   1     2580.89     2695.81     72.92 o 
   1  12   1        5.29       31.10     13.27 o 
   2  12   1     1554.60     1553.57     34.98 o 
   3  12   1     3425.43     3543.50     96.93 o 
   4  12   1     2952.17     2970.01     75.21 o 
   5  12   1      294.53      290.17     19.23 o 
   6  12   1       51.14       58.64     16.00 o 
   7  12   1      287.52      317.55     30.89 o 
   8  12   1        0.56       14.79      7.86 o 
   9  12   1     1435.79     1393.84     36.41 o 
  10  12   1     1879.88     1816.05     54.15 o 
  11  12   1      178.78      182.37     50.40 o 
  12  12   1     4578.94     4732.27    126.37 o 
  13  12   1        2.07       13.06     10.93 o 
  14  12   1      509.32      514.27     29.15 o 
  15  12   1     1199.23     1149.29     57.54 o 
  16  12   1     2027.74     2017.32     63.29 o 
  17  12   1      938.85      946.18     42.07 o 
  18  12   1      822.41      841.69     31.42 o 
  19  12   1      664.73      657.15     33.42 o 
  20  12   1       65.58       46.86     19.78 o 
  21  12   1      186.97       84.57    113.15 o 
  22  12   1        2.37       29.85     19.61 o 
 -19  13   1     1723.01     1782.59     80.59 o 
 -18  13   1      287.78      210.27    115.14 o 
 -17  13   1      300.75      266.27     76.75 o 
 -16  13   1      519.54      485.75     54.44 o 
 -15  13   1      454.29      442.27     47.79 o 
 -14  13   1     1939.97     2014.80     83.93 o 
 -13  13   1      319.88      257.51     96.22 o 
 -12  13   1     1613.86     1624.57    117.02 o 
 -11  13   1      328.46      339.95    115.41 o 
 -10  13   1      259.91      233.30     63.70 o 
  -9  13   1      813.49      830.23     56.26 o 
  -8  13   1     2508.83     2540.17    105.26 o 
  -7  13   1      622.96      588.57     38.84 o 
  -6  13   1      302.19      292.32    112.42 o 
  -5  13   1      136.51      126.64     46.94 o 
  -4  13   1        2.62        1.51     21.56 o 
  -3  13   1     3492.16     3416.16    123.15 o 
  -2  13   1      113.13      101.01     30.59 o 
  -1  13   1     1131.13     1135.71     76.15 o 
   0  13   1       77.52      114.12     35.07 o 
   1  13   1     1203.41     1193.29     62.69 o 
   2  13   1      161.73      169.35     45.09 o 
   3  13   1     2445.69     2428.90     88.39 o 
   4  13   1     3789.42     3912.63    130.53 o 
   5  13   1      783.72      765.30     42.48 o 
   6  13   1      261.91      271.53     56.92 o 
   7  13   1       89.40       81.70     44.15 o 
   8  13   1     1052.44     1065.06     50.67 o 
   9  13   1     2571.29     2667.77    124.77 o 
  10  13   1    12463.16    12945.84    316.62 o 
  11  13   1       15.03       26.55     24.33 o 
  12  13   1     2422.36     2490.64    143.28 o 
  13  13   1       10.69        7.39     20.02 o 
  14  13   1      159.14      166.85     62.52 o 
  15  13   1     1150.95     1073.51     69.86 o 
  16  13   1      910.76      940.97     58.72 o 
  17  13   1     1034.13      991.54     50.25 o 
  18  13   1        5.46        0.89     24.93 o 
  19  13   1      400.78      465.59     74.84 o 
 -16  14   1     1398.58     1425.72    102.43 o 
 -15  14   1       83.89       71.25     34.18 o 
 -14  14   1      259.20      177.61    108.89 o 
 -13  14   1     2764.71     2895.37    119.22 o 
 -12  14   1      206.12      172.69     83.92 o 
 -11  14   1      530.04      589.45     40.41 o 
 -10  14   1        8.72        6.70     14.17 o 
  -9  14   1      579.63      561.00     52.05 o 
  -8  14   1     1084.16     1026.15     52.66 o 
  -7  14   1     2107.77     2060.25    108.57 o 
  -6  14   1       74.55       54.94     27.01 o 
  -5  14   1       17.03        6.89     15.74 o 
  -4  14   1      834.07      795.13     48.04 o 
  -3  14   1     2303.46     2383.32    132.22 o 
  -2  14   1    12423.39    13009.20    320.78 o 
  -1  14   1      115.94       94.29     35.28 o 
   0  14   1     1141.27     1197.98     61.33 o 
   1  14   1     3397.80     3637.12    118.39 o 
   2  14   1       50.88       49.39     27.70 o 
   3  14   1      107.72      104.48     39.21 o 
   4  14   1     2432.23     2405.74     94.42 o 
   5  14   1      888.06      884.64     44.13 o 
   6  14   1     4296.96     4230.52    185.37 o 
   7  14   1      190.91      163.32     71.46 o 
   8  14   1       84.16       85.00     34.00 o 
   9  14   1     1697.12     1738.64     81.37 o 
  10  14   1      776.84      747.06     42.43 o 
  11  14   1     1436.49     1518.57     76.17 o 
  12  14   1        8.42       14.32     23.86 o 
  13  14   1       37.78       27.64     25.43 o 
  14  14   1        2.64        6.51     14.15 o 
  15  14   1     4612.77     4585.96    172.14 o 
  16  14   1     5368.93     4993.50    257.02 o 
 -11  15   1       22.14       40.20     32.91 o 
 -10  15   1      634.33      585.77     43.40 o 
  -9  15   1      402.56      452.49     51.37 o 
  -8  15   1       68.60       42.88     27.30 o 
  -7  15   1      327.50      324.98    122.53 o 
  -6  15   1      860.71      882.99     49.30 o 
  -5  15   1     1640.19     1650.08     79.64 o 
  -4  15   1      106.67       98.03     43.87 o 
  -3  15   1       14.87       36.34     33.83 o 
  -2  15   1     5321.27     5453.26    155.08 o 
  -1  15   1      564.86      541.53     56.57 o 
   0  15   1        4.07      -11.30     28.60 o 
   1  15   1       76.95       58.54     32.74 o 
   2  15   1     1491.60     1416.30     85.34 o 
   3  15   1     1045.50      849.02     93.49 o 
   4  15   1     3652.50     3816.49    129.89 o 
   5  15   1        0.29       13.60     32.98 o 
   6  15   1      889.91      910.90     56.94 o 
   7  15   1     2604.53     2583.95    150.57 o 
   8  15   1     1479.93     1470.77     77.60 o 
   9  15   1      170.79      156.66     58.48 o 
  10  15   1        2.36       20.75     24.89 o 
  11  15   1     2954.21     2773.02    163.13 o 
 -32   0   2      289.15      277.51    150.24 o 
 -31   0   2        1.91       26.90     49.76 o 
 -30   0   2     5569.71     5804.74    265.81 o 
 -29   0   2       91.09      119.54     72.14 o 
 -28   0   2      641.70      603.37     51.30 o 
 -27   0   2     1210.81     1099.01     60.05 o 
 -26   0   2     3263.61     3210.69    171.01 o 
 -25   0   2      573.47      650.40     56.43 o 
 -24   0   2     1689.28     1809.89    111.85 o 
 -23   0   2    11757.01    12500.15    350.03 o 
 -21   0   2    10749.93    10439.16    265.29 o 
 -20   0   2     3620.47     3782.19     88.70 o 
 -19   0   2     1831.56     1703.50     77.33 o 
 -18   0   2        2.11       11.40     14.21 o 
 -17   0   2    10243.20    10851.80    595.29 o 
 -16   0   2    54299.60    51496.71   1820.86 o 
 -15   0   2     1788.66     1708.56     54.55 o 
 -14   0   2     4373.49     4433.56    146.41 o 
 -13   0   2     1968.87     1776.05     43.33 o 
 -12   0   2     2908.61     2998.95     92.17 o 
 -11   0   2     1174.49     1247.03     32.77 o 
 -10   0   2       23.31      205.86     50.11 o 
  -8   0   2     5373.98     5550.14     92.99 o 
  -6   0   2    22938.94    25479.36    154.13 o 
  -5   0   2    10417.28    10966.01     96.47 o 
  -3   0   2     2827.21     2613.06    115.82 o 
  -2   0   2     4678.04     4572.18     64.86 o 
  -1   0   2     2391.30     2335.28     44.81 o 
   0   0   2     9293.83     9375.49    133.20 o 
   1   0   2      403.19      386.01      5.59 o 
   2   0   2       30.41       21.19     14.88 o 
   3   0   2      123.46      191.78      9.37 o 
   4   0   2     3243.46     2865.86    142.16 o 
   5   0   2      255.33      246.47     47.19 o 
   6   0   2      963.20      902.32     35.99 o 
   7   0   2     2582.27     2522.41     78.71 o 
   8   0   2     1674.97     1954.98     72.26 o 
   9   0   2      786.81      662.04     31.65 o 
  10   0   2     4670.44     5136.07    137.43 o 
  11   0   2     1384.95     1395.66     48.95 o 
  12   0   2      317.28      364.90     21.31 o 
  13   0   2     1446.19     1349.27     37.43 o 
  14   0   2    52567.08    52181.23    231.43 o 
  15   0   2      435.83      482.56     33.64 o 
  16   0   2    11164.00    11010.74    147.69 o 
  17   0   2    18276.96    16326.73    295.23 o 
  18   0   2     5123.57     5964.18    155.29 o 
  19   0   2    24091.97    20962.53    473.61 o 
  20   0   2    15869.24    14181.88    213.57 o 
  21   0   2     1729.08     1792.71    110.70 o 
  22   0   2    13706.38    12749.08    348.22 o 
  23   0   2     9863.12    10003.49    253.21 o 
  24   0   2        4.13       40.40     40.00 o 
  25   0   2    14534.20    12017.55    356.27 o 
  26   0   2    16408.90    15891.68    428.78 o 
  27   0   2     2378.81     2567.84    154.52 o 
  28   0   2     3188.34     3637.74    164.95 o 
  29   0   2     1467.73     1509.27    118.46 o 
  30   0   2      599.29      610.57     54.94 o 
  31   0   2     1641.27     1559.99    114.34 o 
 -32   1   2        1.05       25.30     28.90 o 
 -31   1   2       38.06        6.35     20.25 o 
 -30   1   2      570.69      639.49     55.68 o 
 -29   1   2      597.88      719.55     68.41 o 
 -28   1   2     7474.15     7510.45    151.79 o 
 -27   1   2      217.54      214.91     69.13 o 
 -26   1   2      463.88      470.80     47.20 o 
 -25   1   2     2598.93     2648.52     90.65 o 
 -24   1   2     1864.73     1824.41    157.90 o 
 -23   1   2      451.93      499.23     56.52 o 
 -22   1   2     4187.07     4492.92    180.31 o 
 -21   1   2     2635.11     2677.55     73.34 o 
 -20   1   2     1804.99     1859.22     84.16 o 
 -19   1   2     1001.37      978.68     35.38 o 
 -18   1   2      398.32      411.42     24.82 o 
 -17   1   2     9048.52     9123.74    187.85 o 
 -16   1   2    50305.90    49353.21    370.31 o 
 -15   1   2     2267.32     2449.11     33.82 o 
 -14   1   2      651.30      597.02     17.11 o 
 -13   1   2      525.29      478.68     16.85 o 
 -12   1   2      792.94      846.05     20.20 o 
 -11   1   2      670.93      644.66     24.97 o 
 -10   1   2    32899.65    32436.82    194.03 o 
  -9   1   2     3750.31     3652.60     80.13 o 
  -8   1   2     6431.43     6699.43     92.61 o 
  -7   1   2      804.22     1020.74     24.97 o 
  -6   1   2        0.21       33.31      8.99 o 
  -5   1   2     1038.63     1139.09     33.69 o 
  -4   1   2     5066.60     5027.00    141.33 o 
  -2   1   2       21.18       29.30      1.85 o 
  -1   1   2      308.63      339.42      3.53 o 
   0   1   2      376.50      373.62      5.37 o 
   1   1   2       13.74       22.01      2.92 o 
   3   1   2      269.18      332.15      3.47 o 
   4   1   2     7685.49     7849.28     89.88 o 
   5   1   2     2729.80     2732.22     40.74 o 
   6   1   2     1646.19     1816.30     32.51 o 
   7   1   2    10598.03    11078.58     74.43 o 
   8   1   2     8119.48     8006.88    100.60 o 
   9   1   2     1983.05     2174.36     46.16 o 
  10   1   2      685.25      702.90     15.88 o 
  11   1   2      651.66      547.73     14.05 o 
  12   1   2      665.98      629.84     17.84 o 
  13   1   2     3150.13     3114.96     36.13 o 
  14   1   2    18582.02    17364.46    297.60 o 
  15   1   2      377.07      354.58     14.56 o 
  16   1   2     1231.31     1240.45     24.09 o 
  17   1   2      493.22      467.83     22.61 o 
  18   1   2      182.53      201.16     51.22 o 
  20   1   2    13725.62    12902.16    142.06 o 
  21   1   2      480.22      454.26     40.19 o 
  22   1   2     6242.92     6227.49    280.25 o 
  23   1   2     4530.28     4888.04    196.52 o 
  24   1   2     1619.02     1626.17     89.97 o 
  25   1   2     3206.21     3189.39     77.11 o 
  26   1   2      728.54      690.70     37.03 o 
  27   1   2     1333.25     1431.99     98.44 o 
  28   1   2     5259.19     5542.64    153.71 o 
  29   1   2     1211.18     1252.77     60.29 o 
  30   1   2       66.02       55.07     24.23 o 
  31   1   2       46.10       37.44     70.45 o 
 -32   2   2      211.22      169.40     54.62 o 
 -31   2   2     1380.00     1480.58     72.75 o 
 -30   2   2      379.66      387.66     58.47 o 
 -29   2   2        0.68       13.45     22.82 o 
 -28   2   2      306.46      274.80    106.70 o 
 -27   2   2     8324.44     8843.33    186.66 o 
 -26   2   2       74.44      105.15     48.78 o 
 -25   2   2      206.94      266.92     61.45 o 
 -24   2   2     1683.39     1741.90     48.80 o 
 -23   2   2       34.88       51.73     18.42 o 
 -22   2   2     2326.70     2354.15     58.22 o 
 -21   2   2     9975.30    10453.91    240.04 o 
 -20   2   2      932.92      884.76     73.80 o 
 -19   2   2       28.72       47.79     17.05 o 
 -18   2   2       67.33       92.98     23.54 o 
 -17   2   2      628.72      665.30     23.69 o 
 -16   2   2        2.05       13.27     11.28 o 
 -15   2   2     1387.07     1434.94     26.31 o 
 -14   2   2      468.77      498.06     17.53 o 
 -13   2   2      472.31      439.70     17.16 o 
 -12   2   2     4891.36     4760.17     93.49 o 
 -11   2   2     9015.36     8768.52    288.69 o 
 -10   2   2    41206.67    42946.93    489.42 o 
  -9   2   2      276.63      264.06     11.66 o 
  -8   2   2       94.28      141.91      9.24 o 
  -7   2   2      903.42      799.70     20.37 o 
  -6   2   2     8720.25     9307.48     71.26 o 
  -5   2   2     2681.71     2455.49     44.41 o 
  -3   2   2     2173.81     2213.68     53.54 o 
  -2   2   2      351.38      403.22      3.75 o 
  -1   2   2     4891.61     4735.37     38.45 o 
   0   2   2     7384.42     7093.12     95.50 o 
   1   2   2      707.21      618.60      9.73 o 
   2   2   2      168.12      264.48      4.57 o 
   3   2   2        0.68       17.92      5.76 o 
   4   2   2      685.57      570.09     10.87 o 
   5   2   2     2620.94     2403.55     34.78 o 
   6   2   2     6389.67     6142.12     68.19 o 
   7   2   2     3928.45     4135.33     66.06 o 
   8   2   2    39399.64    37600.52    324.60 o 
   9   2   2      103.65       86.27      7.54 o 
  10   2   2      273.25      315.13     11.30 o 
  11   2   2     3199.62     3431.61     38.43 o 
  12   2   2     1478.41     1459.35     30.03 o 
  13   2   2      151.29      148.62     22.23 o 
  14   2   2    10866.31    10330.83    147.10 o 
  15   2   2      536.60      573.89     18.87 o 
  16   2   2     1282.14     1278.03     29.98 o 
  17   2   2       20.45       28.01      9.01 o 
  18   2   2        0.53       11.39      7.38 o 
  19   2   2       39.15       48.83     17.07 o 
  20   2   2     1091.16     1122.37     38.12 o 
  21   2   2        0.51       13.40     10.71 o 
  22   2   2       24.90       26.92     15.71 o 
  23   2   2     1459.62     1415.13    131.01 o 
  24   2   2      743.26      793.88     37.24 o 
  25   2   2     4403.34     4732.95    240.28 o 
  26   2   2       28.68       28.95     20.55 o 
  27   2   2      132.31      141.31     62.17 o 
  28   2   2      164.01      143.20     47.62 o 
  29   2   2      154.96      118.45     62.09 o 
  30   2   2        2.54       18.81     23.39 o 
  31   2   2     3154.03     3303.38    134.38 o 
 -31   3   2      531.84      514.40     39.17 o 
 -30   3   2      547.55      559.50     40.70 o 
 -29   3   2      137.30      171.19     64.04 o 
 -28   3   2       38.57       33.80     19.74 o 
 -27   3   2      847.12      883.16     35.16 o 
 -26   3   2      732.32      746.85     36.90 o 
 -25   3   2     4574.34     4637.83    106.49 o 
 -24   3   2     1347.89     1416.88     37.12 o 
 -23   3   2      189.37      211.50     42.06 o 
 -22   3   2        0.50        9.69     13.40 o 
 -21   3   2     3259.27     3333.52     71.64 o 
 -20   3   2      468.89      476.47     26.42 o 
 -19   3   2     4436.38     4463.66     96.50 o 
 -18   3   2       43.27       43.91     14.92 o 
 -17   3   2        3.16        6.21      8.76 o 
 -16   3   2     9419.63     8944.35    251.97 o 
 -15   3   2    22399.09    21053.51    329.72 o 
 -14   3   2       11.74        9.91      6.32 o 
 -13   3   2       71.45       89.14     20.63 o 
 -12   3   2    11567.39    11389.59    111.10 o 
 -11   3   2     2743.00     2874.08     75.43 o 
 -10   3   2     8675.26     9037.83    138.55 o 
  -9   3   2    14300.04    14227.55    138.77 o 
  -8   3   2       11.01       26.54     10.56 o 
  -7   3   2    27478.71    29397.64    197.55 o 
  -6   3   2     1225.16     1197.80     22.25 o 
  -5   3   2     2852.29     2887.42     52.83 o 
  -4   3   2    44339.02    49549.91    180.10 o 
  -3   3   2      558.60      625.81     12.02 o 
  -2   3   2      398.27      384.02      7.16 o 
  -1   3   2    11043.89    10201.69     76.54 o 
   0   3   2      794.19     1104.21     18.70 o 
   1   3   2       92.11       66.81     12.77 o 
   3   3   2     2402.08     2396.23     57.35 o 
   4   3   2     6335.20     6915.20    111.87 o 
   5   3   2     7082.84     7374.27    100.76 o 
   6   3   2     9602.26    10087.56     58.26 o 
   7   3   2     1246.75     1497.42     30.92 o 
   8   3   2    60358.16    66800.61    267.06 o 
   9   3   2      866.89      866.33     14.42 o 
  10   3   2      664.35      756.57     20.32 o 
  11   3   2       94.78      104.43     10.26 o 
  12   3   2     4063.43     4043.15     70.70 o 
  13   3   2      893.38      888.72     19.89 o 
  14   3   2        0.47       11.67      7.93 o 
  15   3   2     2000.91     1958.81     46.48 o 
  16   3   2     2328.84     2406.22     32.95 o 
  17   3   2     2401.38     2464.29     41.60 o 
  18   3   2      441.13      462.32     16.35 o 
  19   3   2    14147.90    13506.80    203.78 o 
  20   3   2     2108.31     1995.10     43.18 o 
  21   3   2     1113.49     1131.32     30.22 o 
  22   3   2      562.24      561.00     30.47 o 
  23   3   2     2596.25     2567.75     85.08 o 
  24   3   2     2490.55     2480.81    117.01 o 
  25   3   2     1400.74     1450.12     64.72 o 
  26   3   2     1002.76      987.50     50.55 o 
  27   3   2       95.58       96.98     22.60 o 
  28   3   2       17.73       53.80     21.95 o 
  29   3   2     1817.54     1903.48     70.71 o 
  30   3   2      131.21      134.62     52.77 o 
  31   3   2     1482.39     1534.91    105.21 o 
 -32   4   2      739.57      768.06     74.39 o 
 -31   4   2        5.27       -0.90     16.84 o 
 -30   4   2     1642.39     1698.65     93.09 o 
 -29   4   2      196.58      187.05     67.38 o 
 -28   4   2      307.68      292.36     33.53 o 
 -27   4   2     3052.39     3182.29     68.51 o 
 -26   4   2        0.79       12.92      9.08 o 
 -25   4   2      307.46      294.31     64.83 o 
 -24   4   2      568.65      584.29     24.67 o 
 -23   4   2     1869.04     1937.55     37.89 o 
 -22   4   2     4889.57     5096.01    202.98 o 
 -21   4   2     1499.37     1496.50     47.85 o 
 -20   4   2       12.37       24.07      9.63 o 
 -19   4   2        1.68        8.85      9.31 o 
 -18   4   2     1423.00     1498.14     38.84 o 
 -17   4   2      997.96     1019.07     50.81 o 
 -16   4   2       10.84       11.57     24.32 o 
 -15   4   2     5290.36     5570.10     99.09 o 
 -14   4   2      593.78      573.27     41.99 o 
 -13   4   2       10.67       29.76     16.22 o 
 -12   4   2     1477.48     1582.33     51.02 o 
 -11   4   2      792.52      845.80     20.50 o 
 -10   4   2     7287.08     6998.29     85.18 o 
  -9   4   2     3098.78     3147.81     49.87 o 
  -8   4   2     1362.51     1404.61     27.61 o 
  -7   4   2      266.71      302.17      7.73 o 
  -6   4   2       90.34      148.93      6.54 o 
  -5   4   2      743.34      634.00     13.38 o 
  -4   4   2     1510.07     1954.87     93.83 o 
  -3   4   2     9805.95     9690.85     50.04 o 
  -2   4   2     2005.72     1943.77     30.06 o 
  -1   4   2      452.29      485.49      7.38 o 
   0   4   2    11640.43    11130.62    108.44 o 
   1   4   2     5343.21     5029.14     88.19 o 
   2   4   2      965.65     1014.46     18.94 o 
   3   4   2     1064.47     1120.33     17.83 o 
   4   4   2     6056.74     6005.34     60.99 o 
   5   4   2     6526.60     6622.62    148.65 o 
   6   4   2       28.63       61.33     12.00 o 
   7   4   2     1882.00     1840.41     26.26 o 
   8   4   2      795.03      829.48     16.42 o 
   9   4   2     2041.17     2193.63     34.28 o 
  10   4   2     2020.83     2274.93     51.75 o 
  11   4   2      201.23      234.14     14.29 o 
  12   4   2      284.41      287.81     10.53 o 
  13   4   2    17549.17    16642.95    191.85 o 
  14   4   2     4981.31     4885.33     67.00 o 
  15   4   2     1027.80      982.28     28.53 o 
  16   4   2     1415.81     1338.98     24.08 o 
  17   4   2      115.82      137.87     25.31 o 
  18   4   2     1476.60     1426.46     29.54 o 
  19   4   2     1167.84     1185.17     24.07 o 
  20   4   2      471.20      483.98     17.70 o 
  21   4   2       32.64       36.70     13.74 o 
  22   4   2     1486.10     1501.91     36.38 o 
  23   4   2      252.75      257.44     51.87 o 
  24   4   2       24.74       27.73     14.32 o 
  25   4   2     1514.06     1549.58     48.31 o 
  26   4   2     1924.26     1808.64     66.91 o 
  27   4   2      425.04      378.13     39.13 o 
  28   4   2     1119.97     1180.67     48.53 o 
  29   4   2     1283.90     1273.71     55.62 o 
  30   4   2       23.61       35.09     14.37 o 
 -31   5   2     1545.21     1582.80     62.22 o 
 -30   5   2     2054.63     2103.54     75.28 o 
 -29   5   2      817.92      755.76     35.89 o 
 -28   5   2     4513.62     4621.85    113.12 o 
 -27   5   2      240.86      227.39     45.00 o 
 -26   5   2      853.16      826.44     29.36 o 
 -25   5   2      203.91      196.34     30.80 o 
 -24   5   2     1741.64     1819.35     36.28 o 
 -23   5   2      151.69      157.20     24.43 o 
 -22   5   2     1500.80     1522.87     36.46 o 
 -21   5   2     8303.40     8510.75    101.80 o 
 -20   5   2        4.95       12.82      9.53 o 
 -19   5   2     2247.54     2284.06     45.58 o 
 -18   5   2      101.95      111.15     23.00 o 
 -17   5   2     2498.27     2429.84     75.61 o 
 -16   5   2     4836.17     4797.93     59.50 o 
 -15   5   2     3421.42     3370.37     55.62 o 
 -14   5   2     4108.17     3939.23     65.59 o 
 -13   5   2      472.37      433.70     19.37 o 
 -12   5   2     4347.17     4488.75     58.57 o 
 -11   5   2     4072.04     4115.65     67.99 o 
 -10   5   2     3172.14     3148.93     29.66 o 
  -9   5   2       39.56       59.28     12.23 o 
  -8   5   2     3583.15     3648.28     43.95 o 
  -7   5   2        3.90       23.32      6.25 o 
  -6   5   2    24252.03    23897.90    274.57 o 
  -5   5   2     7862.41     7900.16     94.46 o 
  -4   5   2    81871.02    93853.91    317.35 o 
  -3   5   2    24656.19    24683.06    348.16 o 
  -2   5   2     8445.04     8684.77    151.05 o 
  -1   5   2     9883.16     9541.74    135.70 o 
   0   5   2       44.73       47.36     10.08 o 
   1   5   2     4379.64     4350.00     88.36 o 
   3   5   2     7597.33     7604.76    136.92 o 
   4   5   2      581.40      592.03     15.24 o 
   5   5   2     9761.83    10053.28    158.47 o 
   6   5   2     5291.84     5143.82     62.90 o 
   7   5   2    11777.45    11288.38     93.43 o 
   8   5   2    46850.21    47893.45    265.23 o 
   9   5   2     4910.85     5043.73     78.13 o 
  10   5   2        4.07       22.31      7.53 o 
  11   5   2      662.28      607.89     15.82 o 
  12   5   2       12.58       13.89      7.09 o 
  13   5   2      175.92      184.81     10.92 o 
  14   5   2       21.54       39.88      8.21 o 
  15   5   2      524.69      570.59     15.72 o 
  16   5   2     7858.09     7780.74     70.50 o 
  17   5   2      178.47      181.87     26.91 o 
  18   5   2      463.87      491.76     19.16 o 
  19   5   2      387.45      392.79     19.60 o 
  20   5   2      805.03      763.15     25.42 o 
  21   5   2      524.57      496.68     21.42 o 
  22   5   2     1657.21     1638.91     31.55 o 
  23   5   2      226.98      233.73     50.22 o 
  24   5   2      606.58      761.97     67.76 o 
  25   5   2    15783.04    16379.82    222.85 o 
  26   5   2      922.12      882.38     38.95 o 
  27   5   2      773.09      724.60     32.58 o 
  28   5   2     3955.35     3989.74     93.45 o 
  29   5   2       32.42       33.31     17.61 o 
  30   5   2      106.99       84.36     34.19 o 
 -30   6   2     4955.60     5058.02    157.05 o 
 -29   6   2      117.06      119.96     47.37 o 
 -28   6   2      229.98      157.86     47.09 o 
 -27   6   2     5002.18     5120.63    119.57 o 
 -26   6   2        5.81       -1.56     13.33 o 
 -25   6   2     1077.88     1078.44     29.63 o 
 -24   6   2     2354.16     2411.74     51.75 o 
 -23   6   2      548.48      493.65     21.16 o 
 -22   6   2     4739.08     4782.58     84.43 o 
 -21   6   2     4768.35     4712.23     87.73 o 
 -20   6   2      578.89      591.99     27.27 o 
 -19   6   2      896.33      852.35     21.93 o 
 -18   6   2     2255.81     2272.80     45.98 o 
 -17   6   2     2926.37     3014.53     47.23 o 
 -16   6   2      488.69      519.11     40.09 o 
 -15   6   2     2857.75     2924.55     51.31 o 
 -14   6   2      432.51      456.65     22.80 o 
 -13   6   2     1807.12     1831.90     60.95 o 
 -12   6   2     3633.08     3708.97     51.96 o 
 -11   6   2     4747.58     4942.19     65.21 o 
 -10   6   2    27331.94    26542.78    272.78 o 
  -9   6   2      555.26      608.82     13.30 o 
  -8   6   2     1972.18     1991.18     20.63 o 
  -7   6   2     6130.31     5894.32    167.66 o 
  -6   6   2     1810.08     1723.17     18.26 o 
  -5   6   2      798.00      799.17     14.88 o 
  -4   6   2    43664.12    44814.63    332.02 o 
  -3   6   2     4433.19     4306.03     53.37 o 
  -2   6   2     4134.16     4142.80     47.60 o 
  -1   6   2      210.68      216.46     10.01 o 
   0   6   2     3821.47     3715.23     47.88 o 
   1   6   2     3142.65     2990.39     44.86 o 
   2   6   2     1006.62     1174.58     19.51 o 
   3   6   2     3089.27     3125.65     44.83 o 
   4   6   2     3199.47     3180.95     47.67 o 
   5   6   2     6561.50     6312.90     90.27 o 
   6   6   2      108.84      136.68     23.74 o 
   7   6   2      361.53      350.54     12.66 o 
   8   6   2    25572.47    24161.03    162.28 o 
   9   6   2        0.80       12.43      7.15 o 
  10   6   2     6523.93     6562.95    116.08 o 
  11   6   2     1078.19     1128.46     22.07 o 
  12   6   2      853.54      911.95     20.63 o 
  13   6   2      245.66      291.20     14.47 o 
  14   6   2     9334.24     9333.97     90.73 o 
  15   6   2     2154.63     2182.95     44.93 o 
  16   6   2      504.63      529.18     32.28 o 
  17   6   2     2486.25     2561.33     45.73 o 
  18   6   2     1710.12     1684.56     37.76 o 
  19   6   2     5275.14     5354.86     99.21 o 
  20   6   2        6.32       10.70     10.68 o 
  21   6   2     3633.27     3720.25     75.40 o 
  22   6   2      299.40      269.10     68.24 o 
  23   6   2      557.34      610.72     34.84 o 
  24   6   2     1001.85      992.40     40.30 o 
  25   6   2     2689.37     2687.76     71.84 o 
  26   6   2      166.41      152.09     30.11 o 
  27   6   2      669.11      701.64     41.24 o 
  28   6   2     3824.91     3770.11    102.85 o 
  29   6   2      798.45      822.12     38.09 o 
  30   6   2       16.85      -22.86     24.04 o 
 -29   7   2      872.43      901.64     45.98 o 
 -28   7   2     1872.02     1878.79     58.33 o 
 -27   7   2      451.82      469.17     27.61 o 
 -26   7   2       84.38       75.91     21.53 o 
 -25   7   2      127.89      113.86     26.20 o 
 -24   7   2      171.30      152.94     38.96 o 
 -23   7   2       53.90       58.25     15.92 o 
 -22   7   2     2179.79     2149.77     53.40 o 
 -21   7   2      198.85      186.79     32.61 o 
 -20   7   2      641.00      634.72     19.68 o 
 -19   7   2      639.87      628.92     23.57 o 
 -18   7   2      223.42      228.18     39.21 o 
 -17   7   2        0.15        7.02     10.51 o 
 -16   7   2     2912.95     3059.41     51.80 o 
 -15   7   2       80.16       76.79     12.76 o 
 -14   7   2      413.12      402.07     16.99 o 
 -13   7   2     1240.01     1250.78     25.51 o 
 -12   7   2     2626.85     2524.01     38.39 o 
 -11   7   2      448.96      429.05     13.94 o 
 -10   7   2    17872.31    17159.65    266.01 o 
  -9   7   2     4875.26     4888.07     62.76 o 
  -8   7   2      343.69      336.83     12.70 o 
  -7   7   2      300.60      311.50     11.99 o 
  -6   7   2     1109.06     1031.20     25.05 o 
  -5   7   2     2663.47     2586.32     58.42 o 
  -4   7   2     4017.41     3922.92     99.14 o 
  -3   7   2      537.07      544.63     13.40 o 
  -2   7   2     3683.40     3592.59     52.52 o 
  -1   7   2     3229.49     3233.76     43.92 o 
   0   7   2      921.82      929.18     14.75 o 
   1   7   2     1344.73     1315.03     30.31 o 
   2   7   2    11046.11    11443.27    211.09 o 
   3   7   2      670.76      664.65     14.52 o 
   4   7   2     1850.24     1952.26     24.01 o 
   5   7   2     8399.29     8024.66    107.65 o 
   6   7   2      661.17      637.56     18.27 o 
   7   7   2       68.06       73.70     14.87 o 
   8   7   2     4654.16     4648.95     61.53 o 
   9   7   2       40.91       54.05     11.98 o 
  10   7   2     1037.47     1019.24     22.09 o 
  11   7   2     2709.63     2611.84     43.96 o 
  12   7   2      242.68      223.04     14.73 o 
  13   7   2     2737.67     2744.39     43.91 o 
  14   7   2    18995.86    18602.83    327.62 o 
  15   7   2      391.60      401.21     21.62 o 
  16   7   2     1670.05     1649.69     40.75 o 
  17   7   2        0.06       11.00      9.35 o 
  18   7   2      615.03      601.07     21.39 o 
  19   7   2     1352.19     1290.90     40.96 o 
  20   7   2     5927.62     6210.01    129.17 o 
  21   7   2      107.76      100.95     31.79 o 
  22   7   2      903.80      922.63     34.73 o 
  23   7   2        9.25       17.04     18.14 o 
  24   7   2       12.99       21.87     13.30 o 
  25   7   2     1316.60     1320.93     61.78 o 
  26   7   2      180.42      126.90     51.31 o 
  27   7   2       42.11       28.98     18.98 o 
  28   7   2     2388.72     2451.12     81.70 o 
 -28   8   2      325.47      291.51     33.50 o 
 -27   8   2     3885.27     3899.70    104.32 o 
 -26   8   2       38.55       42.66     26.21 o 
 -25   8   2       39.98       46.64     16.49 o 
 -24   8   2      849.93      825.59     31.39 o 
 -23   8   2       69.81       56.41     14.64 o 
 -22   8   2     2641.15     2538.09     56.57 o 
 -21   8   2     5923.65     6004.81     91.63 o 
 -20   8   2       18.75       22.10      8.34 o 
 -19   8   2       22.15       26.27      9.04 o 
 -18   8   2        0.64       21.29      8.91 o 
 -17   8   2     3216.69     3166.11     38.86 o 
 -16   8   2    15341.87    15245.17    188.96 o 
 -15   8   2       43.62       64.41     16.95 o 
 -14   8   2        3.27        5.06     10.30 o 
 -13   8   2      116.84      132.02     25.87 o 
 -12   8   2      218.78      226.49     19.15 o 
 -11   8   2      528.88      568.89     17.16 o 
 -10   8   2      520.17      505.78     16.52 o 
  -9   8   2     2913.48     2852.81     53.44 o 
  -8   8   2      369.74      390.04     11.98 o 
  -7   8   2     1180.15     1203.53     32.79 o 
  -6   8   2      315.50      339.07     14.17 o 
  -5   8   2     1721.56     1642.04     28.45 o 
  -4   8   2      677.76      723.97     14.55 o 
  -3   8   2     7346.60     7260.76    148.45 o 
  -2   8   2      589.74      613.15     16.15 o 
  -1   8   2      828.65      767.11     14.72 o 
   0   8   2     2772.53     2852.69     47.68 o 
   1   8   2    12687.30    12283.69    202.90 o 
   2   8   2     7113.86     7101.32    109.20 o 
   3   8   2      128.76      113.61      9.80 o 
   4   8   2       23.69       24.79     12.08 o 
   5   8   2     3821.10     3810.34     60.94 o 
   6   8   2      103.37      103.99     20.27 o 
   7   8   2        4.41       13.88      6.67 o 
   8   8   2      124.01      154.73     29.59 o 
   9   8   2      173.54      168.41     29.18 o 
  10   8   2     1621.40     1592.83     36.22 o 
  11   8   2      409.36      419.35     15.80 o 
  12   8   2      114.96      121.76     18.84 o 
  13   8   2     1592.29     1609.40     33.78 o 
  14   8   2       19.63       30.67     11.74 o 
  15   8   2     1447.19     1416.82     29.93 o 
  16   8   2      311.97      298.55     17.94 o 
  17   8   2      853.50      828.40     26.23 o 
  18   8   2        4.00        8.49      8.13 o 
  19   8   2      428.44      373.96     18.31 o 
  20   8   2     8737.85     8925.82    139.81 o 
  21   8   2     1265.56     1230.37     35.37 o 
  22   8   2     3920.84     4045.23     84.09 o 
  23   8   2     1025.77      906.74     88.28 o 
  24   8   2        5.34       -9.99     24.24 o 
  25   8   2     1178.07     1096.63     68.97 o 
  26   8   2     2931.50     2680.34    115.97 o 
  27   8   2      411.44      408.46     73.61 o 
 -28   9   2      201.49      144.00    113.45 o 
 -27   9   2       55.08       46.01     28.03 o 
 -26   9   2       33.58       40.77     18.14 o 
 -25   9   2       45.61       37.43     16.52 o 
 -24   9   2      349.30      385.09     29.70 o 
 -23   9   2      463.21      458.62     31.06 o 
 -22   9   2     2478.61     2565.88     57.89 o 
 -21   9   2     2470.92     2372.12     72.82 o 
 -20   9   2      910.94      896.06     29.40 o 
 -19   9   2     2483.28     2414.08     63.91 o 
 -18   9   2       26.01       32.37     12.31 o 
 -17   9   2        9.58       16.65     11.51 o 
 -16   9   2     1097.35     1170.96     30.87 o 
 -15   9   2      582.55      578.27     21.35 o 
 -14   9   2       60.95       71.71     18.54 o 
 -13   9   2      619.02      624.39     17.79 o 
 -12   9   2     2308.51     2238.87     43.53 o 
 -11   9   2     7050.60     7143.92     70.60 o 
 -10   9   2     9705.75     9670.23    104.72 o 
  -9   9   2     6325.20     6219.00     83.92 o 
  -8   9   2       58.59       71.24     15.58 o 
  -7   9   2       58.51       62.28     14.34 o 
  -6   9   2      998.04      982.81     20.66 o 
  -5   9   2    12077.55    12143.57    139.59 o 
  -4   9   2     1684.69     1774.93     51.43 o 
  -3   9   2     1747.24     1800.18     41.07 o 
  -2   9   2     1615.79     1734.32     44.96 o 
  -1   9   2    16652.24    15791.05    175.93 o 
   0   9   2      847.14      843.50     19.73 o 
   1   9   2     1650.44     1653.85     32.47 o 
   2   9   2     2411.42     2317.86     41.90 o 
   3   9   2     3529.75     3642.38     71.36 o 
   4   9   2     1445.79     1381.23     23.76 o 
   5   9   2     1599.96     1672.66     33.63 o 
   6   9   2     6286.42     6637.62     91.07 o 
   7   9   2    14803.44    14760.11    213.41 o 
   8   9   2     4564.79     4458.49     63.96 o 
   9   9   2     4165.83     4318.19     70.57 o 
  10   9   2      289.18      284.24     15.63 o 
  11   9   2     1429.86     1445.36     25.53 o 
  12   9   2       43.34       46.79     12.56 o 
  13   9   2     2438.07     2555.18     33.53 o 
  14   9   2     3220.19     3303.93     56.51 o 
  15   9   2     2211.95     2162.73     92.03 o 
  16   9   2     3900.71     3831.61     78.28 o 
  17   9   2      486.79      495.60     26.00 o 
  18   9   2      799.96      775.74     27.95 o 
  19   9   2     3576.03     3508.90     94.67 o 
  20   9   2     1445.47     1444.35     48.49 o 
  21   9   2      423.10      411.67     28.27 o 
  22   9   2     1197.33     1222.03     47.48 o 
  23   9   2      894.76      844.92     41.83 o 
  24   9   2      315.63      288.05    101.11 o 
  25   9   2     1317.25     1328.10     62.29 o 
  26   9   2        5.87        6.17     16.10 o 
 -26  10   2      537.66      520.52     42.95 o 
 -25  10   2      409.08      375.96     31.61 o 
 -24  10   2     1203.74     1229.31     39.95 o 
 -23  10   2      653.96      658.02     40.38 o 
 -22  10   2     1069.45     1071.02     37.10 o 
 -21  10   2     4151.63     4213.71     87.13 o 
 -20  10   2      168.81      149.41     30.55 o 
 -19  10   2       87.56       72.41     21.23 o 
 -18  10   2     2242.25     2293.81     62.05 o 
 -17  10   2     1535.72     1573.53     37.63 o 
 -16  10   2      966.82      968.26     35.57 o 
 -15  10   2     3323.06     3419.55     76.99 o 
 -14  10   2     1179.64     1172.22     42.37 o 
 -13  10   2      597.40      606.88     22.63 o 
 -12  10   2      193.78      195.73     41.50 o 
 -11  10   2       30.58       27.47     12.49 o 
 -10  10   2      789.66      740.80     17.88 o 
  -9  10   2     2991.32     2902.18     58.91 o 
  -8  10   2     2780.44     2860.30     48.85 o 
  -7  10   2     1742.09     1803.79     57.63 o 
  -6  10   2      492.51      463.04     21.63 o 
  -5  10   2     8058.48     8297.16     89.15 o 
  -4  10   2     1618.63     1732.14     99.28 o 
  -3  10   2     2237.61     2176.71     66.18 o 
  -2  10   2      825.28      801.71     20.09 o 
  -1  10   2      252.23      267.17     21.97 o 
   0  10   2      361.94      392.55     22.50 o 
   1  10   2     3050.25     2985.57     56.72 o 
   2  10   2      404.85      422.96     24.83 o 
   3  10   2     3214.61     3283.88     60.05 o 
   4  10   2      515.84      500.44     19.11 o 
   5  10   2     2146.99     2094.16     46.32 o 
   6  10   2     2521.88     2613.13     58.94 o 
   7  10   2     4245.79     4386.42     72.36 o 
   8  10   2     4805.77     4846.17     80.57 o 
   9  10   2     3964.76     4124.40     71.22 o 
  10  10   2     1508.36     1465.17     48.56 o 
  11  10   2      365.06      361.55     30.85 o 
  12  10   2     3487.77     3571.69     76.44 o 
  13  10   2     2401.29     2243.03     53.18 o 
  14  10   2      565.58      585.17     34.77 o 
  15  10   2        2.60       12.53     10.69 o 
  16  10   2       71.12       51.01     25.08 o 
  17  10   2      698.45      701.77     26.61 o 
  18  10   2        3.71        5.63     10.21 o 
  19  10   2     9658.17     9462.50    403.22 o 
  20  10   2        3.80       -3.61     16.80 o 
  21  10   2      328.57      250.75     65.23 o 
  22  10   2      247.70      170.59     48.35 o 
  23  10   2     2786.53     2671.56    129.38 o 
  24  10   2      235.45      144.71     67.34 o 
 -24  11   2     3086.15     3404.74    188.23 o 
 -23  11   2      267.58      259.81     73.39 o 
 -22  11   2     2014.23     1931.14     84.89 o 
 -21  11   2      265.44      215.10     84.37 o 
 -20  11   2       28.45       20.98     20.78 o 
 -19  11   2       84.41       79.38     26.29 o 
 -18  11   2      109.11       82.64     22.76 o 
 -17  11   2     1217.38     1179.86     44.24 o 
 -16  11   2     4093.34     4078.23    133.91 o 
 -15  11   2    10062.98    10232.73    188.51 o 
 -14  11   2      151.36      170.44     53.29 o 
 -13  11   2      189.99      202.92     51.82 o 
 -12  11   2     6167.34     6385.55    136.55 o 
 -11  11   2     1186.81     1161.04     38.92 o 
 -10  11   2    12467.33    13073.95    241.24 o 
  -9  11   2     4744.81     4783.89    117.94 o 
  -8  11   2       22.64       29.48     12.35 o 
  -7  11   2     1497.44     1554.12     56.58 o 
  -6  11   2      207.56      217.98     34.89 o 
  -5  11   2      813.49      811.43     36.86 o 
  -4  11   2     3068.64     3073.99     90.09 o 
  -3  11   2      539.23      455.56     45.90 o 
  -2  11   2      166.61      177.85     44.20 o 
  -1  11   2      139.35      125.56     37.40 o 
   0  11   2       35.17       53.00     12.05 o 
   1  11   2     3612.16     3652.18     70.39 o 
   2  11   2    11245.07    11632.15    159.92 o 
   3  11   2     2942.16     2928.64     58.76 o 
   4  11   2      151.11      153.94     33.82 o 
   5  11   2        0.05        8.73     13.00 o 
   6  11   2       32.36       41.93     15.23 o 
   7  11   2      164.62      163.28     38.16 o 
   8  11   2     2864.32     2905.75     67.04 o 
   9  11   2        1.17       19.11     10.91 o 
  10  11   2     3106.04     3162.65     81.79 o 
  11  11   2      257.62      248.00     24.61 o 
  12  11   2      152.88      158.12     33.13 o 
  13  11   2     2969.15     2936.60     52.75 o 
  14  11   2     1623.80     1569.47     43.70 o 
  15  11   2      959.88      955.24     29.18 o 
  16  11   2     1702.83     1739.28     38.81 o 
  17  11   2      489.18      470.39     26.05 o 
  18  11   2     1391.72     1374.68     60.31 o 
  19  11   2    10834.07    11067.55    268.37 o 
  20  11   2     2295.28     2111.14     59.72 o 
  21  11   2      745.30      769.59     62.80 o 
  22  11   2     1502.59     1595.55     94.84 o 
  23  11   2     1350.36     1287.81     86.32 o 
 -22  12   2     1906.83     1913.34     82.38 o 
 -21  12   2     1483.84     1409.73     71.35 o 
 -20  12   2      186.02      139.34     66.90 o 
 -19  12   2        3.11        2.19     16.62 o 
 -18  12   2     3739.07     3887.99    114.25 o 
 -17  12   2       29.59       52.06     32.98 o 
 -16  12   2     4205.03     4373.41    211.14 o 
 -15  12   2      400.71      340.10    138.32 o 
 -14  12   2      235.87      197.79     86.76 o 
 -13  12   2      250.82      326.45    109.65 o 
 -12  12   2     1445.04     1507.25     55.05 o 
 -11  12   2      603.61      573.43     36.49 o 
 -10  12   2     1277.55     1301.22     65.64 o 
  -9  12   2     2351.87     2369.54     96.08 o 
  -8  12   2     1595.38     1643.45     40.41 o 
  -7  12   2      469.80      499.36     28.99 o 
  -6  12   2     1571.72     1568.44     46.43 o 
  -5  12   2      857.85      809.22     36.60 o 
  -4  12   2     1541.51     1519.84     36.40 o 
  -3  12   2     2327.20     2376.98     66.77 o 
  -2  12   2      943.23     1028.25     31.15 o 
  -1  12   2       87.73      107.72     33.18 o 
   0  12   2     2531.38     2606.49     72.46 o 
   1  12   2        0.22        8.79     10.00 o 
   2  12   2       42.66       59.47     20.10 o 
   3  12   2      398.46      384.28     20.80 o 
   4  12   2     3217.11     3244.57     61.07 o 
   5  12   2      914.76      935.76     32.61 o 
   6  12   2     3910.62     3987.55     86.25 o 
   7  12   2      889.13      877.07     41.44 o 
   8  12   2     1682.61     1621.82     50.65 o 
   9  12   2       63.80       61.70     17.33 o 
  10  12   2     6483.69     6611.82    137.30 o 
  11  12   2       70.07       66.74     16.73 o 
  12  12   2      317.08      365.29     34.36 o 
  13  12   2     3205.88     3273.58     75.04 o 
  14  12   2     2314.11     2346.19     63.03 o 
  15  12   2      464.97      466.05     35.00 o 
  16  12   2       65.38       75.26     21.68 o 
  17  12   2      458.09      456.25     23.99 o 
  18  12   2      535.17      539.72     30.33 o 
  19  12   2      245.94      217.94     82.46 o 
  20  12   2     1700.30     1694.48     73.45 o 
  21  12   2      419.77      427.78     30.23 o 
 -19  13   2      573.50      585.91     45.06 o 
 -18  13   2     1775.87     1869.27     85.27 o 
 -17  13   2      152.88      109.00     57.75 o 
 -16  13   2      383.94      357.38    120.93 o 
 -15  13   2      268.22      259.27     90.37 o 
 -14  13   2      337.17      279.74     91.36 o 
 -13  13   2     2022.47     1937.02     92.92 o 
 -12  13   2     2628.16     2603.17    105.11 o 
 -11  13   2       57.52       27.84     30.40 o 
 -10  13   2     1886.62     1941.16     86.77 o 
  -9  13   2     1682.85     1619.54     68.67 o 
  -8  13   2     1380.44     1452.48     68.04 o 
  -7  13   2      223.56      226.26     87.70 o 
  -6  13   2      977.35     1020.69     47.98 o 
  -5  13   2     1591.48     1621.94     75.86 o 
  -4  13   2     5391.47     5454.57    201.97 o 
  -3  13   2      380.31      360.72     89.38 o 
  -2  13   2      105.38      133.68     29.13 o 
  -1  13   2      199.83      203.38     51.97 o 
   0  13   2      260.25      293.23    107.26 o 
   1  13   2      211.16      227.35     49.71 o 
   2  13   2    23292.39    25158.12    349.69 o 
   3  13   2      153.46      190.12     48.69 o 
   4  13   2     1054.28     1047.71     95.23 o 
   5  13   2     2459.52     2557.28     74.39 o 
   6  13   2      183.46      140.19     39.86 o 
   7  13   2      101.29      104.44     37.33 o 
   8  13   2     2940.05     2896.91     93.25 o 
   9  13   2       63.98       55.29     22.40 o 
  10  13   2     1844.75     1813.41     86.44 o 
  11  13   2     6195.93     6346.33    172.15 o 
  12  13   2     1159.24     1166.19     60.45 o 
  13  13   2     3700.38     3828.20    170.03 o 
  14  13   2        2.09       14.23     26.44 o 
  15  13   2      257.14      190.68     85.02 o 
  16  13   2     2127.98     1934.23     84.14 o 
  17  13   2      478.65      334.99    231.94 o 
  18  13   2      189.26      140.45     62.00 o 
  19  13   2     2004.11     2042.34    124.39 o 
 -16  14   2      159.05      126.74     87.42 o 
 -15  14   2     1101.35     1043.06     87.03 o 
 -14  14   2     2703.91     2674.77    109.51 o 
 -13  14   2     1504.97     1505.35     76.04 o 
 -12  14   2     2385.80     2403.04    104.22 o 
 -11  14   2       41.38       24.63     25.78 o 
 -10  14   2      202.63      154.19     70.52 o 
  -9  14   2      868.81      913.50     67.16 o 
  -8  14   2      376.05      408.56     47.67 o 
  -7  14   2       12.58       13.87     20.55 o 
  -6  14   2        0.44       10.60     15.84 o 
  -5  14   2      698.58      658.63     85.33 o 
  -4  14   2    16582.38    17603.54    221.19 o 
  -3  14   2      434.53      371.47    141.35 o 
  -2  14   2     1342.43     1446.12     78.44 o 
  -1  14   2      380.52      359.23    129.99 o 
   0  14   2        4.07       18.05     20.84 o 
   1  14   2      598.74      664.92     45.40 o 
   2  14   2      249.48      221.88     74.14 o 
   3  14   2      821.47      903.71     60.79 o 
   4  14   2     1978.03     2136.69     86.61 o 
   5  14   2      991.21      987.91     46.30 o 
   6  14   2      126.59      147.61     55.52 o 
   7  14   2      639.57      683.59     41.63 o 
   8  14   2     8778.12     8761.28    266.62 o 
   9  14   2        0.05       24.73     25.11 o 
  10  14   2      599.42      615.62    125.73 o 
  11  14   2        1.18       24.68     15.86 o 
  12  14   2       35.28       43.73     21.03 o 
  13  14   2     1768.41     1865.05     83.98 o 
  14  14   2      114.19       89.66     43.09 o 
  15  14   2      170.51      126.95     50.73 o 
 -10  15   2     1411.54     1355.18     73.49 o 
  -9  15   2       20.96       17.13     19.96 o 
  -8  15   2        2.96        4.11     42.02 o 
  -7  15   2        7.83       30.96     31.43 o 
  -6  15   2       13.51       17.47     14.53 o 
  -5  15   2       11.35       14.92     20.79 o 
  -4  15   2     4245.49     4264.70    149.05 o 
  -3  15   2     1114.25     1099.86     90.24 o 
  -2  15   2      626.49      626.75     48.75 o 
  -1  15   2      105.79       88.33     37.36 o 
   0  15   2       76.33       43.80     31.36 o 
   1  15   2     1497.32     1535.27     77.66 o 
   2  15   2     5141.50     5134.35    261.82 o 
   3  15   2      588.05      576.22     62.40 o 
   4  15   2     1394.61     1316.77     64.12 o 
   5  15   2      262.13      276.18     46.34 o 
   6  15   2      166.47      118.51     85.80 o 
   7  15   2      945.74      968.08     45.85 o 
   8  15   2       22.21       30.93     22.12 o 
   9  15   2      134.44      106.62     58.57 o 
  10  15   2     1539.81     1560.45    107.10 o 
  11  15   2      184.31      123.01     96.20 o 
 -32   1   3     1216.67     1338.99     87.29 o 
 -31   1   3        9.22        9.79     24.51 o 
 -30   1   3      491.30      538.37     51.84 o 
 -29   1   3     2011.22     1943.05     82.72 o 
 -28   1   3     3953.24     3978.28    115.90 o 
 -27   1   3      640.00      692.77     51.10 o 
 -26   1   3       45.39       56.72     27.21 o 
 -25   1   3       10.73       20.21     19.03 o 
 -24   1   3      171.87      200.17     69.83 o 
 -23   1   3     7198.83     7464.05    171.82 o 
 -22   1   3       23.41       43.27     18.69 o 
 -21   1   3     3155.45     3138.22     77.69 o 
 -20   1   3     1426.67     1409.74     41.75 o 
 -19   1   3      691.05      603.95     27.10 o 
 -18   1   3     4290.50     4282.34    210.65 o 
 -17   1   3      953.02      853.19     25.94 o 
 -16   1   3       70.26       94.86     23.00 o 
 -15   1   3       26.14       56.22     20.73 o 
 -14   1   3    23097.11    22405.40    176.15 o 
 -13   1   3     7307.27     6851.60    383.64 o 
 -12   1   3    40764.93    40166.39   1066.30 o 
 -11   1   3     9829.56     9624.90    252.58 o 
 -10   1   3     4975.51     5505.68    145.60 o 
  -9   1   3     2190.76     2713.58     73.44 o 
  -8   1   3        7.16       18.28     13.74 o 
  -7   1   3     6286.58     5734.20    138.83 o 
  -5   1   3    11659.08    11162.18    143.00 o 
  -4   1   3      123.16      120.46      5.81 o 
  -3   1   3      243.07      247.45      7.00 o 
  -2   1   3      578.03      605.82     10.79 o 
  -1   1   3      665.85      679.47     10.15 o 
   0   1   3      713.52      843.14     13.65 o 
   1   1   3     7664.32     7294.00    126.92 o 
   2   1   3     9329.10     8946.28     73.71 o 
   3   1   3    29704.24    29224.88    243.13 o 
   4   1   3      309.47      180.15      5.27 o 
   5   1   3      643.88      917.29     14.11 o 
   6   1   3    13023.99    13958.00    113.82 o 
   7   1   3      469.39      463.66      7.51 o 
   8   1   3     2710.02     2927.08     53.64 o 
   9   1   3      401.80      367.02      8.46 o 
  10   1   3      930.15      961.12     20.97 o 
  11   1   3     8578.75     8279.10    125.96 o 
  12   1   3     6665.47     6544.88     95.58 o 
  13   1   3     1940.78     1935.58     24.33 o 
  14   1   3     6878.25     6902.94    256.50 o 
  15   1   3     2351.53     2360.62     75.26 o 
  16   1   3      876.82      894.09     69.09 o 
  17   1   3     1583.17     1408.46    117.06 o 
  18   1   3     1084.10     1051.93     59.04 o 
  19   1   3     1255.76     1368.61     51.64 o 
  20   1   3      704.90      620.52     29.97 o 
  21   1   3      200.72      199.49     49.16 o 
  22   1   3       41.25       53.87     18.03 o 
  23   1   3      956.52      949.56     37.73 o 
  24   1   3        5.95        6.33     20.63 o 
  25   1   3       50.85       75.98     25.73 o 
  26   1   3      848.66      891.44     83.89 o 
  27   1   3      338.63      370.41     60.07 o 
  28   1   3     1597.58     1618.93     87.73 o 
  29   1   3      120.81      121.62     45.68 o 
  30   1   3      290.64      217.37    103.58 o 
  31   1   3      354.33      378.30     48.70 o 
 -32   2   3      352.74      355.19     66.20 o 
 -31   2   3       66.52       53.71     31.95 o 
 -30   2   3     1238.55     1293.49     64.05 o 
 -29   2   3    12741.08    13098.73    320.48 o 
 -28   2   3      643.71      704.78     55.54 o 
 -27   2   3       28.13       33.44     24.84 o 
 -26   2   3     3987.28     3901.62    106.32 o 
 -25   2   3       31.08       55.76     21.18 o 
 -24   2   3     6563.44     7112.70    142.87 o 
 -23   2   3      125.52      163.13     45.24 o 
 -22   2   3      791.40      852.62     30.47 o 
 -21   2   3     1329.09     1248.69     37.35 o 
 -20   2   3     1917.97     1937.13     52.81 o 
 -19   2   3     4189.24     4205.56     87.62 o 
 -18   2   3    10538.12    10477.56    123.40 o 
 -17   2   3     1466.58     1450.85     41.18 o 
 -16   2   3        0.91        6.12     15.61 o 
 -15   2   3      629.77      695.03     49.94 o 
 -14   2   3       77.60       87.31     23.27 o 
 -13   2   3     8986.13     8879.71    133.72 o 
 -11   2   3     2221.11     2323.41     51.38 o 
 -10   2   3       38.72       48.14     15.12 o 
  -9   2   3        7.81       20.48     14.79 o 
  -8   2   3    32243.07    34952.95    397.91 o 
  -7   2   3     8534.55     8493.83     92.72 o 
  -6   2   3    15384.90    13372.11    148.99 o 
  -5   2   3     4275.50     3815.88    162.96 o 
  -4   2   3      931.97      766.32     18.06 o 
  -3   2   3      318.85      349.73      7.60 o 
  -2   2   3    10078.78     9290.38     81.68 o 
  -1   2   3     3308.18     2916.49     50.22 o 
   1   2   3       91.66       89.18      3.06 o 
   2   2   3     1004.30     1142.83     19.96 o 
   3   2   3    17280.95    18035.91     89.51 o 
   4   2   3       38.17       42.43      6.53 o 
   5   2   3     1757.53     1638.36     27.46 o 
   6   2   3     2516.43     2546.00     56.42 o 
   7   2   3     6789.41     6333.09     63.20 o 
   8   2   3     7138.03     6737.12     68.02 o 
   9   2   3     9327.40     8365.94    171.81 o 
  10   2   3     4786.41     4306.02     73.61 o 
  11   2   3     2301.32     2114.84     35.75 o 
  12   2   3     6533.84     6173.45    117.85 o 
  13   2   3     8945.21     8699.64    106.96 o 
  14   2   3      187.57      178.44     14.59 o 
  15   2   3      795.28      776.27     17.23 o 
  16   2   3      733.49      735.11     29.21 o 
  17   2   3     4825.52     4949.30     64.55 o 
  18   2   3      320.20      335.32     14.27 o 
  19   2   3        0.07        5.77     12.12 o 
  20   2   3     2110.69     2069.05     55.43 o 
  21   2   3       29.89       45.79     14.03 o 
  22   2   3      363.71      475.17     89.37 o 
  23   2   3        2.83        6.25     13.19 o 
  24   2   3     1422.74     1427.77     64.97 o 
  25   2   3       70.74       83.62     29.51 o 
  26   2   3     1101.82     1154.68     71.05 o 
  27   2   3     1757.00     1830.20     73.95 o 
  28   2   3      127.51      130.39     41.24 o 
  29   2   3     5773.41     5931.90    125.34 o 
  30   2   3     5596.33     5534.03    179.00 o 
 -31   3   3      987.04     1115.13    111.83 o 
 -30   3   3     3668.04     3720.45     88.18 o 
 -29   3   3      225.15      219.85    104.99 o 
 -28   3   3      269.31      252.82     33.24 o 
 -27   3   3      988.08     1037.26     75.02 o 
 -26   3   3       24.53       26.13     19.26 o 
 -25   3   3      953.53      952.78     41.33 o 
 -24   3   3     8687.20     8526.96    204.55 o 
 -23   3   3      156.06      212.83     36.11 o 
 -22   3   3     1059.46     1055.96     31.25 o 
 -21   3   3     1471.23     1503.89     43.89 o 
 -20   3   3     1474.31     1437.30     67.57 o 
 -19   3   3     1337.25     1416.23     67.36 o 
 -18   3   3    38109.41    37851.27    560.45 o 
 -17   3   3      807.00      837.05     59.74 o 
 -16   3   3     1668.92     1670.66     63.33 o 
 -15   3   3     3457.29     3519.24     73.30 o 
 -14   3   3     1378.59     1372.22     31.81 o 
 -13   3   3     4447.27     4617.48     95.23 o 
 -12   3   3     7588.87     7511.44    190.65 o 
 -11   3   3     3789.53     3960.62     67.82 o 
 -10   3   3      122.61      133.79     33.53 o 
  -9   3   3    16902.61    17313.21    415.79 o 
  -8   3   3     1292.38     1480.69     34.78 o 
  -7   3   3     2239.53     2119.27     48.19 o 
  -5   3   3     1503.53     1561.62     29.93 o 
  -4   3   3     4151.39     4246.33     48.02 o 
  -3   3   3     1357.09     1729.19     26.55 o 
  -2   3   3        4.83        8.71      2.09 o 
  -1   3   3     3995.99     4039.97     54.25 o 
   0   3   3    28199.33    26599.81    174.25 o 
   1   3   3      993.47      902.02     14.42 o 
   2   3   3      881.70     1174.82     15.73 o 
   3   3   3     1424.01     1442.06     24.96 o 
   4   3   3     2555.29     2180.85     35.63 o 
   5   3   3     3342.06     3866.48    112.99 o 
   7   3   3     1282.91     1264.82     18.86 o 
   8   3   3     2549.00     2444.86     35.16 o 
   9   3   3     7315.40     6978.92     83.62 o 
  10   3   3     1131.31     1074.40     19.88 o 
  11   3   3     1376.87     1412.02     17.48 o 
  12   3   3      150.03      178.38     10.33 o 
  13   3   3       40.13       49.80     12.44 o 
  14   3   3    11165.05    11093.72    218.67 o 
  15   3   3        4.59       18.42      8.77 o 
  16   3   3     4686.04     4681.16    108.21 o 
  17   3   3     4455.23     4535.62     59.74 o 
  18   3   3     2768.88     2761.42     45.01 o 
  19   3   3       76.95       85.36     19.28 o 
  20   3   3       90.88      100.67     24.82 o 
  21   3   3      792.47      834.03     70.38 o 
  22   3   3      531.25      502.90     29.90 o 
  23   3   3      289.95      302.65     64.81 o 
  24   3   3     3449.57     3354.50     78.80 o 
  25   3   3     1396.41     1359.11     45.12 o 
  26   3   3        0.67       20.86     11.93 o 
  27   3   3      349.24      370.75     43.08 o 
  28   3   3      503.86      441.31     83.53 o 
  29   3   3      237.45      209.05     54.14 o 
  30   3   3       90.36       75.65     41.38 o 
 -32   4   3     1785.98     1694.46    107.84 o 
 -31   4   3     3530.92     3753.39    119.72 o 
 -30   4   3     7255.42     7660.87    191.03 o 
 -29   4   3     1802.20     1999.66     68.30 o 
 -28   4   3      354.12      382.61     37.94 o 
 -27   4   3     3927.20     4103.55     89.40 o 
 -26   4   3     1551.55     1609.66     49.72 o 
 -25   4   3     3730.56     3683.01     76.98 o 
 -24   4   3     8413.50     8593.24    162.27 o 
 -23   4   3     3336.23     3321.36    131.84 o 
 -22   4   3     1214.86     1259.90     54.21 o 
 -21   4   3     1491.63     1474.68     52.54 o 
 -20   4   3     1097.24     1231.33     56.47 o 
 -19   4   3      138.22      127.38     28.38 o 
 -18   4   3     3318.10     3388.93     76.34 o 
 -17   4   3     7337.30     7631.66     79.99 o 
 -16   4   3     1231.42     1166.24     54.30 o 
 -15   4   3    11166.79    10784.93    292.36 o 
 -14   4   3      313.56      353.96     17.71 o 
 -13   4   3      369.98      390.03     19.96 o 
 -12   4   3    14338.00    14481.71    242.82 o 
 -11   4   3      496.48      555.26     16.25 o 
 -10   4   3        2.84       14.45      8.61 o 
  -9   4   3     2166.49     2101.07     32.38 o 
  -8   4   3       32.30       50.07      9.58 o 
  -7   4   3       27.88       31.68      7.66 o 
  -6   4   3     2105.52     1923.34     44.25 o 
  -5   4   3    11282.79    11012.80    109.11 o 
  -4   4   3    10517.63    10822.27     58.70 o 
  -3   4   3     8145.06     7744.12     90.07 o 
  -2   4   3      375.20      499.71     10.58 o 
  -1   4   3        6.46       33.11      2.69 o 
   1   4   3     3391.02     3483.12     43.15 o 
   2   4   3     8854.66     8588.88    141.39 o 
   3   4   3     2493.27     2518.83     36.56 o 
   4   4   3      361.67      466.72      8.92 o 
   5   4   3     2753.11     3019.93     62.40 o 
   6   4   3    19492.93    18975.21    177.06 o 
   7   4   3     5930.41     5818.55    127.41 o 
   8   4   3     7653.68     7476.57     90.22 o 
   9   4   3    35354.23    35607.16    430.65 o 
  10   4   3     4514.81     4528.65     78.87 o 
  11   4   3     1334.30     1299.54     22.37 o 
  12   4   3    93063.90   101675.44    425.98 o 
  13   4   3     3687.01     3569.59     71.69 o 
  14   4   3    13684.72    13207.93    137.87 o 
  15   4   3     3832.05     3798.62     66.27 o 
  16   4   3     1039.80      990.70     25.03 o 
  17   4   3     2990.72     2944.66     49.99 o 
  18   4   3    16144.50    15722.20    246.37 o 
  19   4   3      362.92      306.52     51.90 o 
  20   4   3     1830.32     1832.35     35.01 o 
  21   4   3      538.71      557.95     26.10 o 
  22   4   3      206.81      231.89     57.16 o 
  23   4   3     3098.31     3222.30     93.48 o 
  24   4   3       81.90       77.93     22.98 o 
  25   4   3      280.06      271.98     61.05 o 
  26   4   3     1733.84     1829.34     52.21 o 
  27   4   3      199.75      171.93     61.93 o 
  28   4   3        0.03        5.16     19.08 o 
  29   4   3     2087.08     2117.42     75.84 o 
  30   4   3      638.82      671.56     67.08 o 
 -31   5   3       14.35       17.08     21.87 o 
 -30   5   3       69.58       77.78     29.54 o 
 -29   5   3        3.90        3.30     12.61 o 
 -28   5   3     3155.93     3218.47     92.05 o 
 -27   5   3       39.67       39.71     16.24 o 
 -26   5   3       17.65       28.63     13.15 o 
 -25   5   3     2662.89     2734.01     58.67 o 
 -24   5   3     4378.73     4508.74     68.40 o 
 -23   5   3       41.64       45.67     14.45 o 
 -22   5   3       30.89       25.07     11.42 o 
 -21   5   3     1276.90     1280.23     39.07 o 
 -20   5   3       41.56       55.30     16.77 o 
 -19   5   3     2176.92     2284.48     51.56 o 
 -18   5   3        3.50       19.66     21.31 o 
 -17   5   3       38.53       37.24     10.31 o 
 -16   5   3      578.07      573.49     16.92 o 
 -15   5   3      391.63      401.94     14.37 o 
 -14   5   3       13.53       20.75     10.28 o 
 -13   5   3     2349.68     2446.40     43.44 o 
 -12   5   3      732.88      659.35     15.47 o 
 -11   5   3     4852.51     4820.81     76.68 o 
 -10   5   3     1436.38     1533.64     18.88 o 
  -9   5   3      113.64       95.60      9.56 o 
  -8   5   3       52.79       63.59     12.51 o 
  -7   5   3      483.70      496.06     12.33 o 
  -6   5   3     3367.07     3745.23     46.98 o 
  -5   5   3        0.29        6.58      5.32 o 
  -4   5   3       48.13       63.17      7.72 o 
  -3   5   3      309.05      304.64      5.93 o 
  -2   5   3     1090.84     1218.38     19.64 o 
  -1   5   3     1613.99     1740.02     21.50 o 
   0   5   3     5064.12     5380.96    104.94 o 
   1   5   3     6257.41     5972.48     74.11 o 
   2   5   3        8.58       23.91      6.41 o 
   3   5   3     8146.28     7949.72    135.88 o 
   4   5   3     3324.24     3494.10     34.42 o 
   5   5   3     3468.85     3471.12     59.81 o 
   6   5   3    37742.32    38616.03    304.77 o 
   7   5   3     1332.03     1280.42     21.18 o 
   8   5   3    15287.21    14514.48    119.17 o 
   9   5   3      599.46      668.54     14.01 o 
  10   5   3     7446.37     7184.85    125.22 o 
  11   5   3      836.20      864.68     18.32 o 
  12   5   3    10713.81    10799.27    144.78 o 
  13   5   3      641.57      629.26     16.30 o 
  14   5   3       25.08       34.22     10.34 o 
  15   5   3     6205.23     6448.19     71.48 o 
  16   5   3      567.43      585.13     24.81 o 
  17   5   3      496.19      464.07     33.52 o 
  18   5   3     6120.10     6043.42    119.88 o 
  19   5   3      220.37      205.90     38.28 o 
  20   5   3      511.97      470.04     20.21 o 
  21   5   3        5.14        2.30      9.68 o 
  22   5   3       18.21       21.44     10.74 o 
  23   5   3      431.08      502.36     41.15 o 
  24   5   3     4313.88     4268.63    114.08 o 
  25   5   3      239.96      234.28     50.41 o 
  26   5   3      810.83      746.16     32.92 o 
  27   5   3      426.87      441.17     61.00 o 
  28   5   3        1.54        8.30     18.88 o 
  29   5   3      203.13      151.22     62.80 o 
  30   5   3      205.43      109.80    108.13 o 
 -30   6   3      160.13      139.48     70.35 o 
 -29   6   3      290.04      323.07     37.25 o 
 -28   6   3      657.41      615.23     22.80 o 
 -27   6   3      220.67      174.75     46.56 o 
 -26   6   3      137.58      129.00     32.58 o 
 -25   6   3     1289.17     1262.14     38.88 o 
 -24   6   3     4003.01     4081.90     84.96 o 
 -23   6   3     2321.15     2247.88     57.24 o 
 -22   6   3     1673.82     1654.16     45.95 o 
 -21   6   3      532.34      515.60     21.81 o 
 -20   6   3     1738.48     1640.65     46.44 o 
 -19   6   3     1854.86     1766.68     34.39 o 
 -18   6   3      564.09      551.26     25.46 o 
 -17   6   3       94.94      185.55     32.12 o 
 -16   6   3        1.00        2.58      9.46 o 
 -15   6   3      386.96      366.77     15.73 o 
 -14   6   3      314.86      326.91     16.26 o 
 -13   6   3     1851.29     1817.41     28.78 o 
 -12   6   3     3355.23     3253.23     41.10 o 
 -11   6   3     6583.81     6531.87     90.81 o 
 -10   6   3      886.01      925.88     19.17 o 
  -9   6   3       72.45       81.63     16.46 o 
  -8   6   3     1150.10     1153.95     16.39 o 
  -7   6   3     3765.19     3646.84     58.34 o 
  -6   6   3     3108.09     2968.58     24.07 o 
  -5   6   3      917.70      902.48     24.91 o 
  -4   6   3       11.93       15.45      3.73 o 
  -3   6   3      880.25      922.84     12.70 o 
  -2   6   3     3533.96     3549.06     52.51 o 
  -1   6   3      778.18      878.12     17.11 o 
   0   6   3     2471.44     2428.57     41.84 o 
   1   6   3     4405.13     4537.18     61.98 o 
   2   6   3       37.09       31.55      7.68 o 
   3   6   3      697.39      779.08     15.65 o 
   4   6   3    10150.10     9892.82    119.38 o 
   5   6   3     2494.11     2616.64     43.81 o 
   6   6   3    17851.34    17473.64    138.02 o 
   7   6   3       44.13       57.83     11.00 o 
   8   6   3     3340.57     3269.90     44.46 o 
   9   6   3     9256.06     8918.57    181.85 o 
  10   6   3      979.42     1028.43     19.23 o 
  11   6   3      927.23      934.58     19.64 o 
  12   6   3     2295.61     2345.73     25.74 o 
  13   6   3      487.14      469.29     16.22 o 
  14   6   3      158.90      184.93     17.12 o 
  15   6   3     1515.18     1597.21     34.50 o 
  16   6   3      958.30      967.15     27.80 o 
  17   6   3    16577.28    16719.57    316.24 o 
  18   6   3      179.91      125.69     30.93 o 
  19   6   3      727.37      717.23     34.21 o 
  20   6   3      746.23      692.06     25.17 o 
  21   6   3      543.74      537.37     22.90 o 
  22   6   3      555.30      532.51     26.82 o 
  23   6   3     3658.88     3761.31    103.50 o 
  24   6   3       15.48       19.12     12.70 o 
  25   6   3       23.95       20.10     18.94 o 
  26   6   3     2541.21     2556.47     79.87 o 
  27   6   3      160.43      153.86     56.65 o 
  28   6   3        3.92       13.54     15.20 o 
  29   6   3       47.60       44.34     39.71 o 
 -29   7   3      877.39      917.82     42.11 o 
 -28   7   3       76.28       63.70     29.42 o 
 -27   7   3       89.48       46.52     20.20 o 
 -26   7   3      357.48      278.43     66.02 o 
 -25   7   3      147.29      116.87     26.00 o 
 -24   7   3      825.30      745.82     41.25 o 
 -23   7   3     4753.93     4985.53     96.52 o 
 -22   7   3     1470.75     1389.28     43.79 o 
 -21   7   3      356.96      321.03     29.23 o 
 -20   7   3     1682.02     1693.40     30.59 o 
 -19   7   3     2437.70     2406.48     44.43 o 
 -18   7   3    19766.27    19472.06    231.58 o 
 -17   7   3     2672.30     2703.57     56.14 o 
 -16   7   3     1904.76     1832.92     38.01 o 
 -15   7   3     3738.01     3803.09     65.78 o 
 -14   7   3     8105.47     8259.09     93.52 o 
 -13   7   3      112.14      157.92     28.70 o 
 -12   7   3       67.51       61.38     13.40 o 
 -11   7   3     3902.41     3870.69     61.85 o 
 -10   7   3       47.60       54.27     12.95 o 
  -9   7   3      487.30      546.42     25.75 o 
  -8   7   3        8.29       19.95      7.75 o 
  -7   7   3     2612.05     2636.79     44.71 o 
  -6   7   3     6229.40     5993.48    103.50 o 
  -5   7   3      992.31     1041.20     22.94 o 
  -4   7   3      969.18     1017.96     20.67 o 
  -3   7   3     6575.13     6355.65    143.40 o 
  -2   7   3      990.34      979.77     16.54 o 
  -1   7   3     6255.26     6283.00    132.24 o 
   0   7   3    18110.27    17506.12    164.51 o 
   1   7   3      860.99      856.86     18.42 o 
   2   7   3     2874.14     2978.47     43.55 o 
   3   7   3     5923.84     6047.91    102.45 o 
   4   7   3     7598.24     7282.44    111.20 o 
   5   7   3     4028.55     3863.78     50.78 o 
   6   7   3     3250.25     3573.77     48.05 o 
   7   7   3     3980.84     4031.15     53.55 o 
   8   7   3     3410.28     3432.57     54.52 o 
   9   7   3     4534.26     4681.74     70.91 o 
  10   7   3     7920.09     8211.80     82.86 o 
  11   7   3    10755.19    10877.30     99.55 o 
  12   7   3      466.02      448.48     20.50 o 
  13   7   3     2040.44     2027.98     44.27 o 
  14   7   3     5133.12     5041.74     92.85 o 
  15   7   3     2444.35     2379.18     63.71 o 
  16   7   3      298.90      311.02     19.22 o 
  17   7   3      354.41      349.95     15.23 o 
  18   7   3     3019.11     3122.79     74.81 o 
  19   7   3        0.79        2.55     10.84 o 
  20   7   3     2360.27     2383.07     88.56 o 
  21   7   3      617.77      640.40     31.33 o 
  22   7   3     1125.47     1097.06     46.79 o 
  23   7   3    14468.80    15191.46    208.53 o 
  24   7   3      687.18      647.34     92.47 o 
  25   7   3      525.84      554.51     45.35 o 
  26   7   3     1320.49     1282.97     61.26 o 
  27   7   3      402.20      434.02     31.79 o 
  28   7   3     2385.68     2220.10    138.92 o 
 -29   8   3       13.87       26.48     22.84 o 
 -28   8   3      161.74      128.65     56.64 o 
 -27   8   3      149.42      113.03     42.01 o 
 -26   8   3    15399.85    16614.98    241.05 o 
 -25   8   3     1371.94     1295.52     78.38 o 
 -24   8   3     8645.28     9290.32    250.63 o 
 -23   8   3      197.60      163.91     38.55 o 
 -22   8   3       11.65       19.18     10.75 o 
 -21   8   3      992.83      991.64     39.67 o 
 -20   8   3     1406.14     1385.11     28.08 o 
 -19   8   3      462.68      490.21     23.18 o 
 -18   8   3     1062.32      998.84     22.86 o 
 -17   8   3      417.27      378.88     26.80 o 
 -16   8   3      521.52      531.09     20.18 o 
 -15   8   3     5857.74     6220.48     80.92 o 
 -14   8   3     6590.86     6832.87    107.22 o 
 -13   8   3       35.21       43.27     10.08 o 
 -12   8   3     8580.32     8765.91     96.93 o 
 -11   8   3      462.28      396.83     18.14 o 
 -10   8   3     2052.23     1985.93     39.73 o 
  -9   8   3    15925.13    15614.26    227.50 o 
  -8   8   3      558.95      509.40     14.69 o 
  -7   8   3     1470.33     1360.31     25.18 o 
  -6   8   3    10521.04     9796.19    108.65 o 
  -5   8   3        7.61       17.40      5.47 o 
  -4   8   3     2563.07     2587.92     23.13 o 
  -3   8   3    10403.78    10018.60    167.62 o 
  -2   8   3     2171.21     2061.93     40.81 o 
  -1   8   3      170.34      191.38     12.09 o 
   0   8   3     4381.07     4751.77     89.91 o 
   1   8   3      499.99      485.14     13.62 o 
   2   8   3     4806.64     4882.79     59.40 o 
   3   8   3    16079.32    15311.80    184.38 o 
   4   8   3      382.57      371.59     13.82 o 
   5   8   3      870.60      870.09     18.11 o 
   6   8   3     1023.79     1106.43     21.47 o 
   7   8   3     5605.53     5562.78     63.49 o 
   8   8   3     7535.55     7710.60     73.96 o 
   9   8   3     1083.58     1214.27     57.32 o 
  10   8   3       56.26       55.01     11.32 o 
  11   8   3      771.63      735.96     23.00 o 
  12   8   3     1719.93     1780.94     39.96 o 
  13   8   3     2002.24     1996.69     40.61 o 
  14   8   3     2040.51     1938.31     39.53 o 
  15   8   3      476.54      431.86     23.10 o 
  16   8   3     3830.85     3891.11     70.29 o 
  17   8   3     2251.81     2247.80     36.86 o 
  18   8   3     1310.18     1287.35     28.93 o 
  19   8   3     1606.36     1555.69     49.29 o 
  20   8   3     5855.33     5914.85    107.09 o 
  21   8   3      214.55      163.63     62.81 o 
  22   8   3     1432.39     1519.34    120.69 o 
  23   8   3       20.88       33.41     26.05 o 
  24   8   3      229.92      213.95     74.50 o 
  25   8   3     1334.84     1273.13     59.99 o 
  26   8   3        2.19       -1.97     34.98 o 
  27   8   3      744.37      709.86     80.61 o 
 -28   9   3      931.78      906.98     40.12 o 
 -27   9   3     1371.40     1380.96     54.94 o 
 -26   9   3       38.84       33.40     13.90 o 
 -25   9   3      428.29      519.71     48.99 o 
 -24   9   3      399.51      436.06     43.87 o 
 -23   9   3     1469.94     1368.25     43.48 o 
 -22   9   3      229.14      220.36     47.23 o 
 -21   9   3      813.91      751.42     37.12 o 
 -20   9   3     8247.05     8621.84    149.84 o 
 -19   9   3      161.96      171.30     34.40 o 
 -18   9   3     5773.64     5729.75    111.05 o 
 -17   9   3     1973.01     1964.78     42.32 o 
 -16   9   3      411.56      432.99     30.39 o 
 -15   9   3     1657.10     1595.06     51.22 o 
 -14   9   3     7226.03     7229.15     99.49 o 
 -13   9   3     2186.27     2134.88     51.73 o 
 -12   9   3    12468.48    13014.58    177.16 o 
 -11   9   3     7254.55     7442.03    188.38 o 
 -10   9   3      776.99      769.00     21.32 o 
  -9   9   3       89.63       88.35     19.50 o 
  -8   9   3     1240.06     1197.94     27.76 o 
  -7   9   3      102.70      110.28     20.03 o 
  -6   9   3    54712.01    56178.52    317.08 o 
  -5   9   3     3519.97     3572.82     58.93 o 
  -4   9   3      133.97      141.05     31.57 o 
  -3   9   3    10458.43    10433.48    150.03 o 
  -2   9   3       26.00       39.00     11.56 o 
  -1   9   3      284.03      291.48     11.32 o 
   0   9   3     4676.81     4703.05     54.95 o 
   1   9   3      471.12      481.37     13.67 o 
   2   9   3     5489.83     5497.33     74.39 o 
   3   9   3     1541.43     1567.74     29.74 o 
   4   9   3      802.78      822.05     22.55 o 
   5   9   3       75.88       99.10     16.66 o 
   6   9   3      606.46      665.80     23.29 o 
   7   9   3      379.15      374.84     18.12 o 
   8   9   3     2797.14     2693.46     54.71 o 
   9   9   3       84.61       89.41     18.36 o 
  10   9   3      442.98      447.91     21.00 o 
  11   9   3      652.08      671.51     21.66 o 
  12   9   3      536.08      524.13     26.13 o 
  13   9   3     2827.12     2772.11     57.03 o 
  14   9   3     8341.87     8421.30    167.76 o 
  15   9   3      135.50      154.16     35.45 o 
  16   9   3      744.31      712.70     22.83 o 
  17   9   3       10.59       15.59     11.91 o 
  18   9   3     1486.68     1426.36     37.84 o 
  19   9   3     2666.86     2775.83     84.49 o 
  20   9   3     1767.11     1741.28     65.38 o 
  21   9   3      218.30      190.17     72.19 o 
  22   9   3      456.50      409.52     36.34 o 
  23   9   3      332.63      326.05     88.16 o 
  24   9   3     2414.86     2387.06    111.78 o 
  25   9   3      703.31      662.36     52.39 o 
  26   9   3        1.38       -6.21     32.22 o 
 -26  10   3     2239.98     2195.02    118.61 o 
 -25  10   3     1205.77     1228.17     92.14 o 
 -24  10   3       12.30       17.20     15.87 o 
 -23  10   3      286.73      221.41     89.67 o 
 -22  10   3     1516.31     1480.45     67.06 o 
 -21  10   3      765.07      747.60     29.04 o 
 -20  10   3     6306.42     6398.21    119.98 o 
 -19  10   3      398.37      335.38     84.37 o 
 -18  10   3     3300.97     3359.52     65.59 o 
 -17  10   3     2323.66     2441.67     65.99 o 
 -16  10   3      932.22      924.31     47.46 o 
 -15  10   3      407.61      406.54     22.10 o 
 -14  10   3       26.68       34.86     11.85 o 
 -13  10   3      157.30      155.80     33.58 o 
 -12  10   3    17073.43    17480.92    246.42 o 
 -11  10   3      144.44      174.17     33.53 o 
 -10  10   3        1.64       11.82      7.74 o 
  -9  10   3      214.46      214.26     31.32 o 
  -8  10   3     5661.90     5785.27    215.00 o 
  -7  10   3      179.19      188.16     44.60 o 
  -6  10   3      685.04      701.18     44.11 o 
  -5  10   3     3967.76     4028.80     89.04 o 
  -4  10   3      738.35      694.89     41.27 o 
  -3  10   3      287.41      264.92     23.00 o 
  -2  10   3      291.29      328.47     22.57 o 
  -1  10   3       73.21      129.21     33.09 o 
   0  10   3    17427.85    17689.57    244.46 o 
   1  10   3      298.82      321.47     28.70 o 
   2  10   3       92.71      114.80     21.94 o 
   3  10   3       36.29       46.98     15.15 o 
   4  10   3      741.60      728.37     22.82 o 
   5  10   3     3324.24     3558.63     59.27 o 
   6  10   3     7596.70     8014.30    194.80 o 
   7  10   3     2308.46     2357.45     53.11 o 
   8  10   3     1049.74      997.45     27.07 o 
   9  10   3     3080.51     3144.55     42.32 o 
  10  10   3      603.85      553.37     24.07 o 
  11  10   3       60.84       72.91     16.91 o 
  12  10   3      244.29      269.19     27.07 o 
  13  10   3      883.13      906.73     32.96 o 
  14  10   3        0.61       14.10      9.29 o 
  15  10   3     1667.11     1652.62     39.88 o 
  16  10   3      468.99      488.43     50.15 o 
  17  10   3     3332.19     3394.92    168.23 o 
  18  10   3      105.36       91.81     32.95 o 
  19  10   3      545.47      545.61     30.92 o 
  20  10   3       16.82        5.43     18.12 o 
  21  10   3       22.59       31.88     24.60 o 
  22  10   3      128.90       95.65     43.36 o 
  23  10   3     1378.68     1324.28     68.67 o 
  24  10   3      743.55      674.40     65.52 o 
 -24  11   3      290.56      226.32    100.55 o 
 -23  11   3      869.67      809.52     61.52 o 
 -22  11   3      679.14      685.68     33.87 o 
 -21  11   3      193.49      136.86     56.32 o 
 -20  11   3      101.36       73.50     24.54 o 
 -19  11   3     2750.65     2827.45     97.56 o 
 -18  11   3     1181.22     1081.08     45.32 o 
 -17  11   3     2598.13     2558.48     85.18 o 
 -16  11   3       54.98       61.02     15.58 o 
 -15  11   3     1426.63     1346.99     40.08 o 
 -14  11   3      310.21      342.77     38.36 o 
 -13  11   3        0.08       15.51     33.97 o 
 -12  11   3     1227.04     1204.35     42.00 o 
 -11  11   3      460.89      534.16     36.57 o 
 -10  11   3     1062.32     1025.28     34.46 o 
  -9  11   3       11.93       23.53     21.77 o 
  -8  11   3     4791.79     4716.51    114.02 o 
  -7  11   3      319.44      380.98     60.72 o 
  -6  11   3      781.38      827.82     31.29 o 
  -5  11   3     3321.74     3332.52     50.30 o 
  -4  11   3     1177.32     1225.82     38.16 o 
  -3  11   3      913.18      924.64     35.05 o 
  -2  11   3     2258.19     2250.65     59.33 o 
  -1  11   3     3934.25     4167.18     87.71 o 
   0  11   3      418.97      390.32     25.26 o 
   1  11   3     1781.03     1729.00     52.52 o 
   2  11   3      297.40      316.28     27.91 o 
   3  11   3     1514.54     1472.70     50.09 o 
   4  11   3      866.70      852.22     27.74 o 
   5  11   3     4610.81     4749.37    126.80 o 
   6  11   3     3936.92     4096.86     90.00 o 
   7  11   3     1149.35     1107.57     64.38 o 
   8  11   3      217.98      225.41     51.50 o 
   9  11   3      542.77      538.87     24.53 o 
  10  11   3       36.34       56.56     40.07 o 
  11  11   3     5470.33     5648.89    112.50 o 
  12  11   3     1342.71     1353.88     36.94 o 
  13  11   3      705.75      703.89     24.82 o 
  14  11   3      720.36      699.86     24.76 o 
  15  11   3      452.64      433.67     23.44 o 
  16  11   3       64.70       56.51     20.24 o 
  17  11   3      390.01      365.31     41.81 o 
  18  11   3       43.60       36.45     16.36 o 
  19  11   3      202.55      161.62     63.10 o 
  20  11   3      996.02      973.03     38.36 o 
  21  11   3       14.07       12.00     17.72 o 
  22  11   3       49.65       34.53     20.90 o 
 -22  12   3      463.42      236.76    170.50 o 
 -21  12   3      307.17      293.36     40.13 o 
 -20  12   3      262.43      201.50     84.07 o 
 -19  12   3      894.70      921.49     64.48 o 
 -18  12   3      450.40      523.81     53.27 o 
 -17  12   3      654.82      689.85     40.67 o 
 -16  12   3      516.47      487.19     52.94 o 
 -15  12   3      231.09      231.05     66.96 o 
 -14  12   3        8.86       16.64     12.85 o 
 -13  12   3     1260.19     1244.75     43.84 o 
 -12  12   3     2174.32     2301.55     76.15 o 
 -11  12   3        7.96        9.45     17.15 o 
 -10  12   3        5.22       15.77     12.87 o 
  -9  12   3     1591.81     1656.99     48.16 o 
  -8  12   3       86.07       86.27     33.27 o 
  -7  12   3      994.43      959.10     37.44 o 
  -6  12   3     4518.37     4523.54    104.52 o 
  -5  12   3     4076.93     4288.93     99.92 o 
  -4  12   3      242.86      255.84     60.12 o 
  -3  12   3       10.37       14.11     14.88 o 
  -2  12   3      697.69      763.24     30.79 o 
  -1  12   3       50.18       47.45     15.35 o 
   0  12   3     2756.72     2798.75     88.60 o 
   1  12   3       80.78       75.16     25.34 o 
   2  12   3       46.39       51.46     14.27 o 
   3  12   3     2273.93     2329.04     65.67 o 
   4  12   3       42.97       49.10     14.40 o 
   5  12   3     3110.41     3245.00     79.96 o 
   6  12   3      119.09       99.27     24.93 o 
   7  12   3      993.37      969.27     35.63 o 
   8  12   3     1717.47     1706.63     43.43 o 
   9  12   3      319.43      339.37     29.38 o 
  10  12   3      643.04      630.57     27.34 o 
  11  12   3      983.61      952.34     30.60 o 
  12  12   3     9515.11     9530.97    125.62 o 
  13  12   3     1018.43     1031.38     43.44 o 
  14  12   3      709.89      653.73     38.71 o 
  15  12   3       19.26       15.13     12.56 o 
  16  12   3       33.91       30.60     14.68 o 
  17  12   3      102.01       93.68     29.22 o 
  18  12   3     2935.66     2939.22    113.77 o 
  19  12   3        1.12        6.60     22.16 o 
  20  12   3     1032.64     1114.45     76.11 o 
  21  12   3        1.07        7.69     20.99 o 
 -19  13   3      904.82      836.77     60.40 o 
 -18  13   3     6055.43     6282.26    224.20 o 
 -17  13   3      784.88      742.20     44.15 o 
 -16  13   3      202.50      183.79     57.17 o 
 -15  13   3      102.59       94.82     46.55 o 
 -14  13   3       42.98       38.43     25.94 o 
 -13  13   3     3596.69     3581.76    191.00 o 
 -12  13   3     1332.84     1296.72     83.07 o 
 -11  13   3     2187.15     2120.82     86.65 o 
 -10  13   3       60.82       71.62     43.46 o 
  -9  13   3      268.21      340.91    105.58 o 
  -8  13   3      802.96      797.33     44.40 o 
  -7  13   3        1.71       17.40     18.87 o 
  -6  13   3    11516.31    12287.58    247.15 o 
  -5  13   3      550.11      580.38     74.22 o 
  -4  13   3      514.95      457.59    109.68 o 
  -3  13   3     1061.23     1027.44     33.45 o 
  -2  13   3      194.89      201.64     61.85 o 
  -1  13   3        8.25       22.37     12.92 o 
   0  13   3     3623.34     3818.15    104.21 o 
   1  13   3     4617.07     4667.26    121.60 o 
   2  13   3      373.83      405.23     34.24 o 
   3  13   3       48.76       54.60     21.17 o 
   4  13   3      125.97      108.96     37.26 o 
   5  13   3     2176.39     2172.52     61.23 o 
   6  13   3       14.15       42.75     16.03 o 
   7  13   3     1548.84     1489.66     51.79 o 
   8  13   3     1734.41     1714.45     63.13 o 
   9  13   3     1215.49     1196.90     42.98 o 
  10  13   3      907.77      872.52     27.35 o 
  11  13   3        1.58       14.54     11.54 o 
  12  13   3     1080.76     1022.16     39.19 o 
  13  13   3        1.10       10.12     10.02 o 
  14  13   3     2599.53     2708.85     80.17 o 
  15  13   3       95.25      113.52     41.15 o 
  16  13   3     1877.25     1999.34     82.44 o 
  17  13   3      889.54      854.35     42.79 o 
  18  13   3      974.99      948.66     41.52 o 
 -15  14   3      108.77       94.41     30.73 o 
 -14  14   3      401.46      485.73     51.65 o 
 -13  14   3      833.44      779.06     63.06 o 
 -12  14   3     8677.29     8836.04    342.79 o 
 -11  14   3     2767.57     2734.24    103.87 o 
 -10  14   3      225.55      206.00     90.31 o 
  -9  14   3      108.81       72.88     35.82 o 
  -8  14   3      604.15      624.83    117.05 o 
  -7  14   3      285.13      270.78     80.14 o 
  -6  14   3      649.54      714.75     42.87 o 
  -5  14   3     1925.51     1813.15     77.60 o 
  -4  14   3       58.50       37.05     65.23 o 
  -3  14   3     1948.75     1901.50     87.37 o 
  -2  14   3      776.26      826.76     52.51 o 
  -1  14   3      694.02      610.81     53.71 o 
   0  14   3     1040.67     1077.57     64.28 o 
   1  14   3     1303.81     1290.54     62.77 o 
   2  14   3      254.97      196.00     59.87 o 
   3  14   3        1.43       15.85     16.90 o 
   4  14   3     2969.25     2938.85    296.51 o 
   5  14   3      366.89      321.48    109.68 o 
   6  14   3     3017.95     2998.88    151.36 o 
   7  14   3      345.13      273.49    101.39 o 
   8  14   3      986.46      950.46     61.25 o 
   9  14   3      559.73      503.31    115.92 o 
  10  14   3     1004.81     1066.95     57.65 o 
  11  14   3      497.17      509.05     38.77 o 
  12  14   3     1465.41     1445.42     71.19 o 
  13  14   3      221.94      174.53     66.98 o 
  14  14   3      149.64      124.38    104.57 o 
 -10  15   3      100.98       96.18     95.10 o 
  -9  15   3      526.75      460.42     49.47 o 
  -8  15   3      551.52      519.53     39.65 o 
  -7  15   3     1722.01     1643.58     76.90 o 
  -6  15   3       24.70       10.81     19.57 o 
  -5  15   3      243.38      190.69     84.47 o 
  -4  15   3      147.82      105.62     56.77 o 
  -3  15   3      142.93      135.57     47.85 o 
  -2  15   3     1150.61     1055.16     78.47 o 
  -1  15   3        2.87       11.83     18.88 o 
   0  15   3     1699.60     1719.16     83.83 o 
   1  15   3      623.96      662.65     42.56 o 
   2  15   3      346.27      267.08    128.91 o 
   3  15   3     1877.84     1843.32     85.70 o 
   4  15   3      304.64      249.36    115.87 o 
   5  15   3      882.61      848.60     51.62 o 
   6  15   3     3224.85     3194.49    100.39 o 
   7  15   3      169.59      160.79     75.69 o 
   8  15   3      574.49      528.00     47.12 o 
   9  15   3        5.35       13.27     19.57 o 
  10  15   3      576.22      571.86     99.72 o 
  11  15   3       68.30       54.59     24.73 o 
 -32   0   4       48.45       37.64     35.18 o 
 -31   0   4      576.83      547.52     55.24 o 
 -30   0   4     1242.67     1233.51     86.71 o 
 -29   0   4      580.50      560.37     52.87 o 
 -28   0   4      126.57      109.40     95.99 o 
 -27   0   4      327.54      312.35    104.31 o 
 -26   0   4      187.24      247.80    110.79 o 
 -25   0   4      377.02      478.45     51.77 o 
 -24   0   4      554.47      507.06     52.58 o 
 -23   0   4      454.43      452.52     51.19 o 
 -22   0   4    14298.81    13488.52    335.22 o 
 -21   0   4     2292.04     2160.76    116.52 o 
 -20   0   4     5685.26     5106.20    550.76 o 
 -19   0   4    16420.62    15057.12    495.74 o 
 -18   0   4      310.36      383.19     39.25 o 
 -17   0   4     6993.59     7012.28    155.91 o 
 -16   0   4     2281.49     2119.80     63.16 o 
 -15   0   4      811.67      839.47     36.95 o 
 -14   0   4     6283.55     6468.33    390.07 o 
 -13   0   4    26789.77    25340.26    615.78 o 
 -12   0   4      230.96      218.53     64.76 o 
 -11   0   4    26390.66    25217.34    275.48 o 
 -10   0   4     7606.96     8783.65     80.29 o 
  -9   0   4     5568.50     6219.97    229.39 o 
  -7   0   4     2471.14     2670.80     78.68 o 
  -6   0   4      932.75     1282.67     38.16 o 
  -5   0   4     3757.69     4749.61     78.83 o 
  -4   0   4     1625.95     2058.85     55.49 o 
  -3   0   4     2428.18     2614.28    112.81 o 
  -1   0   4     5289.66     5327.91    167.53 o 
   0   0   4     9437.50    10114.18     66.00 o 
   2   0   4    11191.02    10784.06    192.85 o 
   3   0   4     1529.96     1683.17     85.34 o 
   5   0   4    27477.20    30098.47    251.64 o 
   7   0   4     2366.49     2328.52     80.10 o 
   8   0   4     1293.54     1512.02     32.20 o 
   9   0   4     3201.00     3447.39    119.49 o 
  10   0   4    21491.68    20545.13    314.35 o 
  11   0   4     4020.54     4044.71    121.74 o 
  12   0   4     1034.59     1011.10     82.86 o 
  13   0   4      186.61      194.52     85.67 o 
  14   0   4     8258.83     7563.54    226.59 o 
  15   0   4     5046.27     4953.28    146.34 o 
  16   0   4     1782.93     1825.80     50.20 o 
  17   0   4     4423.91     4487.05    122.20 o 
  18   0   4     3253.27     3285.16    128.54 o 
  19   0   4     3643.90     3488.18    122.06 o 
  20   0   4     1413.96     1501.12     67.81 o 
  21   0   4    23399.31    21796.01    491.32 o 
  23   0   4       16.25       33.50     23.25 o 
  24   0   4     6687.03     6764.90    216.94 o 
  25   0   4      316.09      320.13    154.20 o 
  26   0   4     2081.35     2106.52    122.77 o 
  27   0   4      211.94      198.62     62.00 o 
  28   0   4      389.26      416.20    168.81 o 
  29   0   4     2696.58     2909.11    258.43 o 
  30   0   4     2184.71     2204.08    126.61 o 
 -32   1   4      514.39      524.67     66.72 o 
 -31   1   4        1.88        3.84     33.86 o 
 -30   1   4      185.80      144.79     57.17 o 
 -29   1   4     1328.85     1299.21     73.94 o 
 -28   1   4     2809.41     2736.25    111.43 o 
 -27   1   4      607.84      637.00     56.51 o 
 -26   1   4     1238.07     1160.85    119.62 o 
 -25   1   4        1.01       15.24     26.53 o 
 -24   1   4        2.51       12.30      7.40 o 
 -23   1   4      165.45      200.51     49.92 o 
 -22   1   4       33.82       46.46     25.89 o 
 -21   1   4      469.85      509.42     56.20 o 
 -20   1   4      453.02      506.31     31.10 o 
 -19   1   4     2431.87     2497.19     51.88 o 
 -18   1   4      100.21       96.56     28.89 o 
 -17   1   4    12524.52    12132.60    478.20 o 
 -16   1   4    14207.37    12849.66    416.97 o 
 -15   1   4        0.24        7.42     19.69 o 
 -14   1   4    29641.32    29292.63    356.01 o 
 -13   1   4      512.81      452.21     26.49 o 
 -12   1   4      934.60     1001.84     26.17 o 
 -11   1   4     2132.61     2231.95     39.29 o 
 -10   1   4        3.99       16.86      6.82 o 
  -9   1   4     1243.07     1399.17     33.49 o 
  -8   1   4     6229.83     6562.31    122.75 o 
  -7   1   4      265.60      291.85     16.26 o 
  -6   1   4      902.35      913.55     22.05 o 
  -5   1   4     2216.98     2115.94     63.71 o 
  -3   1   4     3320.01     3227.21     56.94 o 
  -1   1   4     9696.26     9270.89     66.31 o 
   0   1   4    37349.34    41377.27    336.25 o 
   1   1   4     3194.06     3260.20     70.51 o 
   2   1   4     3097.84     2779.07     50.54 o 
   3   1   4      609.16      464.37      6.88 o 
   4   1   4      451.97      414.33      5.64 o 
   5   1   4     1076.76     1038.36     17.40 o 
   6   1   4       10.75       21.18      2.81 o 
   7   1   4       41.48       73.13      7.43 o 
   8   1   4     2426.57     2241.91     61.34 o 
   9   1   4      202.44      186.61      7.19 o 
  10   1   4    68456.50    70785.64    257.89 o 
  11   1   4       31.46       30.75     10.76 o 
  12   1   4    14549.54    13815.57    109.63 o 
  13   1   4      796.53      725.34     33.18 o 
  14   1   4     2258.99     2076.91     47.61 o 
  15   1   4    13940.25    12976.76    169.47 o 
  16   1   4      583.29      515.05     32.47 o 
  17   1   4      992.70      984.47     24.27 o 
  18   1   4     3448.79     3536.97     78.65 o 
  19   1   4       51.05       57.23     32.39 o 
  20   1   4      575.76      646.86     57.96 o 
  21   1   4     1366.95     1399.71     70.91 o 
  22   1   4      445.00      428.70     90.36 o 
  23   1   4     1975.69     1998.46     60.05 o 
  24   1   4      913.68      960.37     71.67 o 
  25   1   4      463.67      518.86    116.36 o 
  26   1   4      407.00      411.02     98.08 o 
  27   1   4     4306.15     4499.98    247.00 o 
  28   1   4      546.69      593.73     40.18 o 
  29   1   4      825.92      843.72     81.95 o 
  30   1   4      283.76      244.96     82.77 o 
 -32   2   4       10.99       15.95     20.94 o 
 -31   2   4        0.46       17.79     26.68 o 
 -30   2   4      119.08      125.19     53.46 o 
 -29   2   4      615.37      618.48     47.15 o 
 -28   2   4     4027.19     3990.76    121.15 o 
 -27   2   4      783.65      722.74     51.08 o 
 -26   2   4      709.69      712.14     32.61 o 
 -25   2   4      204.92      199.42     45.81 o 
 -24   2   4       19.39       25.73     16.65 o 
 -23   2   4     4350.24     4472.94    111.62 o 
 -22   2   4     2220.09     2260.59     59.98 o 
 -21   2   4     3842.72     3939.89     90.05 o 
 -20   2   4     5884.67     6147.15    130.19 o 
 -19   2   4      756.37      748.20     35.76 o 
 -18   2   4      459.75      491.95     29.72 o 
 -17   2   4    12058.05    11509.74    180.75 o 
 -16   2   4      535.88      583.68     45.75 o 
 -15   2   4      367.42      374.87     24.18 o 
 -14   2   4     8384.42     8235.80    341.83 o 
 -13   2   4     4246.27     4271.95     88.35 o 
 -12   2   4      194.95      260.79     14.36 o 
 -11   2   4      642.73      623.22     17.77 o 
 -10   2   4       97.25       50.83     17.55 o 
  -9   2   4     3931.46     3830.49    198.68 o 
  -7   2   4     2091.79     2021.43     45.85 o 
  -6   2   4     1362.27     1315.12     32.12 o 
  -5   2   4      183.40      231.88     10.41 o 
  -4   2   4    13561.13    13186.35    134.24 o 
  -3   2   4    10121.68     9477.79     50.53 o 
  -2   2   4    24411.83    25668.15    165.19 o 
  -1   2   4     8098.48     8516.77     88.64 o 
   0   2   4     7575.07     7568.07     69.53 o 
   1   2   4     3884.92     2977.41     40.78 o 
   2   2   4       58.55       69.74      4.85 o 
   3   2   4     1155.89     1145.82     14.44 o 
   4   2   4      698.76     1007.88     18.71 o 
   5   2   4      186.87      222.78      5.29 o 
   6   2   4     2182.91     2221.55     30.02 o 
   7   2   4     4093.66     3743.88     78.62 o 
   8   2   4     5713.63     5517.29     83.53 o 
   9   2   4    13661.69    13011.76     91.77 o 
  10   2   4     6042.39     6185.26     74.31 o 
  11   2   4        3.46        8.19      4.07 o 
  12   2   4     2697.87     2772.28     46.44 o 
  13   2   4     1656.99     1570.79     19.74 o 
  14   2   4      223.68      207.13     11.47 o 
  15   2   4     4513.76     4403.90     72.44 o 
  16   2   4    10542.48    10300.33    165.34 o 
  17   2   4       39.89       40.41     13.73 o 
  18   2   4     7205.13     7318.48    152.38 o 
  19   2   4        8.36       11.98     11.62 o 
  20   2   4     1970.74     2031.19    118.57 o 
  21   2   4      200.33      199.88     90.05 o 
  22   2   4     5665.63     5466.20    157.94 o 
  23   2   4      123.79      132.97     31.95 o 
  24   2   4      385.98      445.89    111.40 o 
  25   2   4     4136.88     4399.82    141.22 o 
  26   2   4     1316.66     1242.75     45.48 o 
  27   2   4        0.82        6.10     11.64 o 
  28   2   4       13.13       28.12     19.42 o 
  29   2   4      213.69      164.00     48.71 o 
  30   2   4        5.75       30.37     16.45 o 
 -32   3   4      390.93      433.60     56.69 o 
 -31   3   4     2618.33     2739.18    114.65 o 
 -30   3   4      155.23      132.86     45.53 o 
 -29   3   4        2.02       23.76     21.69 o 
 -28   3   4      146.78       99.30     40.79 o 
 -27   3   4      124.35      107.63     40.18 o 
 -26   3   4      137.74      128.96     40.64 o 
 -25   3   4      159.45      174.15     38.18 o 
 -24   3   4     1210.34     1252.91     36.89 o 
 -23   3   4      659.17      605.51     28.93 o 
 -22   3   4     6490.46     7040.42    124.49 o 
 -21   3   4     1726.00     1740.83     54.50 o 
 -20   3   4     9312.12     9588.54    258.59 o 
 -19   3   4     6408.97     6505.79    237.45 o 
 -18   3   4       64.36       41.79     17.29 o 
 -17   3   4     1973.99     1939.65     44.71 o 
 -16   3   4     2746.16     2618.35     39.43 o 
 -15   3   4     1632.69     1647.38     33.75 o 
 -14   3   4    15508.93    15277.07    348.60 o 
 -13   3   4     1024.59     1021.01     28.25 o 
 -12   3   4       67.45       94.58     26.05 o 
 -11   3   4     3586.32     3657.89    124.73 o 
 -10   3   4     7729.58     7776.33    122.98 o 
  -9   3   4     3751.21     3787.04     62.63 o 
  -8   3   4     3250.76     3466.13     64.31 o 
  -7   3   4     4340.74     4171.55     76.58 o 
  -6   3   4      796.03      820.82     21.06 o 
  -5   3   4     2633.82     2298.39     61.70 o 
  -4   3   4     7725.79     8395.31    138.64 o 
  -3   3   4     4878.80     5210.04     83.42 o 
  -2   3   4    39895.88    42819.83    321.06 o 
  -1   3   4      504.28      441.52     10.53 o 
   0   3   4       73.00      116.95      7.17 o 
   1   3   4     4756.39     4985.74     87.60 o 
   2   3   4     7352.10     7108.26     92.10 o 
   3   3   4     7596.85     7265.30     81.48 o 
   4   3   4      804.70      860.91     18.54 o 
   5   3   4     3947.80     3881.30     53.06 o 
   6   3   4      254.89      206.87      6.30 o 
   7   3   4      749.92      941.11     13.81 o 
   8   3   4      702.31      686.44     12.77 o 
   9   3   4     5074.67     5302.46    103.00 o 
  10   3   4    17770.55    17264.72    103.64 o 
  11   3   4        0.30       18.01      9.65 o 
  12   3   4       69.93       78.90     14.14 o 
  13   3   4      471.76      427.25     15.06 o 
  14   3   4      149.93      153.73     13.60 o 
  15   3   4       47.06       46.05      8.96 o 
  16   3   4     1420.24     1355.48     23.75 o 
  17   3   4       48.74       40.09     11.44 o 
  18   3   4      812.76      785.97     26.03 o 
  19   3   4     9163.77     9532.21    164.74 o 
  20   3   4     4804.39     4846.84    313.89 o 
  21   3   4       33.49       41.74     18.62 o 
  22   3   4      371.34      396.23     77.14 o 
  23   3   4     1896.12     1873.66     42.70 o 
  24   3   4      466.24      509.97     39.48 o 
  25   3   4     2666.20     2566.03     85.95 o 
  26   3   4       74.01       83.94     28.16 o 
  27   3   4     5259.19     5199.38    233.33 o 
  28   3   4     3112.54     3100.57     88.56 o 
  29   3   4     1090.29     1081.41     55.77 o 
  30   3   4     2011.52     2122.54    123.51 o 
 -32   4   4      107.79       64.16     71.74 o 
 -31   4   4     1083.18     1100.13     50.81 o 
 -30   4   4       13.23       10.86     12.72 o 
 -29   4   4       11.60       11.97     13.94 o 
 -28   4   4       86.21      119.33     33.52 o 
 -27   4   4      265.60      249.83     78.63 o 
 -26   4   4     1165.00     1192.98     39.45 o 
 -25   4   4      529.69      571.49     36.89 o 
 -24   4   4      180.67      224.23     47.32 o 
 -23   4   4       40.21       33.73     17.10 o 
 -22   4   4     1885.14     1880.53     66.25 o 
 -21   4   4       40.86       42.38     18.98 o 
 -20   4   4     3030.95     3082.47     67.59 o 
 -19   4   4      156.59      172.92     41.92 o 
 -18   4   4      660.83      690.12     25.62 o 
 -17   4   4      535.23      493.21     20.65 o 
 -16   4   4      971.62     1014.93     36.08 o 
 -15   4   4     3048.18     3088.63     71.12 o 
 -14   4   4    14499.38    13938.23    233.82 o 
 -13   4   4     1334.09     1391.10     27.85 o 
 -12   4   4     1256.43     1209.89     28.77 o 
 -11   4   4      646.10      616.19     17.95 o 
 -10   4   4      402.47      454.42     15.55 o 
  -9   4   4        9.45       25.94      8.94 o 
  -8   4   4    21111.98    20612.49    158.92 o 
  -7   4   4      682.22      646.32     13.44 o 
  -6   4   4     1232.91     1198.10     18.71 o 
  -5   4   4       28.67       38.83      5.16 o 
  -4   4   4        7.55        4.37      3.68 o 
  -3   4   4     2206.64     2369.19     32.21 o 
  -2   4   4      261.05      274.12      8.22 o 
  -1   4   4     1116.49     1045.18     19.30 o 
   0   4   4      112.31      106.29     16.66 o 
   1   4   4      495.46      548.04     14.48 o 
   2   4   4       34.22       30.98      5.32 o 
   3   4   4     1799.92     1819.62     31.56 o 
   4   4   4    55110.03    58795.84    889.07 o 
   5   4   4     2714.07     2720.12     39.49 o 
   6   4   4     4777.30     4675.58     57.19 o 
   7   4   4     2334.68     2373.71     35.81 o 
   8   4   4     1314.21     1260.10     22.56 o 
   9   4   4     2192.49     1994.29     26.96 o 
  10   4   4     2208.54     2285.24     41.93 o 
  11   4   4      134.92      150.76     12.95 o 
  12   4   4     2267.42     2218.66     38.72 o 
  13   4   4     2716.68     2549.66     27.35 o 
  14   4   4     5481.09     5493.92     72.92 o 
  15   4   4     3068.50     2992.05     68.05 o 
  16   4   4     3464.03     3568.99     50.37 o 
  17   4   4     3034.99     2998.86     53.66 o 
  18   4   4     8205.59     8171.30    178.46 o 
  19   4   4       96.33       53.12     38.38 o 
  20   4   4      350.18      351.93     58.41 o 
  21   4   4      742.14      772.95     39.32 o 
  22   4   4      125.46      107.25     25.31 o 
  23   4   4      432.04      472.73     37.65 o 
  24   4   4     3348.74     3475.94    119.27 o 
  25   4   4      210.34      219.85     55.50 o 
  26   4   4     1212.10     1146.18     56.45 o 
  27   4   4      478.89      462.28     92.93 o 
  28   4   4      120.50      115.08     36.29 o 
  29   4   4      872.23      820.04     49.95 o 
  30   4   4      881.83      885.98     57.04 o 
 -31   5   4      679.41      695.79     41.50 o 
 -30   5   4     1337.32     1369.74     51.86 o 
 -29   5   4      167.24      118.57     33.27 o 
 -28   5   4     9298.21     9703.53    185.03 o 
 -27   5   4       12.99       16.34     18.92 o 
 -26   5   4     2540.50     2470.49     80.51 o 
 -25   5   4     4880.24     4913.44    110.37 o 
 -24   5   4      310.96      327.30     64.16 o 
 -23   5   4      243.35      215.24     52.48 o 
 -22   5   4     7149.24     7227.55    125.38 o 
 -21   5   4       51.01       46.58     16.55 o 
 -20   5   4      364.51      434.16     31.51 o 
 -19   5   4     8011.22     8226.00     89.49 o 
 -18   5   4      498.95      460.19     29.79 o 
 -17   5   4     3146.85     3284.60     59.86 o 
 -16   5   4      289.36      288.73     31.08 o 
 -15   5   4     2180.55     2157.30     35.45 o 
 -14   5   4    69589.47    71349.44    565.00 o 
 -13   5   4     3317.79     3182.59     41.58 o 
 -12   5   4        1.25       10.76      7.07 o 
 -11   5   4        2.57       22.16      9.38 o 
 -10   5   4    10302.93     9836.63    109.13 o 
  -9   5   4     6217.92     6146.83    123.69 o 
  -8   5   4    15139.82    14739.13    109.93 o 
  -7   5   4      474.65      450.87     10.11 o 
  -6   5   4       74.50       67.30      5.19 o 
  -5   5   4     5598.56     5336.23    114.76 o 
  -4   5   4     1841.29     1866.84     24.77 o 
  -3   5   4     1457.72     1514.10     22.83 o 
  -2   5   4    14106.60    13297.35    133.46 o 
  -1   5   4        6.48       17.10      2.14 o 
   0   5   4      453.27      399.87     12.41 o 
   1   5   4     1765.20     1949.66     27.72 o 
   2   5   4     6670.31     6179.61     67.85 o 
   3   5   4    10736.28     9947.45    120.87 o 
   4   5   4     3876.50     4022.36     50.58 o 
   5   5   4     5162.05     5342.67    118.52 o 
   6   5   4      863.04      857.21     13.51 o 
   7   5   4     8274.06     7995.04    224.71 o 
   8   5   4     4916.45     4799.66     88.44 o 
   9   5   4      903.11      935.04     15.04 o 
  10   5   4     4649.25     4900.83     71.51 o 
  11   5   4    11549.69    11215.85    282.50 o 
  12   5   4    31369.65    30628.86    233.71 o 
  13   5   4      320.59      278.26     17.51 o 
  14   5   4      974.20      975.91     22.28 o 
  15   5   4     4553.74     4603.92     70.92 o 
  16   5   4        0.55        4.73      9.17 o 
  17   5   4      437.50      432.94     26.15 o 
  18   5   4      938.70      938.42     34.50 o 
  19   5   4     8614.07     8849.92    132.30 o 
  20   5   4      173.51      181.22     39.20 o 
  21   5   4        5.17        1.16     10.10 o 
  22   5   4     2625.58     2674.66     65.69 o 
  23   5   4       49.30       37.70     16.82 o 
  24   5   4    17507.30    18380.18    246.38 o 
  25   5   4     1343.93     1214.46    103.28 o 
  26   5   4      375.61      352.93     79.64 o 
  27   5   4     1566.32     1547.74     64.42 o 
  28   5   4     1581.82     1383.87     52.28 o 
  29   5   4      487.64      466.06     40.93 o 
 -31   6   4      277.55      294.95    118.79 o 
 -30   6   4      258.09      272.38     40.23 o 
 -29   6   4      155.95      116.36     57.05 o 
 -28   6   4     4837.56     4954.86     97.22 o 
 -27   6   4       84.51       76.21     26.13 o 
 -26   6   4      452.86      442.88     31.00 o 
 -25   6   4       40.99       42.28     11.62 o 
 -24   6   4      156.93      157.63     27.88 o 
 -23   6   4     3161.60     3151.49     50.63 o 
 -22   6   4    11751.06    12489.78    168.96 o 
 -21   6   4      383.95      410.84     58.98 o 
 -20   6   4    10927.37    11442.79    126.16 o 
 -19   6   4      884.08      961.34     28.36 o 
 -18   6   4      236.96      229.48     25.22 o 
 -17   6   4    10577.75    10783.29    106.09 o 
 -16   6   4     2031.97     2124.60     77.94 o 
 -15   6   4       26.47       38.72      9.90 o 
 -14   6   4     3990.15     4120.02     52.18 o 
 -13   6   4    15044.64    14706.65    206.19 o 
 -12   6   4        1.19        7.19     10.15 o 
 -11   6   4    10142.35     9696.68    132.29 o 
 -10   6   4     6207.05     6175.32     85.93 o 
  -9   6   4     3132.45     3083.75     32.70 o 
  -8   6   4   115978.35   130322.62    490.40 o 
  -7   6   4       93.77      100.76     13.11 o 
  -6   6   4      191.07      214.41      8.94 o 
  -5   6   4      186.93      190.98      8.00 o 
  -4   6   4      183.16      190.24      8.72 o 
  -3   6   4     9001.01     8659.90     96.08 o 
  -2   6   4    15777.48    15625.14    180.04 o 
  -1   6   4      267.66      237.18     15.00 o 
   0   6   4     1901.67     1941.07     36.42 o 
   1   6   4    38418.06    38178.18    703.62 o 
   2   6   4      302.13      290.62     15.96 o 
   3   6   4     3253.18     3103.00     39.62 o 
   4   6   4      473.74      495.46     17.69 o 
   5   6   4     3918.65     3804.28     60.53 o 
   6   6   4     7505.85     7475.88    114.85 o 
   7   6   4       27.20       21.96      7.91 o 
   8   6   4     8974.70     9099.81    121.64 o 
   9   6   4    14953.11    14211.31    110.23 o 
  10   6   4     3713.60     3706.20     58.24 o 
  11   6   4       92.99      115.00     23.91 o 
  12   6   4        8.77       15.14      7.76 o 
  13   6   4       30.07       30.71      8.30 o 
  14   6   4        8.84       25.85      7.50 o 
  15   6   4     1500.51     1399.72     28.44 o 
  16   6   4    15313.39    15536.06    336.99 o 
  17   6   4        5.42        6.61     26.49 o 
  18   6   4    29329.12    30034.66    470.52 o 
  19   6   4      570.04      583.11     28.40 o 
  20   6   4        3.88        0.34     14.75 o 
  21   6   4      825.36      826.15     40.37 o 
  22   6   4     6357.22     6306.64    114.15 o 
  23   6   4     1625.41     1606.77     54.49 o 
  24   6   4     1071.56     1042.08     45.74 o 
  25   6   4     2191.80     2062.89     73.21 o 
  26   6   4      526.35      476.27     35.83 o 
  27   6   4      187.38      188.04     30.27 o 
  28   6   4        6.83       21.28     19.02 o 
 -30   7   4      319.46      373.26     30.35 o 
 -29   7   4      453.83      439.89     26.87 o 
 -28   7   4     1901.03     1964.92     65.77 o 
 -27   7   4        1.43       21.16     12.85 o 
 -26   7   4      727.50      703.35     45.53 o 
 -25   7   4     4163.94     4374.38     63.43 o 
 -24   7   4       40.97       33.22     18.88 o 
 -23   7   4      143.71      164.71     32.82 o 
 -22   7   4     2775.90     2890.09     74.46 o 
 -21   7   4      341.85      386.30     29.25 o 
 -20   7   4     1111.94     1059.23     24.19 o 
 -19   7   4      440.14      442.82     21.99 o 
 -18   7   4       82.21       85.32     20.22 o 
 -17   7   4     2072.75     2066.12     44.50 o 
 -16   7   4     3465.06     3483.09     60.57 o 
 -15   7   4     2688.21     2671.57     64.91 o 
 -14   7   4     9598.17     9605.11    140.74 o 
 -13   7   4       98.24       83.52     17.57 o 
 -12   7   4     1806.65     1857.93     39.22 o 
 -11   7   4       37.46       47.73      9.75 o 
 -10   7   4     1985.75     2046.41     31.79 o 
  -9   7   4      684.67      686.91     19.16 o 
  -8   7   4     7085.84     6882.32    119.35 o 
  -7   7   4     2451.67     2479.40     42.57 o 
  -6   7   4     2451.42     2436.47     41.91 o 
  -5   7   4     2264.12     2220.83     37.76 o 
  -4   7   4      137.78      116.14      7.51 o 
  -3   7   4     1063.97     1056.04     24.47 o 
  -2   7   4    34160.97    32791.37    269.49 o 
  -1   7   4      198.52      226.40      7.63 o 
   0   7   4      331.39      335.26      8.35 o 
   1   7   4      156.67      168.59      8.18 o 
   2   7   4     1204.57     1208.54     19.97 o 
   3   7   4     1936.00     1784.37     32.81 o 
   4   7   4        7.02        9.25      5.80 o 
   5   7   4       25.84       29.14      9.19 o 
   6   7   4     1969.25     2008.63     35.95 o 
   7   7   4      181.95      194.39     10.99 o 
   8   7   4     1455.37     1442.52     37.06 o 
   9   7   4      158.99      178.91     30.59 o 
  10   7   4     8155.68     8039.42     80.77 o 
  11   7   4       33.29       30.87     10.19 o 
  12   7   4     8624.57     8855.66     97.10 o 
  13   7   4      264.41      305.66     19.72 o 
  14   7   4     1447.83     1412.17     25.08 o 
  15   7   4     1162.84     1140.18     22.14 o 
  16   7   4     5203.03     5086.79    105.90 o 
  17   7   4      558.14      552.19     31.75 o 
  18   7   4      137.40      132.62     28.03 o 
  19   7   4      151.81      149.79     36.27 o 
  20   7   4       71.33       76.94     30.87 o 
  21   7   4      513.01      552.96     35.25 o 
  22   7   4      613.28      595.82     30.23 o 
  23   7   4       66.98       49.63     29.89 o 
  24   7   4     1807.26     1682.01     91.81 o 
  25   7   4        2.32       13.41     22.46 o 
  26   7   4      137.03      124.30     49.01 o 
  27   7   4      781.60      793.52     58.51 o 
 -29   8   4      228.19      190.25    102.42 o 
 -28   8   4        3.73        7.93     10.78 o 
 -27   8   4      330.85      304.36     36.88 o 
 -26   8   4     4148.03     4245.71    105.54 o 
 -25   8   4      726.43      742.43     32.84 o 
 -24   8   4      198.60      178.48     33.77 o 
 -23   8   4        0.88       21.38     13.05 o 
 -22   8   4      327.31      336.25     27.19 o 
 -21   8   4        1.49       10.92     12.68 o 
 -20   8   4      344.39      340.36     30.26 o 
 -19   8   4     3133.89     3261.77     78.79 o 
 -18   8   4      223.75      205.99     40.40 o 
 -17   8   4     5939.77     5999.19    123.61 o 
 -16   8   4      787.90      798.29     29.45 o 
 -15   8   4        9.97        9.71     10.60 o 
 -14   8   4      180.07      182.50     13.60 o 
 -13   8   4     5036.49     5064.36    120.39 o 
 -12   8   4        0.81       14.32      8.93 o 
 -11   8   4     1975.78     1948.39     45.01 o 
 -10   8   4       47.33       41.24     12.57 o 
  -9   8   4      353.86      318.34     15.89 o 
  -8   8   4     4257.39     4321.21     50.27 o 
  -7   8   4      107.85      108.72      7.69 o 
  -6   8   4       97.69       88.17     16.39 o 
  -5   8   4       48.06       81.06      8.24 o 
  -4   8   4     8042.80     8073.31    122.58 o 
  -3   8   4     2961.48     3055.05     26.22 o 
  -2   8   4    35210.35    34002.18    386.42 o 
  -1   8   4       65.69       92.98     14.51 o 
   0   8   4     3552.43     3633.65     77.58 o 
   1   8   4     4656.39     4571.62     79.08 o 
   2   8   4     1242.52     1205.18     21.96 o 
   3   8   4     3213.70     3107.48     54.91 o 
   4   8   4    42275.30    41970.54    529.13 o 
   5   8   4      425.61      408.46     23.24 o 
   6   8   4     1044.95      994.39     23.57 o 
   7   8   4     1041.11      946.78     40.36 o 
   8   8   4     1364.55     1384.40     35.18 o 
   9   8   4      336.55      330.35     17.27 o 
  10   8   4    15162.90    14890.31    202.09 o 
  11   8   4     2501.33     2426.89     44.76 o 
  12   8   4       34.79       35.81     16.88 o 
  13   8   4     1109.41     1116.67     25.26 o 
  14   8   4       92.93       90.04     22.46 o 
  15   8   4      539.11      511.25     21.14 o 
  16   8   4     1917.60     1847.43     40.30 o 
  17   8   4      238.07      206.81     56.81 o 
  18   8   4     3373.73     3334.47     67.52 o 
  19   8   4      693.90      652.46     32.29 o 
  20   8   4        5.40        6.02     28.31 o 
  21   8   4     2350.48     2337.30    155.99 o 
  22   8   4        3.43        1.13     17.12 o 
  23   8   4      139.54      115.70     66.64 o 
  24   8   4        0.75       36.21     17.63 o 
  25   8   4      147.71      119.53     62.09 o 
  26   8   4        2.52       27.07     17.47 o 
 -27   9   4       20.70       22.20     14.47 o 
 -26   9   4     1427.20     1403.74     46.37 o 
 -25   9   4      330.08      313.03     34.24 o 
 -24   9   4      349.07      385.30     24.24 o 
 -23   9   4     1414.70     1337.61     45.73 o 
 -22   9   4      628.29      630.36     25.69 o 
 -21   9   4      276.96      311.68     36.03 o 
 -20   9   4     1736.20     1785.98     55.07 o 
 -19   9   4     6764.21     6846.10    122.92 o 
 -18   9   4       17.19       31.71     12.07 o 
 -17   9   4      309.96      270.01     48.02 o 
 -16   9   4     1107.91     1033.27     31.76 o 
 -15   9   4     1421.17     1441.96     47.19 o 
 -14   9   4     3389.41     3333.83     50.77 o 
 -13   9   4       13.18       28.01     10.84 o 
 -12   9   4      861.84      861.90     22.91 o 
 -11   9   4      311.36      320.84     22.20 o 
 -10   9   4     1816.68     1849.58     41.57 o 
  -9   9   4     3508.53     3567.49     55.99 o 
  -8   9   4     1534.08     1483.05     44.63 o 
  -7   9   4     6210.94     6241.74    112.75 o 
  -6   9   4     4662.75     4780.76     89.70 o 
  -5   9   4     2699.34     2702.89     63.41 o 
  -4   9   4     5101.29     5292.89     85.77 o 
  -3   9   4     1475.33     1441.31     34.79 o 
  -2   9   4     1327.02     1291.68     40.09 o 
  -1   9   4      425.13      429.77     16.59 o 
   0   9   4     1778.40     1673.91     46.69 o 
   1   9   4      195.25      176.80     27.79 o 
   2   9   4     1358.94     1338.12     51.07 o 
   3   9   4     2445.17     2347.56     49.04 o 
   4   9   4      283.22      281.32     42.24 o 
   5   9   4       79.80       97.25     14.53 o 
   6   9   4        3.61       13.60      8.26 o 
   7   9   4     2365.23     2452.44     48.43 o 
   8   9   4     2444.78     2463.00     50.26 o 
   9   9   4        5.52        7.57      9.12 o 
  10   9   4        8.58       12.94      8.86 o 
  11   9   4        1.18        6.14     10.20 o 
  12   9   4     6048.87     6382.22    172.13 o 
  13   9   4      478.37      463.35     19.74 o 
  14   9   4     1144.17     1206.10     31.81 o 
  15   9   4        9.62       17.12     11.66 o 
  16   9   4      925.02      956.34     41.98 o 
  17   9   4       32.02       26.90     16.07 o 
  18   9   4        2.12       13.86     13.51 o 
  19   9   4      989.72      912.09     32.93 o 
  20   9   4       10.46       17.84     23.69 o 
  21   9   4     1889.41     1846.64     77.58 o 
  22   9   4        7.13        2.47     27.47 o 
  23   9   4       59.61       46.73     26.76 o 
  24   9   4     4281.94     4021.81    152.77 o 
  25   9   4      459.77      406.87     50.19 o 
 -26  10   4      780.83      772.44     40.17 o 
 -25  10   4     2104.93     2060.98     85.82 o 
 -24  10   4      150.33       69.23     45.24 o 
 -23  10   4      104.54      110.47     45.03 o 
 -22  10   4     5146.30     5328.47    159.20 o 
 -21  10   4     1013.64      963.07     40.93 o 
 -20  10   4      903.88      871.08     36.68 o 
 -19  10   4      649.00      630.08     33.44 o 
 -18  10   4       48.17       50.06     20.38 o 
 -17  10   4      873.65      856.98     36.09 o 
 -16  10   4       70.99       66.86     22.04 o 
 -15  10   4      132.51      164.80     35.75 o 
 -14  10   4     2641.35     2759.70     77.53 o 
 -13  10   4     1998.00     2010.96     58.78 o 
 -12  10   4      544.72      483.74     65.56 o 
 -11  10   4     6412.54     6376.14    156.37 o 
 -10  10   4     9479.21     9558.23    149.07 o 
  -9  10   4      120.93      179.65     40.46 o 
  -8  10   4      460.94      444.52     27.02 o 
  -7  10   4      471.27      431.11     35.96 o 
  -6  10   4     1322.44     1310.29     40.14 o 
  -5  10   4      276.70      297.63     57.25 o 
  -4  10   4     2036.25     2066.27     55.13 o 
  -3  10   4      106.00      172.57     34.10 o 
  -2  10   4     2350.12     2176.53     55.08 o 
  -1  10   4     5868.81     6018.09    106.44 o 
   0  10   4      179.81      166.91     35.39 o 
   1  10   4     2254.44     2232.20     49.28 o 
   2  10   4      177.63      199.27     40.55 o 
   3  10   4     5599.16     5670.58    106.04 o 
   4  10   4    11774.57    12311.91    103.56 o 
   5  10   4     1836.91     1857.34     46.82 o 
   6  10   4     4082.20     4239.58     74.61 o 
   7  10   4     8006.28     8434.07    122.03 o 
   8  10   4      103.52      114.36     26.05 o 
   9  10   4      550.42      566.83     24.47 o 
  10  10   4      337.21      303.70     30.19 o 
  11  10   4     1302.41     1271.89     35.38 o 
  12  10   4      261.87      288.98     29.54 o 
  13  10   4     7397.70     7439.76    118.13 o 
  14  10   4     2337.05     2235.19     90.62 o 
  15  10   4     1557.56     1557.99     43.29 o 
  16  10   4        1.36       14.34     20.43 o 
  17  10   4      476.45      451.98     29.53 o 
  18  10   4     9788.75    10024.04    203.95 o 
  19  10   4       50.32       70.34     22.08 o 
  20  10   4       84.51       62.49     19.79 o 
  21  10   4     2184.77     2131.80    183.06 o 
  22  10   4     1499.29     1377.22     67.16 o 
  23  10   4      399.85      293.95    106.76 o 
 -24  11   4      907.37      863.33     36.70 o 
 -23  11   4        0.03       15.19     10.59 o 
 -22  11   4      978.65     1015.63     97.93 o 
 -21  11   4     1207.42     1195.49     49.73 o 
 -20  11   4     3205.29     3094.56    120.72 o 
 -19  11   4      953.97      957.82     38.84 o 
 -18  11   4        2.86       25.56     19.93 o 
 -17  11   4     1956.71     1873.63     63.58 o 
 -16  11   4     4521.23     4657.14    103.90 o 
 -15  11   4     3013.08     3103.01     86.27 o 
 -14  11   4        5.25       20.92     18.04 o 
 -13  11   4       50.42       69.32     18.81 o 
 -12  11   4      337.34      359.72     33.08 o 
 -11  11   4       77.66       73.84     20.93 o 
 -10  11   4     3587.99     3606.77     89.62 o 
  -9  11   4     1695.99     1573.35     46.44 o 
  -8  11   4       37.15       52.85     19.24 o 
  -7  11   4     2575.91     2684.33     74.10 o 
  -6  11   4      673.95      667.43     31.99 o 
  -5  11   4      507.24      528.51     30.97 o 
  -4  11   4      409.40      405.44     33.31 o 
  -3  11   4     1153.67     1088.74     37.02 o 
  -2  11   4    18337.10    18343.75    252.02 o 
  -1  11   4     2177.73     2205.92     41.63 o 
   0  11   4     1784.69     1825.13     54.51 o 
   1  11   4      903.44      911.42     31.74 o 
   2  11   4     1925.54     1916.55     56.31 o 
   3  11   4     1155.41     1199.28     49.80 o 
   4  11   4     1096.49     1120.25     31.98 o 
   5  11   4     2431.09     2456.07     59.31 o 
   6  11   4        1.27       14.93     10.94 o 
   7  11   4      142.90      145.92     34.71 o 
   8  11   4      749.30      755.30     28.37 o 
   9  11   4     3237.35     3341.03     60.65 o 
  10  11   4    18029.46    18402.04    266.67 o 
  11  11   4     1256.12     1170.32     68.01 o 
  12  11   4     5159.21     5307.96    100.37 o 
  13  11   4     3096.39     3084.95     82.94 o 
  14  11   4       84.02       73.02     19.51 o 
  15  11   4      311.51      310.61     67.27 o 
  16  11   4     1484.23     1393.35     65.15 o 
  17  11   4      534.68      515.69     44.18 o 
  18  11   4     2593.50     2692.35    123.30 o 
  19  11   4     1131.84     1071.91     58.68 o 
  20  11   4     3251.41     3216.04    142.87 o 
  21  11   4       10.56       12.85     14.12 o 
  22  11   4      100.91       82.09     50.44 o 
 -22  12   4      703.74      594.38    177.58 o 
 -21  12   4       42.42       25.31     25.86 o 
 -20  12   4      547.19      562.73     36.80 o 
 -19  12   4      897.93      909.78     37.29 o 
 -18  12   4      745.46      732.50     35.56 o 
 -17  12   4     2244.33     2157.08     75.25 o 
 -16  12   4      867.71      839.34     36.96 o 
 -15  12   4      129.82      131.50     38.57 o 
 -14  12   4      111.21      105.26     30.69 o 
 -13  12   4        5.62       10.82     12.19 o 
 -12  12   4     1000.34      983.33     34.87 o 
 -11  12   4       98.87      104.82     30.97 o 
 -10  12   4      725.90      640.37     28.81 o 
  -9  12   4      511.46      485.50     30.01 o 
  -8  12   4     5750.32     5909.37    113.95 o 
  -7  12   4      809.97      814.89     43.44 o 
  -6  12   4      167.55      122.20     33.33 o 
  -5  12   4      233.38      227.15     54.54 o 
  -4  12   4     1292.72     1270.83     49.28 o 
  -3  12   4     1411.86     1421.35     74.21 o 
  -2  12   4      923.10      940.83     31.80 o 
  -1  12   4     3977.24     4096.53    100.86 o 
   0  12   4     2999.98     3187.39     82.99 o 
   1  12   4      557.34      550.25     37.32 o 
   2  12   4     1445.34     1500.92     36.60 o 
   3  12   4     2120.25     2231.87     64.64 o 
   4  12   4    16571.27    17334.46    252.92 o 
   5  12   4     1728.65     1738.58     54.84 o 
   6  12   4      362.86      363.26     31.78 o 
   7  12   4      486.90      455.88     24.12 o 
   8  12   4     2487.16     2490.93     61.69 o 
   9  12   4       57.43       55.83     19.36 o 
  10  12   4     2391.28     2460.93     88.76 o 
  11  12   4     1119.16     1057.40     31.64 o 
  12  12   4     2159.66     2338.30     93.30 o 
  13  12   4     1986.10     1929.46     55.57 o 
  14  12   4     2153.82     2055.29     66.86 o 
  15  12   4     5761.12     5961.02    161.84 o 
  16  12   4     2284.54     2163.49     98.40 o 
  17  12   4     1801.03     1811.05     80.24 o 
  18  12   4     1099.45     1172.22     55.06 o 
  19  12   4      493.04      516.36     47.73 o 
  20  12   4       32.43       31.38     15.23 o 
 -19  13   4      583.25      532.91     49.81 o 
 -18  13   4       22.54       -9.04     25.00 o 
 -17  13   4        7.65       18.58     32.76 o 
 -16  13   4       83.46       51.70     34.41 o 
 -15  13   4        2.30        4.18     30.13 o 
 -14  13   4     4080.81     4222.40    122.37 o 
 -13  13   4      491.15      493.76     51.10 o 
 -12  13   4      422.07      466.57     50.94 o 
 -11  13   4     1856.45     1825.88    108.42 o 
 -10  13   4     2526.55     2696.78     95.69 o 
  -9  13   4      401.69      410.14     73.80 o 
  -8  13   4     1547.16     1564.71     52.00 o 
  -7  13   4      851.72      795.45     43.81 o 
  -6  13   4     7175.71     7289.59    127.89 o 
  -5  13   4     1421.41     1462.51     49.33 o 
  -4  13   4        4.30       13.84     16.87 o 
  -3  13   4      593.96      610.73     28.15 o 
  -2  13   4     1157.92     1127.69     60.99 o 
  -1  13   4      146.59      150.97     44.16 o 
   0  13   4       11.53       32.26     19.57 o 
   1  13   4      170.02      116.60     35.43 o 
   2  13   4      893.01      888.55     32.46 o 
   3  13   4       33.35       33.90     15.14 o 
   4  13   4     1364.00     1399.69     47.43 o 
   5  13   4      321.83      305.50     37.77 o 
   6  13   4      438.06      425.67     35.81 o 
   7  13   4       72.22       64.06     18.91 o 
   8  13   4      847.45      810.34     27.60 o 
   9  13   4     6024.23     6359.05    234.89 o 
  10  13   4      270.39      213.62     45.21 o 
  11  13   4     1710.57     1791.80     55.22 o 
  12  13   4        1.98       12.70      9.53 o 
  13  13   4      112.58       75.99     23.92 o 
  14  13   4      310.26      266.92     37.18 o 
  15  13   4      352.76      361.20     71.89 o 
  16  13   4      525.84      565.87     67.75 o 
  17  13   4       49.96       48.49     21.13 o 
  18  13   4      448.63      473.32     42.01 o 
 -15  14   4     2070.79     1900.55    121.34 o 
 -14  14   4     2013.21     2034.86     89.62 o 
 -13  14   4      668.88      657.35     44.56 o 
 -12  14   4      638.10      643.66     80.20 o 
 -11  14   4      174.80      177.31    103.39 o 
 -10  14   4      210.97      165.91     85.37 o 
  -9  14   4      128.59      151.88     53.15 o 
  -8  14   4       26.55       25.10     27.48 o 
  -7  14   4        2.75       22.66     20.10 o 
  -6  14   4      171.27      127.50     50.41 o 
  -5  14   4     1289.72     1351.80     72.02 o 
  -4  14   4     3415.65     3413.71    182.49 o 
  -3  14   4      437.52      409.87     54.03 o 
  -2  14   4     2185.98     2089.51    108.71 o 
  -1  14   4      118.13      128.07     49.46 o 
   0  14   4      549.22      569.44     47.91 o 
   1  14   4     3117.61     3092.28    142.00 o 
   2  14   4      201.52      214.09     77.28 o 
   3  14   4      930.00      992.61     50.24 o 
   4  14   4     5696.14     5987.87    193.49 o 
   5  14   4       21.36       18.80     17.37 o 
   6  14   4     2913.26     2843.97     86.35 o 
   7  14   4      215.36      222.15     42.46 o 
   8  14   4      101.09       53.65     30.92 o 
   9  14   4      121.35       86.71     46.82 o 
  10  14   4      454.06      510.47     36.10 o 
  11  14   4      222.41      194.48     74.82 o 
  12  14   4      394.95      384.93     40.93 o 
  13  14   4      137.71       92.74     47.50 o 
  14  14   4      340.43      402.64     44.86 o 
  -9  15   4       37.09       47.55     33.58 o 
  -8  15   4     4479.59     4683.74    176.00 o 
  -7  15   4      412.26      407.70     46.83 o 
  -6  15   4       67.82       62.85     44.34 o 
  -5  15   4      241.81      195.18     76.91 o 
  -4  15   4       68.42       44.94     66.32 o 
  -3  15   4      265.56      226.34    116.13 o 
  -2  15   4     3308.45     3361.92    120.15 o 
  -1  15   4      627.84      643.70     50.50 o 
   0  15   4     5578.35     6220.05    274.90 o 
   1  15   4       58.91       49.28     31.23 o 
   2  15   4     1979.39     1872.02     84.73 o 
   3  15   4      421.89      419.48     34.78 o 
   4  15   4      354.50      430.43    106.18 o 
   5  15   4     1520.78     1582.60     82.75 o 
   6  15   4      558.41      538.03     36.10 o 
   7  15   4      520.23      459.15     33.22 o 
   8  15   4      146.34      114.06     44.84 o 
   9  15   4      701.31      654.56     68.66 o 
  10  15   4     1904.86     1799.08    110.33 o 
 -32   1   5     3312.56     3409.18    136.89 o 
 -31   1   5      161.77      194.51     60.30 o 
 -30   1   5     3694.12     3863.88    173.41 o 
 -29   1   5     2029.33     2144.94    170.18 o 
 -28   1   5     3947.77     3912.49    115.30 o 
 -27   1   5    14541.36    15524.03    633.54 o 
 -26   1   5      518.84      539.73     53.26 o 
 -25   1   5      293.14      341.96    109.66 o 
 -24   1   5      183.58      237.00     38.63 o 
 -23   1   5     1910.18     1969.34     68.57 o 
 -22   1   5     1302.24     1261.72     43.17 o 
 -21   1   5      108.25       93.16     32.11 o 
 -20   1   5      581.20      499.15     65.41 o 
 -19   1   5     3447.74     3253.43     74.54 o 
 -18   1   5       29.01       29.59     17.99 o 
 -17   1   5      548.37      534.95     21.83 o 
 -16   1   5        8.46       42.46     13.75 o 
 -15   1   5        1.25       12.78     11.96 o 
 -14   1   5      385.17      351.03     17.09 o 
 -13   1   5     1494.15     1359.42    143.16 o 
 -12   1   5     8134.81     8251.12    244.99 o 
 -11   1   5     2221.32     2312.05     41.91 o 
 -10   1   5     1534.03     1524.84     62.79 o 
  -9   1   5      459.80      527.18     15.51 o 
  -8   1   5      990.16     1059.38     23.91 o 
  -7   1   5     6009.97     6613.40    104.81 o 
  -6   1   5     5850.47     5658.31     69.05 o 
  -5   1   5     1566.29     1642.02     31.69 o 
  -4   1   5      482.79      290.42      8.09 o 
  -3   1   5      989.20     1369.97     26.90 o 
  -2   1   5    10936.20    10493.53     85.13 o 
  -1   1   5    22198.71    23166.90    242.41 o 
   0   1   5    18322.45    18747.27    141.29 o 
   1   1   5     2811.86     2658.56     47.81 o 
   2   1   5      110.68      177.48      6.33 o 
   3   1   5     1239.22     1137.08     18.35 o 
   4   1   5     1826.39     2255.37     39.42 o 
   5   1   5    30214.14    31795.44    286.06 o 
   6   1   5     2639.72     2738.80     78.07 o 
   7   1   5      107.18      128.65      3.62 o 
   8   1   5     2609.10     2571.26     40.84 o 
   9   1   5     1648.30     1600.11     31.29 o 
  10   1   5     3742.78     3782.00     63.48 o 
  11   1   5    19403.66    18267.50    272.53 o 
  12   1   5      248.06      221.58     10.62 o 
  13   1   5    13584.82    12567.43    260.27 o 
  14   1   5    49213.72    48421.82    572.39 o 
  15   1   5     1012.94      952.20     24.50 o 
  16   1   5     8358.00     8439.11    126.90 o 
  17   1   5     2309.62     2416.24     61.35 o 
  18   1   5      294.15      330.41    117.53 o 
  19   1   5     3318.94     3353.14     95.83 o 
  20   1   5     7429.65     7224.88    164.42 o 
  21   1   5      211.84      208.14     53.56 o 
  22   1   5     4181.66     4212.86    128.56 o 
  23   1   5      338.84      400.41     80.22 o 
  24   1   5       17.43       39.34     17.22 o 
  25   1   5      845.72      787.98     46.88 o 
  26   1   5      240.40      245.31     47.16 o 
  27   1   5      191.59      147.76     32.73 o 
  28   1   5      110.31       85.02     36.98 o 
  29   1   5        8.24       22.22     18.40 o 
  30   1   5      156.95      118.07     97.57 o 
 -32   2   5      134.18       84.86     65.61 o 
 -31   2   5      852.03      835.14     66.61 o 
 -30   2   5     4352.02     4490.11    123.89 o 
 -29   2   5      501.03      383.65    162.06 o 
 -28   2   5      287.23      441.41     71.18 o 
 -27   2   5       13.33       30.29     17.50 o 
 -26   2   5     4345.98     4484.59    202.72 o 
 -25   2   5      341.11      281.25     83.79 o 
 -24   2   5     4429.34     4418.50    114.20 o 
 -23   2   5     1305.89     1338.80     56.07 o 
 -22   2   5     5368.48     5616.32    102.12 o 
 -21   2   5     3073.03     3219.87     74.16 o 
 -20   2   5      966.79      930.45     34.82 o 
 -19   2   5      643.71      578.56     23.29 o 
 -18   2   5      983.72      979.67     34.78 o 
 -17   2   5      179.04      211.94     52.68 o 
 -16   2   5     2315.51     2543.49     59.43 o 
 -15   2   5     3225.04     3099.68     51.92 o 
 -14   2   5       29.96       47.16     23.54 o 
 -13   2   5      376.10      379.24     37.23 o 
 -12   2   5     4871.14     4990.47    126.44 o 
 -11   2   5     4114.75     4199.88     70.41 o 
 -10   2   5     9584.12     9197.09    250.58 o 
  -9   2   5      985.57      882.38     23.86 o 
  -8   2   5      535.06      692.84     33.22 o 
  -7   2   5    21608.45    21063.08    208.94 o 
  -6   2   5     3200.65     2895.75     90.57 o 
  -5   2   5     6535.55     6121.20     80.29 o 
  -4   2   5      371.23      513.99     10.52 o 
  -3   2   5     4288.22     4552.65     75.83 o 
  -2   2   5     6013.36     5970.48     58.91 o 
  -1   2   5      681.74     1010.70     18.06 o 
   0   2   5     2607.32     2841.83     63.80 o 
   1   2   5     2039.37     2175.53     45.50 o 
   2   2   5        0.31       40.78      9.10 o 
   3   2   5     4337.51     4338.31     75.94 o 
   4   2   5     8761.53     8255.51    121.23 o 
   5   2   5    28697.91    28939.50    146.84 o 
   6   2   5      244.94      339.95      5.83 o 
   7   2   5        6.15       24.76      5.57 o 
   8   2   5    32008.29    31127.73    231.28 o 
   9   2   5     4886.03     4867.07     80.44 o 
  10   2   5    25318.55    23840.46    136.21 o 
  11   2   5     1405.97     1356.57     20.17 o 
  12   2   5     3040.74     3020.70     33.42 o 
  13   2   5        4.96       10.32      3.23 o 
  14   2   5    19283.82    18868.17    187.94 o 
  15   2   5      203.46      196.03     19.71 o 
  16   2   5     8374.14     8287.82    188.43 o 
  17   2   5    10418.95    10144.59    152.45 o 
  18   2   5      243.40      242.59     46.70 o 
  19   2   5     5904.29     5887.37    107.90 o 
  20   2   5     9928.19     9995.47    147.29 o 
  21   2   5      271.61      311.29     87.24 o 
  22   2   5    12562.21    12960.87    269.38 o 
  23   2   5      176.44      193.98     36.07 o 
  24   2   5      276.63      296.92     51.18 o 
  25   2   5       89.08       68.14     25.13 o 
  26   2   5      358.28      353.03     73.27 o 
  27   2   5     1671.39     1677.12     74.67 o 
  28   2   5      142.61      126.24     31.38 o 
  29   2   5     1454.11     1548.18     61.47 o 
  30   2   5      794.49      652.40    131.92 o 
 -32   3   5        2.38       19.31     24.44 o 
 -31   3   5       93.89       88.34     46.57 o 
 -30   3   5      206.21      183.53     83.90 o 
 -29   3   5     1022.59     1016.83     70.71 o 
 -28   3   5     3607.62     3577.07     94.96 o 
 -27   3   5      296.34      310.68     37.53 o 
 -26   3   5        2.15       17.81     13.26 o 
 -25   3   5      215.41      212.24     55.91 o 
 -24   3   5     2818.11     2853.46     79.52 o 
 -23   3   5     1213.35     1244.72     60.06 o 
 -22   3   5       15.51       32.91     22.23 o 
 -21   3   5        2.76       23.12     14.11 o 
 -20   3   5      591.78      609.53     25.90 o 
 -19   3   5      520.00      520.32     35.53 o 
 -18   3   5     7389.88     7672.24    197.61 o 
 -17   3   5     1515.95     1547.86     50.23 o 
 -16   3   5     3134.77     3207.21     57.92 o 
 -15   3   5      185.76      174.33     24.54 o 
 -14   3   5     2269.93     2263.23     72.89 o 
 -13   3   5      200.39      213.67     24.12 o 
 -12   3   5     7046.77     6985.37    106.19 o 
 -11   3   5     1150.52     1119.90     27.32 o 
 -10   3   5    16744.31    16261.50    151.94 o 
  -9   3   5     1367.92     1395.14     43.89 o 
  -8   3   5       40.42       56.56     14.37 o 
  -7   3   5       23.96       13.14      7.22 o 
  -6   3   5     4432.27     4209.31    119.61 o 
  -5   3   5      164.38      165.74      4.18 o 
  -4   3   5     2371.58     2258.56     33.78 o 
  -3   3   5     3407.89     3471.62     44.26 o 
  -2   3   5     4517.66     4760.87     44.80 o 
  -1   3   5     5321.79     5503.51    120.57 o 
   0   3   5     3992.93     4290.90     44.94 o 
   1   3   5       90.30      172.56      5.36 o 
   3   3   5      782.96      809.40     22.45 o 
   4   3   5     5490.34     5416.78     80.74 o 
   5   3   5      434.81      458.35      9.30 o 
   6   3   5     2528.67     2585.41     36.71 o 
   7   3   5      649.04      624.07     16.19 o 
   8   3   5    27725.21    27125.02    223.59 o 
   9   3   5      343.36      349.31     13.00 o 
  10   3   5    13502.73    12870.83     98.68 o 
  11   3   5      959.54      959.30     18.37 o 
  12   3   5     2229.05     2182.14     37.13 o 
  13   3   5     5937.01     5879.72     75.40 o 
  14   3   5    11917.62    11680.72    289.97 o 
  15   3   5     1080.99     1113.05     29.93 o 
  16   3   5     8360.15     8476.35    106.00 o 
  17   3   5      363.91      363.14     22.25 o 
  18   3   5     1278.21     1270.13     39.37 o 
  19   3   5     1462.74     1486.91     52.42 o 
  20   3   5     1704.21     1608.94     62.42 o 
  21   3   5      492.43      469.67     34.79 o 
  22   3   5     2139.14     2209.53     76.29 o 
  23   3   5     4238.21     4310.32     89.05 o 
  24   3   5       89.73      120.79     42.34 o 
  25   3   5     6128.42     6244.85    155.60 o 
  26   3   5     2064.90     1962.49     65.65 o 
  27   3   5      589.48      642.50    198.11 o 
  28   3   5    16936.92    18211.14    621.22 o 
  29   3   5        4.46       21.87     22.97 o 
 -32   4   5     1823.06     1977.38    120.60 o 
 -31   4   5      297.72      220.28    114.17 o 
 -30   4   5      287.41      244.33     46.99 o 
 -29   4   5     1260.38     1255.39     46.62 o 
 -28   4   5        3.23       23.26     15.43 o 
 -27   4   5     2019.97     1966.50     71.08 o 
 -26   4   5      815.49      801.34     46.61 o 
 -25   4   5     1045.86     1017.24     64.66 o 
 -24   4   5      176.68      174.54     35.89 o 
 -23   4   5      669.75      623.23     32.97 o 
 -22   4   5     1184.60     1168.70     57.96 o 
 -21   4   5     3931.22     3930.37    123.66 o 
 -20   4   5       59.77       54.64     21.54 o 
 -19   4   5      616.14      573.17     26.93 o 
 -18   4   5     5341.50     5345.28    103.44 o 
 -17   4   5      104.27      101.68     25.03 o 
 -16   4   5     4038.27     4052.46     84.76 o 
 -15   4   5     1885.77     1980.79     34.26 o 
 -14   4   5     2744.06     2711.90     67.19 o 
 -13   4   5    13261.20    13226.45    146.15 o 
 -12   4   5    24066.04    22760.17    294.41 o 
 -11   4   5     7575.02     7314.62    279.76 o 
 -10   4   5     9972.13     9171.88    169.90 o 
  -9   4   5    11842.58    11329.73    113.12 o 
  -8   4   5       48.41       57.42      9.27 o 
  -7   4   5     3302.37     3348.36     89.49 o 
  -6   4   5      939.89      906.73     18.12 o 
  -5   4   5     6753.51     6372.52     86.41 o 
  -3   4   5     1703.48     1884.09     49.10 o 
  -2   4   5     2021.06     2233.32     42.19 o 
  -1   4   5     1167.35     1253.28     24.80 o 
   0   4   5      105.60      111.28      4.75 o 
   1   4   5     3394.32     3454.99     87.63 o 
   2   4   5    13635.49    12956.54    118.18 o 
   3   4   5     1483.48     1587.68     24.25 o 
   4   4   5     1643.91     1696.47     35.27 o 
   5   4   5    18594.10    17775.27    122.69 o 
   6   4   5     4114.56     4203.88     65.69 o 
   7   4   5    10338.49     9942.98    110.24 o 
   8   4   5     8248.84     8249.11     91.79 o 
   9   4   5       42.53       54.80      7.59 o 
  10   4   5     5298.65     5114.95     87.91 o 
  11   4   5    10466.48    10231.14    133.98 o 
  12   4   5     1497.85     1523.80     27.70 o 
  13   4   5     8033.17     7987.78     99.35 o 
  14   4   5     4660.61     4656.95     67.80 o 
  15   4   5     1069.62     1074.47     32.55 o 
  16   4   5     2027.42     2020.12     44.54 o 
  17   4   5       16.61       56.21     11.80 o 
  18   4   5      238.02      294.71     60.76 o 
  19   4   5     9474.08     9689.47    144.87 o 
  20   4   5     3102.40     3232.45     89.01 o 
  21   4   5      892.08      875.15     33.57 o 
  22   4   5    10091.56    10424.06    219.29 o 
  23   4   5       34.36       47.49     19.13 o 
  24   4   5     1273.49     1195.31     41.72 o 
  25   4   5     5747.97     6037.51    152.84 o 
  26   4   5     1833.20     1918.61     61.31 o 
  27   4   5      631.54      609.69     39.24 o 
  28   4   5     2967.09     2913.71    117.86 o 
  29   4   5     2490.09     2539.50    141.42 o 
 -32   5   5      213.65      148.34    145.88 o 
 -31   5   5      783.67      789.97     64.73 o 
 -30   5   5      626.36      643.18     33.10 o 
 -29   5   5      147.27      137.14     41.83 o 
 -28   5   5      522.06      589.97     28.66 o 
 -27   5   5     6798.00     7003.78    169.65 o 
 -26   5   5      555.63      513.86     28.28 o 
 -25   5   5        5.99       -1.41     15.13 o 
 -24   5   5        2.42       12.65     14.77 o 
 -23   5   5       70.93       68.65     14.57 o 
 -22   5   5     2087.14     2033.73     89.14 o 
 -21   5   5      999.48      913.30     33.18 o 
 -20   5   5      118.19      118.25     32.83 o 
 -19   5   5      456.81      437.03     26.27 o 
 -18   5   5     1821.28     1873.57     50.98 o 
 -17   5   5     1616.41     1599.03     51.91 o 
 -16   5   5     3679.72     3752.35    102.32 o 
 -15   5   5       38.72       30.46     13.73 o 
 -14   5   5     1098.64     1105.98     33.84 o 
 -13   5   5       90.73      108.60     11.97 o 
 -12   5   5     4225.49     4206.03     60.29 o 
 -11   5   5     6986.84     6895.45    102.24 o 
 -10   5   5    31849.19    32341.22    473.57 o 
  -9   5   5      962.04      930.35     17.26 o 
  -8   5   5     8161.76     7961.97     89.21 o 
  -7   5   5     5424.77     5504.91     94.22 o 
  -6   5   5      223.48      230.33      6.17 o 
  -5   5   5       18.86       27.60      8.57 o 
  -4   5   5     5619.34     5750.13    121.63 o 
  -3   5   5      584.57      617.83     12.84 o 
  -2   5   5      642.79      629.74     16.75 o 
  -1   5   5      982.64     1087.21     17.49 o 
   0   5   5     1560.91     1473.69     30.63 o 
   1   5   5     1278.49     1308.52     25.38 o 
   2   5   5    15336.93    14448.16    118.00 o 
   3   5   5        4.18        8.78      7.21 o 
   4   5   5     2346.00     2447.39     22.89 o 
   5   5   5       79.94      115.41      7.34 o 
   6   5   5      477.68      498.59     15.30 o 
   7   5   5     5853.35     5670.18    143.43 o 
   8   5   5     3103.07     3216.83     42.65 o 
   9   5   5       60.18       74.59     14.96 o 
  10   5   5      131.82      157.85     13.06 o 
  11   5   5     2951.89     3149.42     32.89 o 
  12   5   5     1685.23     1682.81     26.96 o 
  13   5   5        3.81       11.77      6.63 o 
  14   5   5       61.34       60.20     11.94 o 
  15   5   5     1347.12     1293.69     39.04 o 
  16   5   5      163.54      153.10     32.76 o 
  17   5   5     1685.03     1631.76     31.76 o 
  18   5   5     2091.12     2125.39     52.93 o 
  19   5   5     7314.15     7561.06    147.98 o 
  20   5   5      499.88      527.70     31.27 o 
  21   5   5      137.06      139.68     35.92 o 
  22   5   5      617.87      640.06     29.65 o 
  23   5   5      643.15      650.25     33.31 o 
  24   5   5      178.14      178.26     47.09 o 
  25   5   5      685.31      643.42     38.62 o 
  26   5   5      166.57       99.22     45.39 o 
  27   5   5      317.51      350.35     57.72 o 
  28   5   5     1481.67     1357.50     56.78 o 
 -31   6   5     1604.32     1594.29     99.30 o 
 -30   6   5      113.68       71.22     37.13 o 
 -29   6   5     1974.23     2049.35     63.30 o 
 -28   6   5     1291.14     1302.61     45.12 o 
 -27   6   5        6.61       23.46     18.10 o 
 -26   6   5      152.85      134.25     27.74 o 
 -25   6   5      284.66      245.45     63.75 o 
 -24   6   5      601.59      709.89     61.64 o 
 -23   6   5      533.36      539.45     31.80 o 
 -22   6   5     3716.31     3763.24     71.56 o 
 -21   6   5      323.13      315.61     48.95 o 
 -20   6   5        5.52        7.00      9.54 o 
 -19   6   5       71.57       60.31     14.24 o 
 -18   6   5    11110.58    11401.89    142.01 o 
 -17   6   5     1190.35     1231.87     45.95 o 
 -16   6   5     9242.35     9459.23    129.03 o 
 -15   6   5     8936.32     9091.21    102.11 o 
 -14   6   5      600.15      612.69     16.32 o 
 -13   6   5      168.41      179.90     12.89 o 
 -12   6   5     4990.61     4874.98     44.66 o 
 -11   6   5      367.67      373.73     11.82 o 
 -10   6   5     3380.30     3346.17     49.49 o 
  -9   6   5    10318.21    10007.43    280.39 o 
  -8   6   5     1738.90     1711.90     17.43 o 
  -7   6   5     5615.79     5591.44     85.74 o 
  -6   6   5     4594.51     4529.29     70.71 o 
  -5   6   5     7643.44     7215.21    148.05 o 
  -4   6   5     8450.60     7883.82    149.60 o 
  -3   6   5      122.77      119.15      7.77 o 
  -2   6   5     2179.84     2196.91     27.05 o 
  -1   6   5    12781.76    12164.24    173.39 o 
   0   6   5      620.07      561.25     14.83 o 
   1   6   5     2609.97     2657.15     46.12 o 
   2   6   5    12657.53    12184.51    103.21 o 
   3   6   5      264.89      261.55     16.46 o 
   4   6   5      817.45      849.88     13.99 o 
   5   6   5      167.81      186.32     12.27 o 
   6   6   5     5011.89     5068.17     63.26 o 
   7   6   5     4119.12     4069.16     55.04 o 
   8   6   5     1448.22     1542.20     26.06 o 
   9   6   5     2155.62     2025.53     26.63 o 
  10   6   5       73.29       84.48     18.99 o 
  11   6   5      158.15      154.60     23.95 o 
  12   6   5      871.06      827.69     18.03 o 
  13   6   5      494.05      449.75     13.75 o 
  14   6   5      150.54      150.49     14.89 o 
  15   6   5      599.10      617.62     21.79 o 
  16   6   5       41.40       33.34     11.22 o 
  17   6   5       34.82       54.13     18.68 o 
  18   6   5       87.33       81.87     21.84 o 
  19   6   5     1926.01     1906.75     41.03 o 
  20   6   5      265.15      230.01     61.29 o 
  21   6   5     1605.81     1587.09     41.95 o 
  22   6   5      712.05      652.04     30.21 o 
  23   6   5      436.27      405.35     45.20 o 
  24   6   5       87.05       48.86     22.45 o 
  25   6   5       22.26       22.89     23.51 o 
  26   6   5        4.47        7.72     15.30 o 
  27   6   5     1067.45      983.69     49.41 o 
 -30   7   5     1818.08     1863.98    106.12 o 
 -29   7   5      262.74      208.20     71.23 o 
 -28   7   5      498.15      522.90     27.09 o 
 -27   7   5     1073.42     1040.51     38.56 o 
 -26   7   5        2.06        5.41     18.76 o 
 -25   7   5      378.23      352.14     69.41 o 
 -24   7   5     2846.01     2804.82     67.91 o 
 -23   7   5     9098.73     9222.93    135.50 o 
 -22   7   5     3145.13     3172.38     62.22 o 
 -21   7   5     1396.41     1362.98     43.32 o 
 -20   7   5     1016.67      953.00     28.56 o 
 -19   7   5      258.74      258.10     56.54 o 
 -18   7   5    12320.68    12461.48    167.57 o 
 -17   7   5     1074.00     1054.53     33.56 o 
 -16   7   5      719.61      740.92     50.60 o 
 -15   7   5     2229.04     2339.72     45.08 o 
 -14   7   5      140.46      126.90     13.71 o 
 -13   7   5      954.01      940.81     23.50 o 
 -12   7   5     9762.83     9716.47    103.55 o 
 -11   7   5     4969.52     4774.19     85.39 o 
 -10   7   5     6317.19     6430.26     83.30 o 
  -9   7   5     3701.68     3590.59     56.43 o 
  -8   7   5      474.84      483.12     14.14 o 
  -7   7   5      614.57      623.52     13.42 o 
  -6   7   5     7087.81     7114.89    103.96 o 
  -5   7   5      294.34      282.09     27.22 o 
  -4   7   5     5200.68     5254.30     74.37 o 
  -3   7   5     9292.03     8843.35    117.33 o 
  -2   7   5       78.06       73.52     15.32 o 
  -1   7   5     7317.70     7121.37    142.94 o 
   0   7   5     3383.42     3512.40     54.88 o 
   1   7   5    11841.81    11614.43    215.29 o 
   2   7   5    35682.00    34884.95    291.16 o 
   3   7   5      157.82      196.21     35.94 o 
   4   7   5       40.19       43.88     14.21 o 
   5   7   5     6754.85     6665.42    187.79 o 
   6   7   5      122.80      119.39     15.50 o 
   7   7   5        2.11       15.08      5.78 o 
   8   7   5     6067.97     6440.38     85.36 o 
   9   7   5     1274.82     1296.92     23.84 o 
  10   7   5     1034.26     1067.66     26.27 o 
  11   7   5     6723.56     6982.77    107.86 o 
  12   7   5       15.26       27.63      8.00 o 
  13   7   5     2785.60     2793.02     54.00 o 
  14   7   5     4167.50     4217.48     88.05 o 
  15   7   5     2662.20     2764.88     42.15 o 
  16   7   5      199.99      201.68     42.01 o 
  17   7   5       94.36      100.43     29.02 o 
  18   7   5       56.08       60.42     23.02 o 
  19   7   5     5193.13     5251.17    132.04 o 
  20   7   5     3895.36     3973.65    196.91 o 
  21   7   5     1165.16     1120.80     48.54 o 
  22   7   5      184.58      167.39     40.20 o 
  23   7   5      802.82      768.96     44.03 o 
  24   7   5      103.04       81.84     32.99 o 
  25   7   5     1948.31     2013.51     89.71 o 
  26   7   5      104.14      100.65     48.66 o 
 -29   8   5     2059.71     1975.76     87.98 o 
 -28   8   5      302.49      229.51     73.44 o 
 -27   8   5      112.70       90.98     36.70 o 
 -26   8   5      277.31      267.79     31.95 o 
 -25   8   5      385.78      478.74     71.05 o 
 -24   8   5     3675.93     3739.38     79.71 o 
 -23   8   5      251.61      254.40     46.53 o 
 -22   8   5      612.15      597.02     31.07 o 
 -21   8   5     1459.38     1466.33     37.41 o 
 -20   8   5      288.32      282.55     26.15 o 
 -19   8   5      224.68      235.71     24.10 o 
 -18   8   5     1703.40     1695.01     41.05 o 
 -17   8   5     7901.02     8047.81    107.04 o 
 -16   8   5      992.08      971.60     33.17 o 
 -15   8   5     2364.74     2297.89     49.73 o 
 -14   8   5     1316.04     1293.61     30.45 o 
 -13   8   5     3530.29     3508.29     67.74 o 
 -12   8   5    10567.32    10875.51    115.66 o 
 -11   8   5       96.74      110.26     26.49 o 
 -10   8   5     7549.24     7589.32     93.68 o 
  -9   8   5     3692.24     3770.66     73.14 o 
  -8   8   5        0.46        5.34      4.86 o 
  -7   8   5       26.28       46.26     14.18 o 
  -6   8   5     5983.10     5760.10     87.59 o 
  -5   8   5     3372.65     3326.87     73.57 o 
  -4   8   5    18581.28    17665.21    219.03 o 
  -3   8   5     3956.71     3887.29     73.37 o 
  -2   8   5      197.15      225.39     18.01 o 
  -1   8   5     2589.61     2635.43     36.86 o 
   0   8   5     8483.84     8694.71    133.96 o 
   1   8   5        0.59        9.27     10.17 o 
   2   8   5      159.90      171.44     34.83 o 
   3   8   5     2645.21     2760.09     65.01 o 
   4   8   5     2069.26     1990.07     55.65 o 
   5   8   5       77.84       94.04     21.08 o 
   6   8   5     1497.55     1530.29     36.94 o 
   7   8   5    19374.27    19662.13    395.42 o 
   8   8   5    13867.00    13392.60    159.51 o 
   9   8   5     4260.15     4370.60     83.75 o 
  10   8   5      680.24      696.55     23.49 o 
  11   8   5      348.47      300.48     29.77 o 
  12   8   5        0.05       14.89      9.40 o 
  13   8   5       56.18       65.70     13.10 o 
  14   8   5       31.85       50.12     15.71 o 
  15   8   5       28.10       29.89     17.50 o 
  16   8   5     1435.84     1481.82     69.48 o 
  17   8   5     1336.65     1315.78     36.30 o 
  18   8   5      183.33      174.59     69.22 o 
  19   8   5     3345.98     3260.29    137.32 o 
  20   8   5      291.31      293.19     73.93 o 
  21   8   5      373.56      349.29     81.26 o 
  22   8   5     9498.24     9765.45    297.57 o 
  23   8   5      141.32       92.36     40.21 o 
  24   8   5      384.02      459.65     89.72 o 
  25   8   5     1370.17     1314.36     69.72 o 
 -27   9   5     3029.04     2748.20    108.84 o 
 -26   9   5       23.23       11.06     13.25 o 
 -25   9   5       76.74       72.31     29.85 o 
 -24   9   5      107.49      151.34     44.59 o 
 -23   9   5       12.87       12.02     16.08 o 
 -22   9   5     1307.64     1367.52     78.03 o 
 -21   9   5      156.32      146.85     35.53 o 
 -20   9   5        2.49       13.44     16.67 o 
 -19   9   5      540.97      575.80     53.78 o 
 -18   9   5      416.28      418.55     94.35 o 
 -17   9   5      859.26      841.52     31.65 o 
 -16   9   5       77.97       79.78     18.54 o 
 -15   9   5       38.06       38.92     16.49 o 
 -14   9   5       16.93       40.94     16.78 o 
 -13   9   5     1236.90     1237.20     43.76 o 
 -12   9   5     3581.62     3640.57     86.80 o 
 -11   9   5     2091.01     2210.92     60.61 o 
 -10   9   5     3730.54     3695.09     85.36 o 
  -9   9   5     2377.41     2350.91     53.68 o 
  -8   9   5        5.95       13.32     15.07 o 
  -7   9   5      368.95      414.15     35.39 o 
  -6   9   5     1687.97     1728.90     53.56 o 
  -5   9   5      344.06      366.44     36.12 o 
  -4   9   5     3491.69     3334.56     65.47 o 
  -3   9   5      881.42      876.39     35.03 o 
  -2   9   5      559.04      526.10     21.89 o 
  -1   9   5     1370.22     1295.39     39.40 o 
   0   9   5      404.69      403.29     17.56 o 
   1   9   5     1444.79     1381.63     36.79 o 
   2   9   5     7091.62     7452.09     96.14 o 
   3   9   5     3973.74     4160.13     71.79 o 
   4   9   5      625.95      605.89     19.00 o 
   5   9   5     2208.22     2223.91     49.95 o 
   6   9   5     1664.97     1727.92     41.39 o 
   7   9   5      106.41      108.90     24.85 o 
   8   9   5      302.53      323.96     28.62 o 
   9   9   5      234.15      216.16     46.18 o 
  10   9   5       10.97       21.48     12.34 o 
  11   9   5     2591.04     2657.16     40.08 o 
  12   9   5        0.57       16.83      9.18 o 
  13   9   5    10106.01    10214.82    188.76 o 
  14   9   5    10633.57    11166.94    238.07 o 
  15   9   5      675.95      690.32     42.51 o 
  16   9   5     8623.02     9078.11    191.11 o 
  17   9   5     3231.87     3259.82     87.40 o 
  18   9   5      402.60      423.87     42.65 o 
  19   9   5      862.44      871.60     41.13 o 
  20   9   5     2020.78     1869.74     86.89 o 
  21   9   5      187.28      152.19     68.39 o 
  22   9   5     1659.26     1690.28     79.36 o 
  23   9   5      136.50       74.86     33.74 o 
  24   9   5      422.54      477.62     33.92 o 
 -26  10   5     2086.74     2010.81    123.42 o 
 -25  10   5        0.11       15.30     10.37 o 
 -24  10   5      860.93      877.91     46.43 o 
 -23  10   5      603.35      581.44     34.68 o 
 -22  10   5     2823.06     2900.14    101.26 o 
 -21  10   5      437.31      474.65     63.14 o 
 -20  10   5      397.70      350.60    112.16 o 
 -19  10   5     1162.06     1060.77     52.15 o 
 -18  10   5     1224.38     1175.64     49.45 o 
 -17  10   5     1802.36     1766.75     66.58 o 
 -16  10   5     3752.17     3681.72     72.79 o 
 -15  10   5       57.03       36.52     18.79 o 
 -14  10   5      174.43      169.67     35.38 o 
 -13  10   5     1757.06     1640.55     82.29 o 
 -12  10   5      548.68      498.75     32.53 o 
 -11  10   5     4204.75     4223.17    111.26 o 
 -10  10   5        0.02        5.46     15.25 o 
  -9  10   5      406.40      395.33     54.57 o 
  -8  10   5       65.51       79.88     26.22 o 
  -7  10   5     9509.53     9897.56    168.09 o 
  -6  10   5       76.26       71.90     20.63 o 
  -5  10   5      437.60      479.71     58.86 o 
  -4  10   5      753.58      646.72     37.00 o 
  -3  10   5      607.13      645.78     32.43 o 
  -2  10   5      567.29      596.80     36.34 o 
  -1  10   5        0.34        9.91     12.32 o 
   0  10   5      594.15      618.39     24.91 o 
   1  10   5       57.79       79.96     19.39 o 
   2  10   5      111.38      105.36     20.44 o 
   3  10   5       44.71       65.70     18.64 o 
   4  10   5     3857.73     4052.69     75.86 o 
   5  10   5      441.26      488.13     23.94 o 
   6  10   5     1063.95     1031.04     27.93 o 
   7  10   5      986.48      945.71     31.78 o 
   8  10   5     6822.85     6852.36     74.12 o 
   9  10   5      771.03      757.92     33.43 o 
  10  10   5     9212.81     9391.09    153.33 o 
  11  10   5      495.98      534.65     35.45 o 
  12  10   5      176.47      171.86     39.72 o 
  13  10   5       62.49       81.27     23.59 o 
  14  10   5     1502.83     1534.54     55.67 o 
  15  10   5       28.42       19.96      9.63 o 
  16  10   5       24.07       33.69     16.54 o 
  17  10   5      655.88      587.09     26.26 o 
  18  10   5       16.57       30.93     16.27 o 
  19  10   5     1340.98     1365.80     52.17 o 
  20  10   5      859.36      857.57     41.21 o 
  21  10   5      630.56      586.23     50.90 o 
  22  10   5      455.02      428.63     41.96 o 
  23  10   5      365.57      182.50    161.79 o 
 -24  11   5     3416.91     3520.09    194.29 o 
 -23  11   5      835.64      814.98     40.37 o 
 -22  11   5     1225.70     1199.54     47.79 o 
 -21  11   5     1090.05     1109.03     47.48 o 
 -20  11   5       98.02       67.27     26.03 o 
 -19  11   5     1221.81     1250.82     60.01 o 
 -18  11   5      181.16      164.29     43.08 o 
 -17  11   5       47.01       49.81     21.31 o 
 -16  11   5     2994.07     2882.47     77.48 o 
 -15  11   5       96.68      123.90     30.16 o 
 -14  11   5       14.25       28.86     18.39 o 
 -13  11   5     4652.64     4767.11     90.61 o 
 -12  11   5     1727.63     1740.78     49.39 o 
 -11  11   5     3896.94     3952.54    100.61 o 
 -10  11   5     1148.99     1135.48     37.11 o 
  -9  11   5      347.04      361.82     68.72 o 
  -8  11   5      619.22      599.25     31.53 o 
  -7  11   5     2189.79     2391.05     77.07 o 
  -6  11   5       14.73       13.29     14.84 o 
  -5  11   5      159.87      189.86     47.10 o 
  -4  11   5      166.48      199.13     49.08 o 
  -3  11   5     1114.10     1117.05     37.50 o 
  -2  11   5     4896.14     4868.60    179.02 o 
  -1  11   5     1514.97     1513.72     55.04 o 
   0  11   5     4615.10     4786.76    110.32 o 
   1  11   5     2347.80     2492.32     58.40 o 
   2  11   5     1485.75     1441.14     45.76 o 
   3  11   5      437.68      441.39     31.53 o 
   4  11   5     3319.80     3477.42     76.35 o 
   5  11   5      956.25      971.34     29.75 o 
   6  11   5       24.24       26.96     11.27 o 
   7  11   5     2230.89     2286.55     64.80 o 
   8  11   5     2878.28     2887.77     80.02 o 
   9  11   5      474.01      427.35     26.72 o 
  10  11   5     4236.88     4287.00     67.05 o 
  11  11   5     1690.59     1681.39     86.19 o 
  12  11   5        9.21       22.63     11.62 o 
  13  11   5     1733.92     1704.53     64.29 o 
  14  11   5      102.33       90.53     24.78 o 
  15  11   5      515.08      510.44     43.85 o 
  16  11   5     2157.10     2101.97     66.08 o 
  17  11   5     1391.86     1338.30    105.35 o 
  18  11   5       64.86       50.23     26.08 o 
  19  11   5       11.46       -4.10     24.19 o 
  20  11   5     2743.86     3032.63    120.59 o 
  21  11   5      110.77       91.41     34.93 o 
 -21  12   5     5581.48     5657.67    205.18 o 
 -20  12   5       21.76       19.08     16.25 o 
 -19  12   5      531.75      438.31     33.67 o 
 -18  12   5       32.57       34.97     25.07 o 
 -17  12   5     1756.58     1851.72     77.33 o 
 -16  12   5      265.05      257.14     59.37 o 
 -15  12   5     2807.20     2859.29     97.19 o 
 -14  12   5        0.09        7.93     13.39 o 
 -13  12   5     1104.81     1147.68     42.82 o 
 -12  12   5     1013.87     1009.01     42.06 o 
 -11  12   5      278.00      234.69     44.13 o 
 -10  12   5     7571.50     7709.15    220.65 o 
  -9  12   5      108.46      116.10     34.74 o 
  -8  12   5      574.51      619.52     36.22 o 
  -7  12   5      951.57      957.93     51.94 o 
  -6  12   5     9205.32     9672.38    185.88 o 
  -5  12   5     7724.17     7907.64    147.16 o 
  -4  12   5     5371.91     5454.30    167.70 o 
  -3  12   5       91.43      104.12     30.63 o 
  -2  12   5      303.43      314.64     36.19 o 
  -1  12   5     3731.97     3660.41     88.05 o 
   0  12   5      379.19      389.50     32.79 o 
   1  12   5      473.89      462.12     41.62 o 
   2  12   5     3196.30     3154.62     56.64 o 
   3  12   5       19.80       28.45     13.89 o 
   4  12   5     5198.03     5229.78     87.23 o 
   5  12   5     5113.00     5211.33    105.31 o 
   6  12   5     2191.20     2212.87     63.06 o 
   7  12   5     4703.29     4740.13    107.62 o 
   8  12   5     1867.59     1934.80     57.27 o 
   9  12   5     1133.24     1074.13     37.65 o 
  10  12   5      321.82      295.06     60.06 o 
  11  12   5      558.61      543.78     23.13 o 
  12  12   5      188.77      194.02     45.17 o 
  13  12   5      678.38      651.63     31.01 o 
  14  12   5      367.15      380.37     26.15 o 
  15  12   5       46.89       42.99     17.47 o 
  16  12   5     3227.52     3178.73     60.59 o 
  17  12   5      500.53      493.36     38.03 o 
  18  12   5        7.53       23.99     13.79 o 
  19  12   5      288.89      278.39    123.03 o 
 -18  13   5       54.17       30.03     27.69 o 
 -17  13   5       89.71       88.00     91.25 o 
 -16  13   5     1396.66     1465.23    101.05 o 
 -15  13   5      107.90       91.91     36.54 o 
 -14  13   5      979.48      924.73     39.85 o 
 -13  13   5      293.51      267.55     81.46 o 
 -12  13   5     3156.40     3269.52    122.61 o 
 -11  13   5     3731.79     3694.27     95.24 o 
 -10  13   5     1969.36     1881.91     58.38 o 
  -9  13   5      401.35      401.80     39.78 o 
  -8  13   5     1970.39     1959.09     71.36 o 
  -7  13   5       10.37       11.03     19.07 o 
  -6  13   5        0.20       -5.06     21.53 o 
  -5  13   5      143.59      151.39     46.36 o 
  -4  13   5     5156.15     5395.89    152.97 o 
  -3  13   5      459.66      416.26     28.73 o 
  -2  13   5      163.44      159.87     45.95 o 
  -1  13   5      474.94      432.62     42.43 o 
   0  13   5      157.12      166.61     42.99 o 
   1  13   5     3566.75     3745.51    121.24 o 
   2  13   5       41.63       89.70     22.98 o 
   3  13   5      841.59      881.65     31.23 o 
   4  13   5     2787.67     2982.67     66.99 o 
   5  13   5      584.28      658.41     26.68 o 
   6  13   5        1.58       24.82     12.12 o 
   7  13   5     5251.52     5429.13    122.56 o 
   8  13   5      226.56      212.72     60.41 o 
   9  13   5        9.60       14.43     14.73 o 
  10  13   5     2103.07     2203.24     60.99 o 
  11  13   5     1624.73     1669.78     64.07 o 
  12  13   5      513.10      532.47     27.83 o 
  13  13   5      561.90      503.52     33.48 o 
  14  13   5     6792.85     7028.20    172.74 o 
  15  13   5       39.52       10.64     11.57 o 
  16  13   5     5816.18     5643.47    203.68 o 
 -14  14   5      142.93      139.80     70.53 o 
 -13  14   5       10.67       28.46     17.69 o 
 -12  14   5     1395.61     1402.55     62.07 o 
 -11  14   5      184.38      143.75     57.76 o 
 -10  14   5       42.86       40.29     24.31 o 
  -9  14   5     1248.87     1287.43     63.25 o 
  -8  14   5      251.78      206.83     81.48 o 
  -7  14   5      208.04      176.11     87.48 o 
  -6  14   5       66.16       73.04     36.54 o 
  -5  14   5     1235.94     1208.29     62.46 o 
  -4  14   5     5946.44     6107.84    197.73 o 
  -3  14   5      987.32     1011.79     48.15 o 
  -2  14   5        0.35       12.28     17.96 o 
  -1  14   5     5378.74     5369.05    140.66 o 
   0  14   5       21.97       26.38     11.78 o 
   1  14   5      606.47      608.35     34.49 o 
   2  14   5     5434.38     5446.40    146.02 o 
   3  14   5        0.38        9.55     12.51 o 
   4  14   5       38.94       39.03     22.94 o 
   5  14   5      376.79      362.92     40.00 o 
   6  14   5       15.88        9.23     13.36 o 
   7  14   5        2.79        1.23     12.93 o 
   8  14   5      612.38      579.60     24.57 o 
   9  14   5      116.29       93.08     37.77 o 
  10  14   5     3353.88     3305.13     63.64 o 
  11  14   5      868.46      779.09     38.78 o 
  12  14   5      200.45      136.89     71.40 o 
  13  14   5       83.37       73.98     41.63 o 
  14  14   5      691.81      718.37     71.32 o 
  -8  15   5        7.59       12.71     27.49 o 
  -7  15   5      289.07      227.21    106.04 o 
  -6  15   5     1496.38     1484.97     77.04 o 
  -5  15   5       23.88       29.04     23.65 o 
  -4  15   5      162.81      113.41     42.61 o 
  -3  15   5     2596.34     2636.84    112.68 o 
  -2  15   5      643.05      635.76     45.52 o 
  -1  15   5      985.64      857.48     65.89 o 
   0  15   5        3.15       16.56     13.89 o 
   1  15   5       96.58       59.03     35.55 o 
   2  15   5     9626.03     9741.26    386.25 o 
   3  15   5      334.82      238.64    120.38 o 
   4  15   5       71.04       65.76     27.10 o 
   5  15   5      547.97      606.70    106.07 o 
   6  15   5      417.14      464.64     86.18 o 
   7  15   5        8.24       33.80     28.21 o 
   8  15   5     1114.98     1102.46     78.68 o 
 -32   0   6      242.84      227.70    145.69 o 
 -31   0   6     8682.13     9774.43    331.30 o 
 -30   0   6    13875.31    14687.62    612.82 o 
 -29   0   6     2695.14     2746.37    132.11 o 
 -28   0   6      424.37      428.47    154.72 o 
 -27   0   6     2995.38     3037.99    148.38 o 
 -26   0   6     1702.23     1687.08    215.54 o 
 -25   0   6     1197.76     1188.01     61.84 o 
 -24   0   6     5267.80     5428.72    218.83 o 
 -23   0   6        5.32        3.65     27.59 o 
 -22   0   6      385.43      371.10    147.24 o 
 -21   0   6       42.31       12.69     22.89 o 
 -20   0   6    30029.63    29357.51    670.57 o 
 -19   0   6     9977.01     9694.75    325.35 o 
 -18   0   6    45137.47    43264.56   2038.85 o 
 -17   0   6    21644.37    21525.21    867.34 o 
 -16   0   6        0.43       15.35     10.72 o 
 -15   0   6      290.75      307.36     71.02 o 
 -14   0   6    26356.50    24115.48    247.06 o 
 -13   0   6     7390.38     7388.92    197.17 o 
 -12   0   6    36573.75    36630.48    664.10 o 
 -11   0   6    15672.86    16370.52    423.26 o 
 -10   0   6     1374.03     1415.31    120.32 o 
  -9   0   6        4.67       -1.03     18.92 o 
  -8   0   6    26607.34    29019.14    310.75 o 
  -7   0   6     3608.26     4022.14     97.90 o 
  -6   0   6     1687.71     2248.16    103.90 o 
  -5   0   6      856.11     1292.90     58.83 o 
  -4   0   6     2828.43     3415.27     62.51 o 
  -2   0   6    10147.14    10494.54    166.22 o 
  -1   0   6     2554.17     2502.08     52.32 o 
   1   0   6      620.56      547.56     14.26 o 
   2   0   6     2068.22     2042.95     43.92 o 
   3   0   6     1084.42      937.41     22.60 o 
   4   0   6     3524.46     3918.31    100.86 o 
   5   0   6    16650.12    15787.67    275.69 o 
   6   0   6     6636.30     6752.41    232.74 o 
   7   0   6      106.35      113.32     30.40 o 
   8   0   6      363.57      374.05     16.78 o 
   9   0   6     1709.29     1599.61     37.76 o 
  10   0   6     1771.39     1702.63     43.31 o 
  11   0   6     5139.22     4682.37    174.52 o 
  12   0   6     5767.05     5878.77    178.62 o 
  13   0   6     1203.48     1344.57     88.99 o 
  14   0   6     9740.37     9065.96    249.85 o 
  15   0   6      123.83      157.30     51.15 o 
  16   0   6     1500.44     1560.55     72.99 o 
  17   0   6       84.98      162.41     49.37 o 
  18   0   6     5671.79     6035.55    208.18 o 
  19   0   6     2434.89     2430.39     98.98 o 
  20   0   6     4863.79     5215.14    219.09 o 
  21   0   6    16863.12    17648.60    544.62 o 
  22   0   6     1314.21     1383.80     67.48 o 
  23   0   6       39.89       51.04     39.91 o 
  24   0   6     6267.86     6889.62    214.06 o 
  25   0   6     4968.85     5226.27    155.28 o 
  26   0   6    10688.92    11585.34    403.35 o 
  27   0   6     7857.73     8479.44    289.09 o 
  28   0   6      133.18      154.99     55.95 o 
  29   0   6      905.83      910.79     47.62 o 
 -32   1   6     1278.89     1310.81     73.97 o 
 -31   1   6      264.05      243.63     81.38 o 
 -30   1   6     2896.65     2921.31    138.55 o 
 -29   1   6     2804.59     2783.08     97.53 o 
 -28   1   6      101.65       64.15     33.56 o 
 -27   1   6     1156.34     1080.44     96.34 o 
 -26   1   6     1324.14     1358.59     62.08 o 
 -25   1   6     9215.75     9462.65    229.09 o 
 -24   1   6    21102.17    22779.09    704.00 o 
 -23   1   6      730.77      745.14     38.97 o 
 -22   1   6      211.51      207.22     58.16 o 
 -21   1   6     1028.13     1027.27     38.73 o 
 -20   1   6     1664.44     1576.16     81.84 o 
 -19   1   6     2580.17     2555.31     64.65 o 
 -18   1   6     4537.78     4663.27     78.87 o 
 -17   1   6      443.48      422.32     25.77 o 
 -16   1   6      768.35      830.30     27.00 o 
 -15   1   6     1143.49      985.36     25.60 o 
 -14   1   6    18425.30    18483.02    165.31 o 
 -13   1   6     5463.89     5544.69    129.81 o 
 -12   1   6    29044.36    28258.90    222.15 o 
 -11   1   6    10693.67    10275.99     73.91 o 
 -10   1   6       35.87       41.54     15.29 o 
  -9   1   6       16.98       27.24     10.43 o 
  -8   1   6        5.84       10.04      5.86 o 
  -7   1   6     3779.85     3697.07     59.44 o 
  -6   1   6    36010.18    37144.53    256.21 o 
  -5   1   6      706.77      793.61     18.80 o 
  -4   1   6      857.97      866.58     17.11 o 
  -3   1   6    15455.82    16406.44    165.38 o 
  -2   1   6     7568.65     7338.17     72.47 o 
  -1   1   6     2006.42     2097.21     34.69 o 
   0   1   6    21654.06    22840.92    156.79 o 
   1   1   6     9162.15     9474.46    190.85 o 
   2   1   6       37.59       56.10     11.84 o 
   3   1   6    17210.67    17145.64    253.41 o 
   4   1   6     1707.72     1662.21     30.11 o 
   5   1   6     2558.16     2596.74     35.99 o 
   6   1   6    14244.63    13795.54    322.97 o 
   7   1   6      406.18      456.73     11.94 o 
   8   1   6     1960.76     2095.05     44.32 o 
   9   1   6      806.42      836.67     10.98 o 
  10   1   6        9.00       28.44      8.13 o 
  11   1   6      273.67      313.09      8.03 o 
  12   1   6      438.14      476.86      8.60 o 
  13   1   6     1099.71     1038.67     36.84 o 
  14   1   6     3313.44     3366.58     92.42 o 
  15   1   6     1014.46     1051.06     41.32 o 
  16   1   6        9.36       28.42     13.41 o 
  17   1   6      737.54      749.24     28.10 o 
  18   1   6     8266.27     8673.33    196.86 o 
  19   1   6      242.64      260.89     65.59 o 
  20   1   6     4370.05     4428.36    135.36 o 
  21   1   6      219.89      220.63     55.04 o 
  22   1   6       17.98       30.35     16.71 o 
  23   1   6        5.46       36.81     25.98 o 
  24   1   6     6802.26     6787.54    130.55 o 
  25   1   6      518.17      474.47     59.78 o 
  26   1   6     5119.76     5214.73    265.50 o 
  27   1   6     2940.27     3037.54    121.62 o 
  28   1   6      684.74      646.59     38.16 o 
  29   1   6     1807.56     1919.61     74.96 o 
 -32   2   6        0.73       19.25     17.52 o 
 -31   2   6      703.17      694.96     48.64 o 
 -30   2   6     2255.58     2235.17    161.57 o 
 -29   2   6     1027.42     1062.14     62.31 o 
 -28   2   6      464.82      490.04     48.52 o 
 -27   2   6       37.82       60.85     22.70 o 
 -26   2   6      464.39      496.38     44.94 o 
 -25   2   6        0.81        2.31     17.14 o 
 -24   2   6     1068.41     1088.77     36.10 o 
 -23   2   6      711.59      715.54     34.90 o 
 -22   2   6       36.15       35.39     26.09 o 
 -21   2   6     2821.72     2757.77     70.63 o 
 -20   2   6     4356.63     4405.93     98.08 o 
 -19   2   6      918.16      929.98     45.10 o 
 -18   2   6      326.15      326.31     36.89 o 
 -17   2   6     2517.81     2485.93     62.98 o 
 -16   2   6       58.04       84.25     27.04 o 
 -15   2   6     1749.46     1808.50     73.64 o 
 -14   2   6     2012.01     2015.67     50.01 o 
 -13   2   6      303.55      290.12     15.93 o 
 -12   2   6     7617.57     7954.69    160.97 o 
 -11   2   6     4278.95     4372.78     77.50 o 
 -10   2   6      471.96      479.73     19.86 o 
  -9   2   6     1574.82     1654.52     33.59 o 
  -8   2   6    14818.59    14874.19    198.95 o 
  -7   2   6     2486.09     2506.13     50.66 o 
  -6   2   6     4288.70     4295.20     80.77 o 
  -5   2   6     5465.62     5818.27     77.66 o 
  -4   2   6       20.82       33.97      7.15 o 
  -3   2   6       30.15       16.63      8.49 o 
  -2   2   6      715.36      992.49     19.80 o 
  -1   2   6       27.03       23.67      4.19 o 
   0   2   6    38907.56    38963.32    372.59 o 
   1   2   6       64.37      100.12      4.96 o 
   2   2   6        5.94        8.50      6.63 o 
   3   2   6     3756.73     3828.64     83.28 o 
   4   2   6      152.99      162.82      5.29 o 
   5   2   6      588.18      543.98     10.40 o 
   6   2   6     4450.92     4553.08    104.53 o 
   7   2   6      435.01      408.85      7.27 o 
   8   2   6     1139.86     1120.32     12.17 o 
   9   2   6     1663.41     1665.63     23.41 o 
  10   2   6        1.04       11.13      6.63 o 
  11   2   6      767.98      761.84     17.21 o 
  12   2   6     8759.89     8282.33    139.31 o 
  13   2   6     2500.18     2523.76     34.57 o 
  14   2   6      117.10      105.60     25.02 o 
  15   2   6     2516.90     2464.98     52.66 o 
  16   2   6      105.78       86.51     19.69 o 
  17   2   6      311.33      321.22     43.51 o 
  18   2   6     2846.09     2940.21     72.95 o 
  19   2   6      731.66      737.57     27.92 o 
  20   2   6      580.20      569.61     35.88 o 
  21   2   6     2709.64     2717.37     73.45 o 
  22   2   6      642.37      649.94     39.25 o 
  23   2   6      449.97      468.51     85.87 o 
  24   2   6       46.11       55.57     19.35 o 
  25   2   6     1268.83     1301.37     75.40 o 
  26   2   6       44.31       53.64     23.56 o 
  27   2   6      816.48      881.78     39.32 o 
  28   2   6        4.06       19.97     18.26 o 
  29   2   6      996.59     1032.98     42.49 o 
 -32   3   6        2.21       25.13     23.94 o 
 -31   3   6      103.36      121.53     44.31 o 
 -30   3   6      947.31     1021.65     76.59 o 
 -29   3   6      739.38      713.59     38.13 o 
 -28   3   6     1083.36     1088.25     45.26 o 
 -27   3   6      483.68      478.02     34.22 o 
 -26   3   6     2384.90     2470.20     73.24 o 
 -25   3   6      222.07      182.19     48.29 o 
 -24   3   6      283.93      313.39     63.79 o 
 -23   3   6     2265.21     2177.66     51.90 o 
 -22   3   6       13.63       11.78     18.51 o 
 -21   3   6      286.11      287.15     66.25 o 
 -20   3   6      833.56      878.24     32.93 o 
 -19   3   6      179.81      222.18     52.75 o 
 -18   3   6     2480.70     2395.62     59.36 o 
 -17   3   6     2944.79     2853.63     70.27 o 
 -16   3   6      549.96      517.79     41.31 o 
 -15   3   6     7670.22     7542.96    127.92 o 
 -14   3   6     3859.40     3954.95     72.79 o 
 -13   3   6     1429.96     1438.85     63.24 o 
 -12   3   6    20391.79    19837.50    162.28 o 
 -11   3   6    27794.55    26634.29    416.04 o 
 -10   3   6     3346.24     3308.35     73.68 o 
  -9   3   6     4579.43     4808.02     78.50 o 
  -8   3   6        0.86       16.48      8.03 o 
  -7   3   6       15.81       34.14     11.47 o 
  -6   3   6     6836.02     6517.06     90.92 o 
  -5   3   6       69.33       83.31      8.25 o 
  -4   3   6     1212.63     1202.88     21.34 o 
  -3   3   6      206.92      153.24      8.87 o 
  -2   3   6     1560.94     1509.47     24.71 o 
  -1   3   6     3531.91     3467.02     39.96 o 
   0   3   6     9166.38     8621.22     89.98 o 
   1   3   6      766.86      706.01     30.65 o 
   2   3   6     2020.37     1976.38     29.61 o 
   3   3   6    21445.30    20329.21    231.07 o 
   4   3   6      347.97      354.13      7.76 o 
   5   3   6       88.48      117.72      5.97 o 
   6   3   6    59098.53    60748.35    501.54 o 
   7   3   6        4.81       24.21      8.07 o 
   8   3   6    20286.71    19488.48    219.41 o 
   9   3   6     2435.46     2387.54     22.82 o 
  10   3   6     1463.48     1419.24     18.27 o 
  11   3   6      309.77      331.62      8.62 o 
  12   3   6     5537.47     5604.58    103.25 o 
  13   3   6     1308.56     1276.99     36.35 o 
  14   3   6       85.18      115.80     20.43 o 
  15   3   6      415.92      467.06     40.86 o 
  16   3   6     1461.60     1437.65     33.01 o 
  17   3   6      901.18      902.39     28.20 o 
  18   3   6      686.62      653.67     36.33 o 
  19   3   6        8.09       17.35     11.79 o 
  20   3   6      875.98      896.09     29.41 o 
  21   3   6      361.94      387.18     71.44 o 
  22   3   6      511.53      511.46     40.82 o 
  23   3   6     3850.00     3932.87    118.02 o 
  24   3   6     1595.01     1544.67     53.90 o 
  25   3   6     1650.55     1788.72     51.13 o 
  26   3   6     2736.03     2675.26     82.82 o 
  27   3   6      698.22      685.46     35.13 o 
  28   3   6       55.19       45.39     23.71 o 
  29   3   6        5.98       29.17     22.76 o 
 -32   4   6       77.87       61.07     26.83 o 
 -31   4   6      725.85      775.27     35.91 o 
 -30   4   6     1291.81     1311.04     51.14 o 
 -29   4   6      352.74      393.44     47.14 o 
 -28   4   6      532.56      557.42     57.90 o 
 -27   4   6      103.82       85.14     31.17 o 
 -26   4   6     1178.29     1226.42     74.79 o 
 -25   4   6        1.39        1.77     18.63 o 
 -24   4   6     1636.93     1600.96     41.06 o 
 -23   4   6     1584.96     1636.45     44.65 o 
 -22   4   6        1.97       10.81     11.38 o 
 -21   4   6      266.61      281.19     71.72 o 
 -20   4   6     1195.13     1142.77     34.38 o 
 -19   4   6     4463.32     4543.83    102.43 o 
 -18   4   6     5688.76     5375.15    252.87 o 
 -17   4   6     4494.11     4576.33     75.20 o 
 -16   4   6        5.97       28.15     11.77 o 
 -15   4   6      318.80      364.89     29.89 o 
 -14   4   6       45.28       87.55     23.77 o 
 -13   4   6      144.33      152.13     38.66 o 
 -12   4   6     2700.62     2821.50     98.10 o 
 -11   4   6     2324.45     2298.98     34.30 o 
 -10   4   6      537.46      534.16     18.11 o 
  -9   4   6     2249.39     2284.11     50.91 o 
  -8   4   6     1580.47     1543.55     25.27 o 
  -7   4   6      359.11      353.63      8.24 o 
  -6   4   6      312.04      366.29     44.85 o 
  -5   4   6     4013.23     4067.19     64.28 o 
  -4   4   6       76.37      104.05      9.83 o 
  -3   4   6     3778.47     3931.84     57.15 o 
  -2   4   6      779.88      790.83     18.12 o 
  -1   4   6     2376.84     2349.48     39.98 o 
   0   4   6     2887.71     3003.59     43.07 o 
   1   4   6        0.76        5.57      5.95 o 
   2   4   6     5202.94     4960.57     75.03 o 
   3   4   6    12401.58    11821.64    147.40 o 
   4   4   6     7220.45     7179.83     92.79 o 
   5   4   6      625.61      599.27     10.19 o 
   6   4   6       73.81       84.37     11.05 o 
   7   4   6     1938.21     1879.40     28.24 o 
   8   4   6        1.73        9.33      5.75 o 
   9   4   6     1789.70     1628.20     17.08 o 
  10   4   6        8.22       15.48      5.17 o 
  11   4   6      252.57      239.28     10.60 o 
  12   4   6       67.58       87.86     23.52 o 
  13   4   6        0.17        1.84      7.60 o 
  14   4   6       18.47       38.55     15.05 o 
  15   4   6     2418.53     2336.42     59.04 o 
  16   4   6      624.64      641.90     49.03 o 
  17   4   6      828.13      839.32     26.97 o 
  18   4   6     2956.57     3016.09     65.00 o 
  19   4   6     1710.56     1649.88     36.11 o 
  20   4   6     1329.86     1311.83     34.02 o 
  21   4   6      275.46      261.40     44.53 o 
  22   4   6        9.32        7.49      9.97 o 
  23   4   6       29.91       28.64     20.04 o 
  24   4   6     1014.21     1102.97     77.47 o 
  25   4   6      376.11      393.39     35.66 o 
  26   4   6      224.33      173.25     55.67 o 
  27   4   6     2518.26     2491.47     96.45 o 
  28   4   6      105.02       91.58     33.14 o 
 -31   5   6     1203.56     1334.53     55.39 o 
 -30   5   6     1021.03     1005.87     38.86 o 
 -29   5   6      460.31      476.15     30.84 o 
 -28   5   6       14.30       17.78     15.98 o 
 -27   5   6      113.06      108.17     31.32 o 
 -26   5   6     1006.93     1040.08     42.66 o 
 -25   5   6     1540.63     1534.95     59.70 o 
 -24   5   6     7344.84     7590.60    195.81 o 
 -23   5   6     2187.27     2266.02     76.51 o 
 -22   5   6     1493.94     1506.34     44.55 o 
 -21   5   6      126.09      127.07     42.53 o 
 -20   5   6      440.60      456.88     30.62 o 
 -19   5   6     1107.20     1166.21     40.99 o 
 -18   5   6      856.16      902.75     31.12 o 
 -17   5   6     2169.43     2344.71    104.53 o 
 -16   5   6      733.02      715.07     30.03 o 
 -15   5   6    15486.27    15152.08    182.86 o 
 -14   5   6     6432.32     6479.60    112.05 o 
 -13   5   6     3743.01     3782.12     99.61 o 
 -12   5   6      951.59      967.32     25.24 o 
 -11   5   6       29.50       41.42      9.01 o 
 -10   5   6        8.12       11.34      6.35 o 
  -9   5   6     4259.70     4302.69     68.65 o 
  -8   5   6       33.28       39.32      7.04 o 
  -7   5   6      994.94      962.63      8.53 o 
  -6   5   6     2838.68     2770.98     24.06 o 
  -5   5   6     2866.27     3056.10     43.33 o 
  -4   5   6       73.79      115.40      8.98 o 
  -3   5   6     4564.88     4815.05     69.26 o 
  -2   5   6    19351.32    18458.25    262.03 o 
  -1   5   6     5001.83     5023.10     71.00 o 
   0   5   6     3213.15     3379.82     61.44 o 
   1   5   6     5482.78     5753.27     99.48 o 
   2   5   6     3668.28     3894.55     72.05 o 
   3   5   6    11353.36    10926.22    162.65 o 
   4   5   6     1623.83     1655.62     29.46 o 
   5   5   6      174.64      194.46     11.47 o 
   6   5   6    68906.41    69915.88   1026.70 o 
   7   5   6      374.42      332.37     10.66 o 
   8   5   6      550.51      542.61     20.35 o 
   9   5   6    19591.09    19381.28    309.97 o 
  10   5   6    10207.76    10133.11    140.65 o 
  11   5   6    12059.21    11826.49    167.24 o 
  12   5   6    16767.68    16573.56    159.89 o 
  13   5   6     3280.30     3201.13     50.84 o 
  14   5   6      320.20      361.09     30.19 o 
  15   5   6     1008.36     1023.11     24.19 o 
  16   5   6       37.54       45.53     18.09 o 
  17   5   6      560.38      552.71     22.67 o 
  18   5   6      317.40      327.76     60.24 o 
  19   5   6       30.92       34.67     17.40 o 
  20   5   6     1076.34     1035.64     30.93 o 
  21   5   6       31.69       40.05     15.09 o 
  22   5   6       73.05       70.39     20.86 o 
  23   5   6       27.81       38.18     17.78 o 
  24   5   6      113.13      119.46     39.05 o 
  25   5   6       36.16       21.35     17.45 o 
  26   5   6       21.81       27.37     26.53 o 
  27   5   6        0.52        1.08     21.40 o 
 -31   6   6     4062.52     3642.14    198.17 o 
 -30   6   6     5102.62     5176.75    134.54 o 
 -29   6   6     1432.01     1396.86     61.67 o 
 -28   6   6      728.95      737.26     31.04 o 
 -27   6   6      219.99      211.96     45.54 o 
 -26   6   6        3.31       11.32     13.02 o 
 -25   6   6      484.81      493.06     25.10 o 
 -24   6   6     2538.52     2568.24     71.24 o 
 -23   6   6      726.78      723.94     28.25 o 
 -22   6   6      206.48      185.37     41.46 o 
 -21   6   6     6761.47     6928.37    173.91 o 
 -20   6   6     3412.51     3419.52     81.12 o 
 -19   6   6      126.56      138.61     32.95 o 
 -18   6   6     3773.19     3961.08     70.13 o 
 -17   6   6        2.99       19.42     11.51 o 
 -16   6   6        9.84       20.34     10.95 o 
 -15   6   6      413.03      421.90     20.52 o 
 -14   6   6      350.83      379.39     18.50 o 
 -13   6   6     1425.18     1443.86     22.58 o 
 -12   6   6      761.63      708.64     15.97 o 
 -11   6   6      244.75      216.95     15.68 o 
 -10   6   6      858.57      828.16     16.58 o 
  -9   6   6      485.49      447.01      9.89 o 
  -8   6   6    19552.53    19130.17    325.75 o 
  -7   6   6     6815.96     6720.63    102.44 o 
  -6   6   6     2106.24     2127.76     40.93 o 
  -5   6   6     1814.37     1916.12     34.22 o 
  -4   6   6     4308.01     4410.08     79.97 o 
  -3   6   6     5828.42     5818.09    102.13 o 
  -2   6   6     2017.12     1999.47     26.52 o 
  -1   6   6      544.59      498.10     27.72 o 
   0   6   6    41780.40    40890.28    262.34 o 
   1   6   6      605.65      684.76     20.31 o 
   2   6   6      499.92      506.72     27.14 o 
   3   6   6      289.96      336.45     16.79 o 
   4   6   6    11523.97    10947.75    250.56 o 
   5   6   6     7668.57     7173.93    111.10 o 
   6   6   6    13457.68    12684.00    235.44 o 
   7   6   6     5201.51     5170.44     68.28 o 
   8   6   6      910.72      906.62     16.98 o 
   9   6   6     2996.09     3057.55     50.69 o 
  10   6   6      101.29      102.23     11.32 o 
  11   6   6     2686.98     2805.27     65.49 o 
  12   6   6    17308.63    16630.55    400.43 o 
  13   6   6      428.02      431.76     21.68 o 
  14   6   6       27.81       40.37     12.45 o 
  15   6   6        0.73       19.43     10.88 o 
  16   6   6      675.13      713.12     32.54 o 
  17   6   6     1250.95     1211.68     41.35 o 
  18   6   6     4075.83     4028.29     98.22 o 
  19   6   6       22.22       25.00     12.71 o 
  20   6   6      457.70      435.07     51.33 o 
  21   6   6     1004.35      985.35     44.08 o 
  22   6   6     1429.53     1399.74     66.69 o 
  23   6   6     5586.92     5551.86    166.54 o 
  24   6   6     1399.51     1440.01     81.45 o 
  25   6   6       67.17       37.97     21.72 o 
  26   6   6      514.05      501.06     37.93 o 
 -30   7   6     1017.36     1059.62     64.06 o 
 -29   7   6       40.21       49.17     14.80 o 
 -28   7   6      197.71      136.77     48.58 o 
 -27   7   6     1898.33     1907.40     61.01 o 
 -26   7   6       72.51       65.55     26.08 o 
 -25   7   6     2022.82     2041.12     58.52 o 
 -24   7   6     2961.53     2946.80     66.51 o 
 -23   7   6       78.32       72.79     24.08 o 
 -22   7   6      367.20      343.84     48.71 o 
 -21   7   6      281.03      287.02     55.36 o 
 -20   7   6       93.17      101.44     24.34 o 
 -19   7   6      322.71      325.99     26.14 o 
 -18   7   6     4232.16     4239.41     95.17 o 
 -17   7   6     1066.31     1071.35     28.31 o 
 -16   7   6      480.01      466.82     19.93 o 
 -15   7   6      921.29      904.39     24.63 o 
 -14   7   6     1518.43     1533.95     33.76 o 
 -13   7   6      130.04      135.55     31.82 o 
 -12   7   6      414.66      440.75     16.00 o 
 -11   7   6       40.76       36.61     12.79 o 
 -10   7   6     3531.01     3513.43     68.90 o 
  -9   7   6      100.85      152.93     15.02 o 
  -8   7   6     4189.56     4091.34     81.36 o 
  -7   7   6      167.99      160.55     10.29 o 
  -6   7   6    13456.92    13521.83    506.62 o 
  -5   7   6      137.34      195.78     40.64 o 
  -4   7   6     2269.98     2294.95     47.47 o 
  -3   7   6      130.73      177.70     34.76 o 
  -2   7   6     1476.36     1453.65     25.27 o 
  -1   7   6      153.83      175.63     17.37 o 
   0   7   6     8677.14     8247.79    125.67 o 
   1   7   6        1.47       15.85     10.87 o 
   2   7   6       90.16       96.11     22.75 o 
   3   7   6     2741.80     2613.07     31.70 o 
   4   7   6      283.39      298.30     14.99 o 
   5   7   6       22.64       38.74     10.35 o 
   6   7   6    12260.79    11899.97    248.11 o 
   7   7   6      339.80      369.96     20.15 o 
   8   7   6      147.84      175.79     14.06 o 
   9   7   6     2817.90     2882.39     53.91 o 
  10   7   6       60.48       57.56     14.27 o 
  11   7   6     4443.00     4393.48     81.00 o 
  12   7   6     2435.60     2464.47     48.53 o 
  13   7   6       18.72       25.43     17.11 o 
  14   7   6      427.18      380.22     23.29 o 
  15   7   6     3577.56     3492.19     80.58 o 
  16   7   6      680.02      587.75     44.60 o 
  17   7   6     6962.24     7213.61    169.87 o 
  18   7   6     2697.08     2408.63    166.84 o 
  19   7   6     2298.64     1967.53    127.69 o 
  20   7   6     3065.04     2938.33    107.25 o 
  21   7   6      379.30      317.37     87.79 o 
  22   7   6        0.91       15.44     14.90 o 
  23   7   6        9.46        7.25     14.22 o 
  24   7   6     2020.34     1995.29     88.93 o 
  25   7   6      821.18      856.53     47.63 o 
 -28   8   6      422.56      397.85     52.74 o 
 -27   8   6      466.11      438.90     31.11 o 
 -26   8   6     1808.15     1855.54     82.83 o 
 -25   8   6       21.80       25.82     27.82 o 
 -24   8   6      438.45      465.48     34.39 o 
 -23   8   6     1014.94     1039.44     47.17 o 
 -22   8   6      661.83      660.81     30.63 o 
 -21   8   6      772.94      762.87     43.40 o 
 -20   8   6    13764.13    13793.69    286.53 o 
 -19   8   6     1234.14     1155.44     53.47 o 
 -18   8   6     8248.60     8510.54    143.17 o 
 -17   8   6      425.50      429.79     30.58 o 
 -16   8   6      143.35      136.90     27.49 o 
 -15   8   6        1.36       21.37     10.70 o 
 -14   8   6     3657.70     3668.80     65.70 o 
 -13   8   6     6146.23     6019.22    123.95 o 
 -12   8   6    30954.88    29278.30    285.27 o 
 -11   8   6      229.10      253.07     58.49 o 
 -10   8   6      246.60      262.84     56.09 o 
  -9   8   6     1037.15     1000.69     70.35 o 
  -8   8   6     1863.10     1885.15     51.05 o 
  -7   8   6     8931.29     8714.69    141.61 o 
  -6   8   6     6477.47     6432.60    108.17 o 
  -5   8   6       51.00       78.65     18.97 o 
  -4   8   6      150.79      161.06     37.71 o 
  -3   8   6    10930.70    11017.75    203.09 o 
  -2   8   6       66.36       88.65     15.30 o 
  -1   8   6       54.57       67.40     14.18 o 
   0   8   6     3243.00     3190.13     71.69 o 
   1   8   6      823.75      777.46     22.51 o 
   2   8   6     1560.15     1637.65     38.22 o 
   3   8   6     4545.13     4439.82     78.16 o 
   4   8   6     3974.81     4139.45     60.80 o 
   5   8   6     8089.20     8411.49    126.88 o 
   6   8   6       11.12        6.18     11.45 o 
   7   8   6     1539.92     1465.40     32.20 o 
   8   8   6       25.57       31.67     13.95 o 
   9   8   6     1910.58     1841.97     43.35 o 
  10   8   6     1613.89     1567.54     31.44 o 
  11   8   6      125.04      126.44     32.77 o 
  12   8   6     2158.80     2117.22     75.43 o 
  13   8   6     1155.45     1143.49     38.12 o 
  14   8   6     7053.13     7453.54    146.04 o 
  15   8   6     4816.10     4991.29    111.75 o 
  16   8   6     1648.58     1644.45    108.31 o 
  17   8   6     3875.64     3945.71     93.19 o 
  18   8   6        4.02       15.72     14.04 o 
  19   8   6     2508.00     2601.86    108.36 o 
  20   8   6       21.96       21.16     18.25 o 
  21   8   6     5976.64     6157.32    372.50 o 
  22   8   6     1357.24     1130.66    160.22 o 
  23   8   6      359.87      315.11    124.92 o 
  24   8   6      192.44      161.89     73.22 o 
 -27   9   6      167.05      123.23     41.77 o 
 -26   9   6     2571.85     2460.77    114.86 o 
 -25   9   6     1018.46     1056.78     47.74 o 
 -24   9   6        7.88        6.16     14.91 o 
 -23   9   6       50.21       36.34     19.32 o 
 -22   9   6      937.87      937.01     39.60 o 
 -21   9   6       70.37       58.46     23.37 o 
 -20   9   6       73.56       78.69     18.75 o 
 -19   9   6      764.64      720.60     44.43 o 
 -18   9   6      248.41      206.77     54.57 o 
 -17   9   6      194.43      228.88     52.94 o 
 -16   9   6     2892.20     2888.43     93.00 o 
 -15   9   6     6054.83     6042.16     85.52 o 
 -14   9   6      365.55      309.86     43.66 o 
 -13   9   6      498.48      433.12     41.26 o 
 -12   9   6      990.31      941.73     32.42 o 
 -11   9   6      570.40      511.36     31.57 o 
 -10   9   6      349.54      398.23     81.05 o 
  -9   9   6     1394.15     1411.48     40.20 o 
  -8   9   6      484.41      479.96     32.26 o 
  -7   9   6     6011.06     6053.58    131.78 o 
  -6   9   6     8312.96     8458.32     91.67 o 
  -5   9   6        0.00       20.00     20.81 o 
  -4   9   6       12.76       28.50     13.51 o 
  -3   9   6     3339.69     3175.82     56.98 o 
  -2   9   6      657.88      713.70     24.82 o 
  -1   9   6     8295.44     8441.85    115.27 o 
   0   9   6      345.81      405.29     20.08 o 
   1   9   6     3005.16     2988.85     61.37 o 
   2   9   6     1237.94     1269.35     37.91 o 
   3   9   6     4578.33     4772.54     90.11 o 
   4   9   6      629.49      661.41     21.42 o 
   5   9   6      151.34      163.17     40.64 o 
   6   9   6     1251.05     1243.29     35.50 o 
   7   9   6        1.38        9.72     14.04 o 
   8   9   6     3517.29     3722.83     66.38 o 
   9   9   6     4639.72     4544.49    101.91 o 
  10   9   6    11855.60    12023.53    253.35 o 
  11   9   6     4772.80     4812.08     95.22 o 
  12   9   6      777.62      756.00     34.63 o 
  13   9   6     2260.44     2178.57     73.01 o 
  14   9   6      194.38      190.92     60.15 o 
  15   9   6      332.14      295.29     24.67 o 
  16   9   6      972.01      921.93     44.32 o 
  17   9   6     1961.07     1942.39     88.00 o 
  18   9   6        5.70       13.61     17.02 o 
  19   9   6      247.16      178.12     70.82 o 
  20   9   6     6775.54     7021.01    220.46 o 
  21   9   6     1553.17     1615.49    142.73 o 
  22   9   6        0.08       11.48     22.22 o 
  23   9   6      257.69      160.15     68.97 o 
 -25  10   6      223.11      194.97     66.02 o 
 -24  10   6      301.07      323.37     49.91 o 
 -23  10   6      520.79      586.26     52.96 o 
 -22  10   6      277.88      280.95     76.21 o 
 -21  10   6     1069.67     1049.60     68.83 o 
 -20  10   6      732.75      703.64     49.27 o 
 -19  10   6      522.02      502.35    117.06 o 
 -18  10   6     4575.57     4506.54    112.38 o 
 -17  10   6     8203.54     8086.57    183.88 o 
 -16  10   6       16.36       18.77     17.44 o 
 -15  10   6      975.43      952.19     46.43 o 
 -14  10   6     2356.04     2350.88     81.78 o 
 -13  10   6      741.98      669.69     30.43 o 
 -12  10   6     3422.44     3403.07     96.96 o 
 -11  10   6     1026.84     1052.71     43.47 o 
 -10  10   6     2178.48     2159.01     52.45 o 
  -9  10   6     1028.68      993.26     36.65 o 
  -8  10   6     1432.70     1423.88     54.67 o 
  -7  10   6     2887.13     2954.34     76.72 o 
  -6  10   6      196.43      219.32     47.02 o 
  -5  10   6      746.26      773.48     29.45 o 
  -4  10   6     4611.41     4616.39    102.56 o 
  -3  10   6      676.09      700.34     32.68 o 
  -2  10   6     1674.93     1715.84     38.16 o 
  -1  10   6       88.51       90.17     20.72 o 
   0  10   6      168.25      145.16     29.48 o 
   1  10   6      406.23      393.39     18.51 o 
   2  10   6       53.31       54.95     20.86 o 
   3  10   6      224.05      245.22     45.23 o 
   4  10   6     3247.83     3226.22     45.50 o 
   5  10   6     3891.91     3955.84     92.64 o 
   6  10   6     1332.24     1352.96     32.81 o 
   7  10   6     3129.17     3205.93     47.49 o 
   8  10   6      318.15      354.32     34.16 o 
   9  10   6     1815.90     1845.10     34.81 o 
  10  10   6      160.01      146.04     30.00 o 
  11  10   6     2336.14     2320.46     66.68 o 
  12  10   6      494.58      455.53     37.58 o 
  13  10   6     2109.06     2085.16     78.60 o 
  14  10   6     3309.39     3330.93     90.37 o 
  15  10   6      123.88      109.04     33.15 o 
  16  10   6     1384.20     1456.50     93.95 o 
  17  10   6     3378.70     3127.65    147.75 o 
  18  10   6      436.05      445.11     42.85 o 
  19  10   6       28.68       38.19     29.96 o 
  20  10   6      112.75       94.65     43.22 o 
  21  10   6      585.61      556.17     49.56 o 
  22  10   6      857.55      817.07     64.73 o 
 -24  11   6     2152.93     1912.73    119.48 o 
 -23  11   6     1882.62     1832.27     67.25 o 
 -22  11   6      142.86      100.85     35.48 o 
 -21  11   6        0.06       -6.05     22.63 o 
 -20  11   6      605.94      591.10     50.84 o 
 -19  11   6       74.53       65.46     26.20 o 
 -18  11   6     4991.64     5194.60    175.91 o 
 -17  11   6      783.52      757.22     43.93 o 
 -16  11   6      121.54      103.69     20.61 o 
 -15  11   6       13.95       29.75     22.52 o 
 -14  11   6     1445.02     1359.90     47.82 o 
 -13  11   6      521.76      532.07     93.94 o 
 -12  11   6     5199.27     5182.03     86.22 o 
 -11  11   6     8859.20     9213.25    178.50 o 
 -10  11   6      310.64      317.63     64.17 o 
  -9  11   6     2941.50     3013.85     96.88 o 
  -8  11   6      156.88      117.65     35.15 o 
  -7  11   6       52.61       86.18     18.05 o 
  -6  11   6     7280.00     7422.66    157.76 o 
  -5  11   6      369.96      351.92     58.73 o 
  -4  11   6      332.61      304.68     32.40 o 
  -3  11   6     1642.71     1678.19     41.05 o 
  -2  11   6      329.40      317.93     78.63 o 
  -1  11   6      241.91      268.60     52.18 o 
   0  11   6     7852.44     7791.35    164.98 o 
   1  11   6     1487.54     1410.99     49.69 o 
   2  11   6      348.77      321.11     72.16 o 
   3  11   6     4857.75     4925.89     98.68 o 
   4  11   6      754.89      685.29     26.26 o 
   5  11   6      306.88      338.25     32.80 o 
   6  11   6     4297.44     4441.79     88.42 o 
   7  11   6     1343.66     1252.23     33.83 o 
   8  11   6     1374.89     1410.69     53.45 o 
   9  11   6      480.83      492.20     26.34 o 
  10  11   6     1112.19      968.87     41.58 o 
  11  11   6     1571.72     1613.58     57.07 o 
  12  11   6       22.93       29.93     19.60 o 
  13  11   6       91.03       74.05     20.06 o 
  14  11   6      317.62      242.35     67.03 o 
  15  11   6      786.18      720.03     34.05 o 
  16  11   6       26.35       21.26     16.53 o 
  17  11   6     1237.72     1139.07     60.39 o 
  18  11   6     2886.00     2765.51    163.82 o 
  19  11   6      126.04      106.83    111.17 o 
  20  11   6     2706.26     2683.62    112.23 o 
 -22  12   6      414.67      376.86     42.10 o 
 -21  12   6       33.84       47.63     20.17 o 
 -20  12   6     1545.34     1422.49     67.94 o 
 -19  12   6      182.40      155.91     51.88 o 
 -18  12   6      346.24      312.17    111.15 o 
 -17  12   6     4028.19     3999.09    269.08 o 
 -16  12   6        0.04        0.18     21.26 o 
 -15  12   6      597.83      556.21     52.61 o 
 -14  12   6     5370.49     5392.26    123.89 o 
 -13  12   6        2.85       10.47     19.66 o 
 -12  12   6     5962.87     6031.17    106.40 o 
 -11  12   6      337.08      336.52     74.05 o 
 -10  12   6      306.84      345.63     82.68 o 
  -9  12   6       21.65       26.36     16.53 o 
  -8  12   6      209.39      227.86     61.58 o 
  -7  12   6     2342.76     2368.37     76.59 o 
  -6  12   6      761.26      827.19     79.67 o 
  -5  12   6     1994.83     2056.02     76.87 o 
  -4  12   6      583.80      554.07     28.72 o 
  -3  12   6     3197.89     3301.00     76.52 o 
  -2  12   6      318.10      361.03     83.47 o 
  -1  12   6      435.32      420.13     35.15 o 
   0  12   6      404.63      421.72     39.76 o 
   1  12   6      141.63      144.93     32.38 o 
   2  12   6     1475.18     1500.67     36.02 o 
   3  12   6     1633.39     1503.56     65.62 o 
   4  12   6      532.59      542.25     31.00 o 
   5  12   6     1858.37     1853.09     65.22 o 
   6  12   6       58.48       43.77     16.66 o 
   7  12   6      368.37      378.14     29.14 o 
   8  12   6      692.49      678.90     28.38 o 
   9  12   6     3281.07     3366.29     80.99 o 
  10  12   6      189.80      149.83     43.28 o 
  11  12   6       36.11       49.40     18.49 o 
  12  12   6       40.94       44.95     29.26 o 
  13  12   6      517.98      553.81     51.15 o 
  14  12   6     2116.65     2107.41     79.87 o 
  15  12   6      493.50      498.95     35.78 o 
  16  12   6      699.16      682.83     40.15 o 
  17  12   6      143.52       95.76     59.50 o 
  18  12   6      636.25      584.43     39.50 o 
 -18  13   6     3678.52     3256.54    178.62 o 
 -17  13   6      170.24       82.02     40.38 o 
 -16  13   6       92.77       78.46     36.54 o 
 -15  13   6       64.94       49.03     23.96 o 
 -14  13   6       11.44        4.80     15.78 o 
 -13  13   6     1771.05     1781.32     68.15 o 
 -12  13   6        7.56       27.08     16.80 o 
 -11  13   6       35.39       37.33     19.49 o 
 -10  13   6      249.91      229.28     62.12 o 
  -9  13   6      487.18      484.50     35.03 o 
  -8  13   6     4884.51     4810.82    113.13 o 
  -7  13   6      157.93      165.04     41.38 o 
  -6  13   6     1192.82     1139.55     46.66 o 
  -5  13   6      383.62      414.39     83.17 o 
  -4  13   6      371.14      359.74     75.32 o 
  -3  13   6      732.48      799.59     35.53 o 
  -2  13   6     2317.35     2257.08     79.31 o 
  -1  13   6      864.88      956.31     47.79 o 
   0  13   6     2244.34     2294.37     81.11 o 
   1  13   6      693.63      778.87     35.31 o 
   2  13   6     1705.64     1704.67     44.55 o 
   3  13   6        0.56        6.50     10.80 o 
   4  13   6      207.60      178.62     44.73 o 
   5  13   6        0.51       18.88     17.94 o 
   6  13   6     3727.20     3751.37     86.77 o 
   7  13   6     1171.41     1145.42     43.69 o 
   8  13   6     4697.43     4790.34    110.03 o 
   9  13   6      825.82      833.70     28.65 o 
  10  13   6      258.24      219.94     53.33 o 
  11  13   6       12.13       13.51     14.04 o 
  12  13   6     1594.31     1473.80     61.76 o 
  13  13   6      185.88      129.33     47.86 o 
  14  13   6       61.83       63.36     46.93 o 
  15  13   6     2651.04     2746.50    112.36 o 
 -13  14   6      992.56      980.27     51.98 o 
 -12  14   6      393.69      408.76     64.04 o 
 -11  14   6       67.24       42.96     41.39 o 
 -10  14   6      191.10      113.21     55.67 o 
  -9  14   6       54.68       65.34     23.18 o 
  -8  14   6       14.84       14.89     17.18 o 
  -7  14   6      494.97      461.54     32.00 o 
  -6  14   6      307.34      339.95     29.70 o 
  -5  14   6      267.57      231.21     60.93 o 
  -4  14   6     1977.97     1962.72    100.13 o 
  -3  14   6       67.79       49.00     28.01 o 
  -2  14   6      325.26      292.36     77.31 o 
  -1  14   6      939.34      958.54     44.80 o 
   0  14   6     2505.02     2507.04     78.34 o 
   1  14   6      679.85      687.63     40.19 o 
   2  14   6     7499.98     7884.82    155.30 o 
   3  14   6      174.69      115.92     39.83 o 
   4  14   6       32.47       27.66     12.11 o 
   5  14   6      286.77      294.45     35.47 o 
   6  14   6      293.70      291.99     40.60 o 
   7  14   6      163.81      120.48     49.12 o 
   8  14   6       81.71       70.49     27.55 o 
   9  14   6      144.63      128.12     34.19 o 
  10  14   6        3.54       12.75     15.15 o 
  11  14   6       37.96       21.35     14.59 o 
  12  14   6     2056.99     2023.07     76.00 o 
  13  14   6      483.60      288.44    146.05 o 
  -7  15   6       34.51       25.13     30.64 o 
  -6  15   6     1830.48     1826.04     86.19 o 
  -5  15   6       41.40       21.96     21.94 o 
  -4  15   6     1730.87     1689.18     81.13 o 
  -3  15   6     1307.23     1293.71     72.27 o 
  -2  15   6     2363.18     2332.89     98.09 o 
  -1  15   6      490.93      480.93     39.92 o 
   0  15   6     1315.19     1339.75     70.81 o 
   1  15   6       52.27       26.67     21.82 o 
   2  15   6      182.47      131.09     73.72 o 
   3  15   6      353.06      350.20     40.92 o 
   4  15   6      302.66      288.22     37.35 o 
   5  15   6      337.74      183.25    105.01 o 
 -32   1   7       22.04       16.85     17.18 o 
 -31   1   7     1399.97     1387.39     68.78 o 
 -30   1   7        7.56        1.33     29.42 o 
 -29   1   7        8.40        3.20     19.90 o 
 -28   1   7        3.09        3.36     18.08 o 
 -27   1   7       46.57       61.28     66.02 o 
 -26   1   7     4794.53     4695.20    129.53 o 
 -25   1   7     2712.35     2578.81    105.56 o 
 -24   1   7     1737.84     1783.98     47.76 o 
 -23   1   7     1580.80     1583.55     59.71 o 
 -22   1   7     3355.01     3447.84     82.14 o 
 -21   1   7      489.02      464.51     34.73 o 
 -20   1   7      227.52      264.39     82.14 o 
 -19   1   7     2484.06     2422.35     57.29 o 
 -18   1   7      875.91      857.24     30.06 o 
 -17   1   7      421.42      490.26     26.09 o 
 -16   1   7     4753.20     4554.05    121.58 o 
 -15   1   7       35.87       47.12     22.16 o 
 -14   1   7    20328.48    19909.14    225.34 o 
 -13   1   7     1526.35     1489.32     31.90 o 
 -12   1   7     1364.44     1313.59     23.50 o 
 -11   1   7     1285.72     1238.40     45.11 o 
 -10   1   7    12392.58    11740.62    103.10 o 
  -9   1   7     2469.38     2545.18    109.92 o 
  -8   1   7    15438.39    14141.18    316.47 o 
  -7   1   7     9018.70     8389.94    116.47 o 
  -6   1   7     4505.27     4712.39    106.29 o 
  -5   1   7    35890.17    37506.64    415.74 o 
  -4   1   7    31609.45    31487.13    213.43 o 
  -3   1   7     6674.48     6359.98    124.92 o 
  -2   1   7    59814.52    63459.84    229.13 o 
  -1   1   7     2464.86     2389.28     44.42 o 
   0   1   7      937.06      932.18     19.48 o 
   1   1   7     5463.28     5152.47     69.81 o 
   2   1   7     4077.76     4235.93     78.39 o 
   3   1   7     6712.10     6518.49     80.85 o 
   4   1   7     3928.29     3780.26     69.14 o 
   5   1   7     5473.57     5432.10    101.73 o 
   6   1   7     7314.01     7001.22     94.90 o 
   7   1   7    10788.98    10230.45    126.00 o 
   8   1   7     1001.13      899.68     25.66 o 
   9   1   7        7.16       34.57     13.14 o 
  10   1   7       97.18      121.41     22.00 o 
  11   1   7      237.54      255.08     16.83 o 
  12   1   7     5645.14     5522.34    106.48 o 
  13   1   7     5789.06     5655.02     97.46 o 
  14   1   7      683.30      730.32     38.49 o 
  15   1   7     1000.94      920.51     69.83 o 
  16   1   7       93.39      112.08     29.35 o 
  17   1   7     2147.36     2184.41     77.09 o 
  18   1   7     3095.87     3092.64     68.90 o 
  19   1   7       89.00       96.74     21.22 o 
  20   1   7      833.52      819.14     27.35 o 
  21   1   7       22.61       25.20     14.13 o 
  22   1   7       24.39       38.43     22.01 o 
  23   1   7     3765.52     4018.55    160.42 o 
  24   1   7      135.70      128.46     41.68 o 
  25   1   7      601.08      615.37     34.66 o 
  26   1   7      157.80      159.11     48.84 o 
  27   1   7      471.37      491.06     57.28 o 
  28   1   7     3007.46     3119.92     89.17 o 
 -32   2   7      986.30     1125.91     93.08 o 
 -31   2   7     1296.85     1382.37     68.00 o 
 -30   2   7      125.84      119.81     38.87 o 
 -29   2   7       36.60       31.89     25.73 o 
 -28   2   7     3815.54     3810.14    117.46 o 
 -27   2   7      109.79      110.35     54.75 o 
 -26   2   7       81.49       87.59     27.77 o 
 -25   2   7     7859.07     8221.83    164.30 o 
 -24   2   7      304.73      299.25     85.53 o 
 -23   2   7     6687.68     6946.08    189.26 o 
 -22   2   7     3074.41     3048.66     79.52 o 
 -21   2   7      624.32      617.80     33.45 o 
 -20   2   7    12064.60    12342.13    122.29 o 
 -19   2   7     3218.34     3130.56     70.04 o 
 -18   2   7      164.93      169.90     48.14 o 
 -17   2   7     1510.60     1511.82     43.16 o 
 -16   2   7      367.97      380.68     25.12 o 
 -15   2   7     3380.59     3432.42     76.39 o 
 -14   2   7     9716.60     9315.93    246.39 o 
 -13   2   7     1451.46     1410.37     34.66 o 
 -12   2   7       29.63       41.68     15.80 o 
 -11   2   7     3989.75     4279.48     89.65 o 
 -10   2   7     8139.70     8136.64    245.82 o 
  -9   2   7    10222.03    10257.72    188.95 o 
  -7   2   7     7142.42     6607.25    109.41 o 
  -6   2   7     4499.55     4464.69     72.01 o 
  -5   2   7     1472.22     1534.79     25.86 o 
  -4   2   7     1083.13     1029.41     20.60 o 
  -3   2   7     1678.44     1755.70     41.13 o 
  -2   2   7     3850.22     3578.77     46.46 o 
  -1   2   7     4776.51     4238.69     80.14 o 
   0   2   7     7192.58     6537.40     78.11 o 
   1   2   7     5332.46     5491.13     83.68 o 
   2   2   7    17348.72    16178.30    182.52 o 
   3   2   7       15.91       12.13      3.80 o 
   4   2   7    46348.12    47394.71    349.10 o 
   5   2   7     4783.40     4735.27     65.87 o 
   6   2   7    11147.99    11084.86    137.66 o 
   7   2   7       13.65       38.31      7.14 o 
   8   2   7     2188.06     2209.03     27.58 o 
   9   2   7     3319.71     3355.34     48.06 o 
  10   2   7     5027.27     4878.22     73.67 o 
  11   2   7     3905.49     3902.66     79.70 o 
  12   2   7     3353.46     3441.36    102.74 o 
  13   2   7    10323.21     9966.64    123.02 o 
  14   2   7     5433.04     5418.79     82.10 o 
  15   2   7       79.68       64.29     24.41 o 
  16   2   7      439.88      474.62     20.34 o 
  17   2   7     3165.46     3136.04     73.11 o 
  18   2   7      678.44      659.44     30.21 o 
  19   2   7     1424.48     1442.35     66.23 o 
  20   2   7      553.43      516.91     92.36 o 
  21   2   7     6416.00     6418.66     91.76 o 
  22   2   7     1137.83     1174.92     70.28 o 
  23   2   7        1.05       15.84     15.54 o 
  24   2   7      711.22      727.33     37.35 o 
  25   2   7      804.79      802.91     63.81 o 
  26   2   7        4.72        7.72     19.44 o 
  27   2   7     1241.48     1280.71     53.91 o 
  28   2   7        6.62       38.75     19.18 o 
 -32   3   7      612.39      643.51     77.73 o 
 -31   3   7      408.34      361.24     44.71 o 
 -30   3   7      216.54      167.31     58.90 o 
 -29   3   7     5411.60     5571.64    148.64 o 
 -28   3   7     5610.37     5797.87    134.46 o 
 -27   3   7     6704.24     6840.45    125.39 o 
 -26   3   7     9480.13     9795.44    382.03 o 
 -25   3   7      196.80      181.78     43.72 o 
 -24   3   7        1.40       -2.80     19.16 o 
 -23   3   7      336.01      315.41     35.83 o 
 -22   3   7     3010.76     3145.52     77.57 o 
 -21   3   7      456.71      481.06    111.23 o 
 -20   3   7     6393.58     6400.66    133.55 o 
 -19   3   7     3792.04     3901.83    114.31 o 
 -18   3   7       44.76       36.87     14.36 o 
 -17   3   7    16269.49    15964.43    188.39 o 
 -16   3   7      795.36      674.92     52.43 o 
 -15   3   7     4860.96     5026.69    100.38 o 
 -14   3   7    53875.61    54924.83    535.90 o 
 -13   3   7    18009.46    17442.65    280.81 o 
 -12   3   7     4425.38     4536.74     77.85 o 
 -11   3   7      329.86      325.99     20.34 o 
 -10   3   7     4630.62     4357.46    264.85 o 
  -9   3   7     4747.87     4721.89     97.23 o 
  -8   3   7     8141.80     7761.14    121.94 o 
  -7   3   7     4762.14     4478.86     74.38 o 
  -6   3   7       45.05       38.79      4.04 o 
  -5   3   7     2342.07     2165.65     36.88 o 
  -4   3   7     2141.43     2236.57     39.36 o 
  -3   3   7     1852.87     1893.20     32.54 o 
  -2   3   7    29164.07    28751.22    243.92 o 
  -1   3   7    10199.88    10251.77    155.44 o 
   0   3   7    15477.28    14937.41    129.21 o 
   1   3   7    10770.53    10480.06    132.08 o 
   2   3   7     1256.49     1235.81     17.54 o 
   3   3   7     5176.67     4977.69     58.99 o 
   4   3   7     1943.30     1876.11     29.66 o 
   5   3   7    11401.38    11036.34    190.67 o 
   6   3   7    15308.83    14162.72    118.66 o 
   7   3   7       61.40       76.45     11.94 o 
   8   3   7    13540.85    12622.80    160.43 o 
   9   3   7     2109.10     2015.33     38.65 o 
  10   3   7    15694.40    15283.63    147.58 o 
  11   3   7     5122.55     5173.34     76.04 o 
  12   3   7     7173.53     7036.44    219.72 o 
  13   3   7     1788.69     1716.22     45.12 o 
  14   3   7      127.47      133.66     25.12 o 
  15   3   7      384.86      390.46     18.71 o 
  16   3   7     1964.63     2000.75     67.78 o 
  17   3   7        3.32       17.91      8.62 o 
  18   3   7      409.72      443.85     23.69 o 
  19   3   7     1450.98     1470.46     35.58 o 
  20   3   7      177.42      191.63     40.24 o 
  21   3   7      936.81      909.03     41.73 o 
  22   3   7        5.37       21.00     15.65 o 
  23   3   7      785.31      814.55     38.15 o 
  24   3   7       49.24       51.44     29.62 o 
  25   3   7      102.35       92.64     34.62 o 
  26   3   7       50.62       57.57     34.08 o 
  27   3   7       10.16       29.46     18.16 o 
  28   3   7     2822.69     2867.10    155.67 o 
 -32   4   7     1647.21     1563.29    110.08 o 
 -31   4   7      647.02      680.69     49.43 o 
 -30   4   7     2469.17     2567.25     89.34 o 
 -29   4   7        0.22       -5.29     22.08 o 
 -28   4   7     9560.09     9724.15    309.60 o 
 -27   4   7     1764.46     1892.68    109.15 o 
 -26   4   7     4090.27     4068.82    101.00 o 
 -25   4   7     8392.05     8888.20    164.64 o 
 -24   4   7      220.88      205.88     57.34 o 
 -23   4   7     8489.46     8743.06    161.80 o 
 -22   4   7     1443.08     1411.09     44.37 o 
 -21   4   7     7857.12     8092.39    205.97 o 
 -20   4   7    24424.46    23788.31    756.62 o 
 -19   4   7     2127.88     2006.80     54.82 o 
 -18   4   7       16.39       29.99     13.82 o 
 -17   4   7      603.61      617.19     32.61 o 
 -16   4   7     2145.43     2123.03     56.57 o 
 -15   4   7     2062.24     1949.55     51.46 o 
 -14   4   7     4520.77     4717.83    121.72 o 
 -13   4   7     2547.23     2673.18     40.13 o 
 -12   4   7     1566.28     1601.41     31.26 o 
 -11   4   7    14860.98    14318.01    122.21 o 
 -10   4   7       60.61      213.43     62.08 o 
  -9   4   7       34.98       47.38     14.02 o 
  -8   4   7     8149.45     8037.63     99.16 o 
  -7   4   7     1242.13     1334.76     20.06 o 
  -6   4   7     4208.02     4223.14     85.17 o 
  -5   4   7     7179.61     6803.34     83.24 o 
  -4   4   7     6909.42     6469.15    112.23 o 
  -3   4   7     9009.50     8706.74    118.00 o 
  -2   4   7      422.45      428.88     24.23 o 
  -1   4   7     2056.78     1947.32     36.15 o 
   0   4   7      864.20      822.69     15.86 o 
   1   4   7     6190.15     5694.20     96.88 o 
   2   4   7     1441.23     1415.49     23.34 o 
   3   4   7     6824.86     6280.31    148.70 o 
   4   4   7     1399.18     1371.68     29.64 o 
   5   4   7    10400.96    10184.72    139.70 o 
   6   4   7    16636.29    15794.23    177.96 o 
   7   4   7    11537.14    11060.56    103.90 o 
   8   4   7      191.28      205.45     10.07 o 
   9   4   7     1203.82     1237.08     20.03 o 
  10   4   7      769.73      767.71     17.04 o 
  11   4   7      102.76       91.93     17.61 o 
  12   4   7     4081.57     4162.26     52.47 o 
  13   4   7    14624.49    14418.54    193.73 o 
  14   4   7        1.63        3.21     12.74 o 
  15   4   7      209.64      245.84     49.50 o 
  16   4   7     7726.36     7794.24    222.43 o 
  17   4   7       33.28       39.26     20.24 o 
  18   4   7     7937.81     8295.97    159.50 o 
  19   4   7     1217.20     1224.15     35.56 o 
  20   4   7      422.90      479.38     39.11 o 
  21   4   7     3589.12     3657.89     72.06 o 
  22   4   7     7308.35     7314.04    219.64 o 
  23   4   7     1400.31     1349.30     48.13 o 
  24   4   7     1129.50     1126.51     49.40 o 
  25   4   7       84.21       56.67     28.19 o 
  26   4   7      162.19      129.68     50.23 o 
  27   4   7       12.07       30.96     23.09 o 
 -31   5   7      379.69      356.08     40.11 o 
 -30   5   7      799.66      749.36     43.94 o 
 -29   5   7      699.12      670.32     33.12 o 
 -28   5   7     1245.43     1256.68     44.34 o 
 -27   5   7      552.81      543.85     36.62 o 
 -26   5   7       54.92       55.98     25.73 o 
 -25   5   7       34.24       41.79     22.97 o 
 -24   5   7     3376.71     3360.62     69.86 o 
 -23   5   7      119.47      107.40     39.44 o 
 -22   5   7     2213.18     2099.80     44.48 o 
 -21   5   7     1631.72     1575.63     79.70 o 
 -20   5   7     1624.33     1602.49     68.03 o 
 -19   5   7       15.64       19.97     14.42 o 
 -18   5   7      155.50      175.26     39.66 o 
 -17   5   7     6946.30     7118.24     92.26 o 
 -16   5   7      844.95      814.44     29.31 o 
 -15   5   7      813.83      833.69     31.85 o 
 -14   5   7     1277.18     1289.79     31.82 o 
 -13   5   7     1406.97     1367.56     27.09 o 
 -12   5   7     1647.10     1598.16     29.19 o 
 -11   5   7     4182.22     4245.67     88.64 o 
 -10   5   7     3322.96     3374.38     48.43 o 
  -9   5   7     4385.54     4391.82     72.31 o 
  -8   5   7        3.70       13.45      7.91 o 
  -7   5   7     4039.15     4125.64     74.05 o 
  -6   5   7      178.38      180.77      7.76 o 
  -5   5   7    19301.18    19158.38    322.28 o 
  -4   5   7      392.96      394.96     17.94 o 
  -3   5   7      169.89      156.15     33.91 o 
  -2   5   7      895.67      906.93     22.59 o 
  -1   5   7      151.81      182.82     13.98 o 
   0   5   7     9204.52     9284.30    162.21 o 
   1   5   7        2.10       12.01      9.68 o 
   2   5   7     4688.14     4729.02    153.39 o 
   3   5   7      493.05      442.37     15.65 o 
   4   5   7     2191.76     2172.90     37.73 o 
   5   5   7     2631.40     2777.69     44.94 o 
   6   5   7      378.39      360.84     32.19 o 
   7   5   7     2122.46     2303.58     43.34 o 
   8   5   7       42.69       52.89     10.60 o 
   9   5   7     4725.93     4808.45     64.29 o 
  10   5   7     2065.44     2042.76     63.07 o 
  11   5   7        4.74       14.24      8.27 o 
  12   5   7    16131.49    15422.78    300.34 o 
  13   5   7     1027.68      932.40     23.51 o 
  14   5   7      232.54      222.85     32.98 o 
  15   5   7      447.46      441.15     20.58 o 
  16   5   7     1901.71     1826.92     62.74 o 
  17   5   7      276.35      276.32     24.22 o 
  18   5   7      732.21      719.65     25.94 o 
  19   5   7     1385.01     1446.46     39.05 o 
  20   5   7      261.24      247.43     24.83 o 
  21   5   7       95.89       73.55     22.21 o 
  22   5   7      884.19      971.60     58.73 o 
  23   5   7        0.01       -0.83     18.70 o 
  24   5   7      192.77      171.57     60.32 o 
  25   5   7      164.43      158.94     54.95 o 
  26   5   7      197.94      136.84     49.96 o 
 -30   6   7      268.08      277.17     31.48 o 
 -29   6   7       52.82       29.45     14.93 o 
 -28   6   7      287.34      269.94     40.02 o 
 -27   6   7      991.10      919.63     33.86 o 
 -26   6   7      612.84      615.85     35.27 o 
 -25   6   7     1932.29     1838.44     56.48 o 
 -24   6   7       36.78       49.10     19.38 o 
 -23   6   7       35.71       26.43     18.63 o 
 -22   6   7      372.97      366.59     59.23 o 
 -21   6   7      118.46      129.14     27.58 o 
 -20   6   7     3357.20     3364.02     64.35 o 
 -19   6   7     1065.21     1048.50     37.59 o 
 -18   6   7      193.34      221.76     22.88 o 
 -17   6   7      503.80      504.16     27.24 o 
 -16   6   7     9270.51     9421.59    132.63 o 
 -15   6   7      270.64      260.87     26.14 o 
 -14   6   7      424.72      451.51     32.29 o 
 -13   6   7     2080.30     2149.46     47.50 o 
 -12   6   7     2923.62     2862.74     56.80 o 
 -11   6   7      377.26      360.06     15.96 o 
 -10   6   7       65.70       65.67     11.31 o 
  -9   6   7        4.65       21.14     10.89 o 
  -8   6   7     3044.14     3075.41     36.02 o 
  -7   6   7       86.04       84.16     13.75 o 
  -6   6   7      464.99      462.85      9.10 o 
  -5   6   7     2006.22     1939.21     45.44 o 
  -4   6   7      344.67      317.50     17.36 o 
  -3   6   7      143.31      145.98     31.02 o 
  -2   6   7      305.26      345.48     19.09 o 
  -1   6   7     9015.65     8775.73    137.42 o 
   0   6   7      442.30      388.16     15.22 o 
   1   6   7     2918.10     2653.99     59.33 o 
   2   6   7      922.16      874.46     18.78 o 
   3   6   7     1972.52     1977.70     41.49 o 
   4   6   7    23800.92    22083.01    358.92 o 
   5   6   7     7175.09     6934.98    112.50 o 
   6   6   7     2464.73     2434.57     33.11 o 
   7   6   7        1.06        2.95      7.15 o 
   8   6   7     3934.65     4091.71     86.27 o 
   9   6   7      583.73      537.25     16.62 o 
  10   6   7      810.66      831.31     29.87 o 
  11   6   7      958.07      909.10     33.80 o 
  12   6   7     2071.77     2148.12     77.47 o 
  13   6   7      374.44      382.89     24.87 o 
  14   6   7     1501.55     1571.44     52.50 o 
  15   6   7        9.18       10.45     23.94 o 
  16   6   7      301.18      321.12    106.60 o 
  17   6   7       65.95       72.65     25.99 o 
  18   6   7     1097.80      990.92     64.63 o 
  19   6   7     4379.64     4498.60    236.13 o 
  20   6   7     1483.28     1435.67     88.25 o 
  21   6   7     3044.91     2976.16    201.10 o 
  22   6   7       45.91        6.12     37.65 o 
  23   6   7     4388.98     4378.92    192.46 o 
  24   6   7       61.18       50.41     32.60 o 
  25   6   7     2780.69     2787.40    114.39 o 
 -29   7   7     2072.32     2143.73     95.13 o 
 -28   7   7     4660.37     4757.44    149.59 o 
 -27   7   7     5177.04     5327.67    131.61 o 
 -26   7   7     8844.07     9062.01    196.75 o 
 -25   7   7      346.75      291.12     62.41 o 
 -24   7   7      145.90      145.08     29.10 o 
 -23   7   7      332.63      355.78     40.01 o 
 -22   7   7       47.29       70.25     23.69 o 
 -21   7   7       12.96       13.07     13.11 o 
 -20   7   7      503.96      457.77     37.47 o 
 -19   7   7     5560.64     5588.18    110.61 o 
 -18   7   7     1329.00     1338.70     36.22 o 
 -17   7   7     1373.77     1426.43     53.57 o 
 -16   7   7      532.44      499.25     25.77 o 
 -15   7   7     1691.41     1717.24     43.22 o 
 -14   7   7     6084.71     6257.32    119.62 o 
 -13   7   7     1933.47     1982.37     44.67 o 
 -12   7   7      120.96      119.77     25.31 o 
 -11   7   7     7949.69     8100.67    127.76 o 
 -10   7   7    16305.88    15174.79    319.06 o 
  -9   7   7     3030.56     3088.99     71.51 o 
  -8   7   7      132.13      147.05     32.11 o 
  -7   7   7     5052.74     5004.58     98.36 o 
  -6   7   7     2312.58     2215.30     39.61 o 
  -5   7   7    24284.31    23755.90    659.51 o 
  -4   7   7      829.26      843.24     23.96 o 
  -3   7   7     2682.27     2549.11     36.08 o 
  -2   7   7    11361.75    10357.02    145.36 o 
  -1   7   7     2166.23     2227.07     32.21 o 
   0   7   7      540.34      541.02     20.11 o 
   1   7   7     2676.85     2597.83     39.95 o 
   2   7   7     1658.21     1607.59     32.37 o 
   3   7   7      339.89      385.07     17.84 o 
   4   7   7      405.54      410.77     16.96 o 
   5   7   7     6293.30     6295.34     79.81 o 
   6   7   7     5342.86     5715.60     74.81 o 
   7   7   7     1621.86     1725.13     41.02 o 
   8   7   7     5218.14     5517.20    118.84 o 
   9   7   7      412.16      429.76     44.83 o 
  10   7   7      657.06      721.87     21.36 o 
  11   7   7     4598.09     4386.19    119.03 o 
  12   7   7     6424.91     6503.27     97.03 o 
  13   7   7     6718.04     6869.24     80.24 o 
  14   7   7     1549.47     1512.86     72.45 o 
  15   7   7     2356.53     2374.54     88.01 o 
  16   7   7     3189.03     3380.45    339.17 o 
  17   7   7      927.75      844.58     40.22 o 
  18   7   7       49.89       52.57     27.80 o 
  19   7   7      735.62      736.66     38.53 o 
  20   7   7      109.63      104.07     35.48 o 
  21   7   7      160.74      145.21     48.77 o 
  22   7   7       16.75       38.72     28.04 o 
  23   7   7      155.55       99.35     51.33 o 
  24   7   7      634.34      601.83     44.64 o 
  25   7   7      822.51      798.57     71.93 o 
 -28   8   7        4.11       13.05     18.88 o 
 -27   8   7       10.49        6.05     14.91 o 
 -26   8   7      192.02      179.07     53.64 o 
 -25   8   7     2018.12     2018.73     74.33 o 
 -24   8   7       55.05       47.15     27.96 o 
 -23   8   7     2134.74     1979.51    104.13 o 
 -22   8   7     5235.61     5117.04    108.80 o 
 -21   8   7     5156.79     4974.32    173.07 o 
 -20   8   7    13960.49    14248.43    258.50 o 
 -19   8   7     1526.90     1463.36     67.82 o 
 -18   8   7     1279.54     1363.63     50.20 o 
 -17   8   7     1575.64     1568.39     74.25 o 
 -16   8   7      658.36      691.43     34.06 o 
 -15   8   7      183.11      196.23     38.19 o 
 -14   8   7     5938.63     5907.88    120.67 o 
 -13   8   7     8233.04     8223.02    148.79 o 
 -12   8   7      579.50      621.88     29.36 o 
 -11   8   7     1034.40     1080.97     32.36 o 
 -10   8   7      115.35      118.33     29.02 o 
  -9   8   7     1149.70     1200.65     51.50 o 
  -8   8   7     8338.98     8320.20    197.07 o 
  -7   8   7      380.61      372.80     36.30 o 
  -6   8   7       43.79       39.23     11.61 o 
  -5   8   7     2407.62     2542.36     54.21 o 
  -4   8   7       30.17       29.17     14.85 o 
  -3   8   7      819.79      794.73     23.28 o 
  -2   8   7     1089.44     1048.87     29.59 o 
  -1   8   7     7609.93     7616.96    110.27 o 
   0   8   7    11347.78    11050.36    134.31 o 
   1   8   7       63.58       61.18     16.40 o 
   2   8   7     2193.17     2160.51     48.78 o 
   3   8   7        1.06        5.42      9.03 o 
   4   8   7       26.37       53.95     13.02 o 
   5   8   7     2457.45     2423.11     53.09 o 
   6   8   7     2880.41     3007.50     56.26 o 
   7   8   7      338.05      332.03     21.19 o 
   8   8   7       19.70       25.10     10.21 o 
   9   8   7      452.16      444.25     24.56 o 
  10   8   7     2778.81     2789.64     65.05 o 
  11   8   7     3739.21     3798.24     98.02 o 
  12   8   7     4546.06     4371.75    128.75 o 
  13   8   7     1918.64     1843.41     47.68 o 
  14   8   7     1174.10     1151.89     44.10 o 
  15   8   7       81.32      107.50     31.36 o 
  16   8   7     3824.16     3908.33     94.76 o 
  17   8   7      969.78      835.87     40.11 o 
  18   8   7     1604.18     1619.31     67.72 o 
  19   8   7        4.73       10.09     18.54 o 
  20   8   7        7.11       -0.10     22.73 o 
  21   8   7     2459.05     2450.55     99.82 o 
  22   8   7     6508.13     6582.79    207.08 o 
  23   8   7      284.91      207.64     88.80 o 
 -26   9   7     3490.97     3365.35    130.62 o 
 -25   9   7      809.08      837.30     41.67 o 
 -24   9   7     1090.03      970.93     41.41 o 
 -23   9   7     3050.47     2762.98    203.73 o 
 -22   9   7     1806.54     1818.30     64.37 o 
 -21   9   7      389.45      355.20    101.80 o 
 -20   9   7      120.28      116.90     33.07 o 
 -19   9   7      335.58      321.53     81.42 o 
 -18   9   7        0.41        8.16     21.44 o 
 -17   9   7     2560.04     2509.02     87.26 o 
 -16   9   7     6855.57     6859.22    135.25 o 
 -15   9   7      511.22      499.14    109.54 o 
 -14   9   7     7161.32     7393.72    197.27 o 
 -13   9   7      507.07      535.77     40.40 o 
 -12   9   7      506.71      508.36     39.40 o 
 -11   9   7      677.08      683.71     33.26 o 
 -10   9   7     4123.69     4172.53     89.83 o 
  -9   9   7       64.06       73.89     25.93 o 
  -8   9   7     5759.23     5678.94    106.72 o 
  -7   9   7     9341.87     9697.76    113.75 o 
  -6   9   7     1195.55     1126.89     53.30 o 
  -5   9   7     4140.33     4011.20     89.92 o 
  -4   9   7     1908.74     1838.41     51.63 o 
  -3   9   7       28.67       47.00     11.79 o 
  -2   9   7    14755.52    14766.54    132.18 o 
  -1   9   7      522.85      478.84     26.04 o 
   0   9   7      247.85      278.38     48.19 o 
   1   9   7     8025.45     8151.48     79.88 o 
   2   9   7      225.81      228.41     21.16 o 
   3   9   7      839.70      827.44     23.52 o 
   4   9   7     7327.46     7458.30     71.89 o 
   5   9   7     1636.12     1549.23     33.41 o 
   6   9   7     3129.69     3097.61     61.04 o 
   7   9   7     5119.92     5286.49     82.04 o 
   8   9   7     1676.23     1711.80     51.64 o 
   9   9   7       44.36       53.32     10.94 o 
  10   9   7      296.57      324.83     33.39 o 
  11   9   7       82.27       65.11     24.75 o 
  12   9   7       65.20       97.45     23.75 o 
  13   9   7      147.61      114.25     30.68 o 
  14   9   7      119.54      123.19     40.14 o 
  15   9   7      701.75      696.86     55.65 o 
  16   9   7     4344.83     4449.23    132.31 o 
  17   9   7     1171.36     1101.59     63.72 o 
  18   9   7      983.06      997.60     47.27 o 
  19   9   7      368.18      258.36     84.79 o 
  20   9   7      331.17      339.56     88.31 o 
  21   9   7      604.43      603.94     41.99 o 
  22   9   7        0.45       15.00     16.40 o 
 -25  10   7     1746.44     1775.89    116.53 o 
 -24  10   7        1.10       19.30     15.74 o 
 -23  10   7      238.61      171.73     66.02 o 
 -22  10   7     1570.46     1578.99     66.38 o 
 -21  10   7     1331.87     1358.95     54.29 o 
 -20  10   7     1554.31     1470.51     72.68 o 
 -19  10   7        0.31       -4.71     20.12 o 
 -18  10   7     1301.03     1284.27     61.11 o 
 -17  10   7      944.91      899.30     46.47 o 
 -16  10   7     5184.69     5155.47     79.97 o 
 -15  10   7     1503.21     1479.29     58.62 o 
 -14  10   7       91.48       80.76     22.24 o 
 -13  10   7      432.62      412.58     78.97 o 
 -12  10   7      386.25      372.82     76.49 o 
 -11  10   7      203.87      224.42     51.25 o 
 -10  10   7      358.13      367.52     88.53 o 
  -9  10   7       19.54       39.86     24.74 o 
  -8  10   7    12045.94    12118.43    206.81 o 
  -7  10   7       22.59       36.97     12.33 o 
  -6  10   7      929.73      953.52     38.19 o 
  -5  10   7      683.04      735.00     37.61 o 
  -4  10   7     3141.60     3283.18     66.90 o 
  -3  10   7      717.46      772.32     35.20 o 
  -2  10   7        4.36       21.04     12.88 o 
  -1  10   7     3178.05     3163.35     53.88 o 
   0  10   7      150.79      159.15     33.13 o 
   1  10   7       64.17       67.48     16.92 o 
   2  10   7       26.37       36.70     13.54 o 
   3  10   7     1478.94     1488.60     54.75 o 
   4  10   7    16416.72    16902.52    280.70 o 
   5  10   7      110.72       70.13     26.53 o 
   6  10   7      559.62      549.89     27.50 o 
   7  10   7      502.77      474.87     33.03 o 
   8  10   7      136.72      125.67     25.70 o 
   9  10   7     4448.77     4460.10     91.35 o 
  10  10   7     5478.24     5504.67    114.85 o 
  11  10   7      145.73      104.83     38.00 o 
  12  10   7       26.92       27.54     17.64 o 
  13  10   7     3368.75     3300.98    147.96 o 
  14  10   7     1043.68      951.72     44.90 o 
  15  10   7     1186.00     1202.53     76.40 o 
  16  10   7      124.25      138.10     44.65 o 
  17  10   7     1791.22     1751.14     94.81 o 
  18  10   7      348.72      415.02     42.46 o 
  19  10   7      550.20      582.97     45.08 o 
  20  10   7       43.48       23.38     21.95 o 
  21  10   7     2316.88     2185.12    137.72 o 
 -23  11   7       32.80       32.22     18.50 o 
 -22  11   7     3371.66     3405.55    110.49 o 
 -21  11   7      851.99      855.98     48.88 o 
 -20  11   7      157.52      140.25     52.21 o 
 -19  11   7      552.66      543.32     38.80 o 
 -18  11   7      264.91      263.53     61.02 o 
 -17  11   7     1017.55     1021.63     46.43 o 
 -16  11   7      500.16      481.89     92.06 o 
 -15  11   7      365.21      399.58     84.78 o 
 -14  11   7     3397.62     3288.61     97.44 o 
 -13  11   7      727.90      586.94     85.37 o 
 -12  11   7        5.36      -16.95     23.85 o 
 -11  11   7      165.78      146.91     37.92 o 
 -10  11   7     5388.88     5408.19    111.77 o 
  -9  11   7      539.37      607.74     64.52 o 
  -8  11   7     1285.04     1270.92     40.67 o 
  -7  11   7      193.47      149.95     27.86 o 
  -6  11   7      323.83      310.14     64.54 o 
  -5  11   7      127.73      174.93     33.28 o 
  -4  11   7     1855.26     1878.27     44.03 o 
  -3  11   7      173.16      170.63     40.88 o 
  -2  11   7     3229.27     3200.18     84.62 o 
  -1  11   7       15.39       12.13     12.12 o 
   0  11   7       58.23       56.96     14.70 o 
   1  11   7    10849.68    11322.00    174.11 o 
   2  11   7     1270.53     1244.65     41.93 o 
   3  11   7     5683.34     5737.68    126.28 o 
   4  11   7      337.38      340.58     61.79 o 
   5  11   7        2.59        3.42     12.86 o 
   6  11   7      442.32      431.99     28.37 o 
   7  11   7     1359.95     1291.05     42.60 o 
   8  11   7      759.79      650.87     24.79 o 
   9  11   7     6496.78     6743.79    123.18 o 
  10  11   7     3243.55     3240.10     95.32 o 
  11  11   7      845.23      870.09     32.87 o 
  12  11   7      314.11      294.71     74.33 o 
  13  11   7      841.86      804.34     36.41 o 
  14  11   7        3.01       11.13     15.30 o 
  15  11   7      300.24      257.68     91.51 o 
  16  11   7       17.58       17.79     17.81 o 
  17  11   7     2521.01     2501.71    121.32 o 
  18  11   7      429.11      328.12    123.66 o 
  19  11   7       46.81       20.75     18.29 o 
 -21  12   7        5.77      -13.89     35.87 o 
 -20  12   7     1035.46      997.97     39.82 o 
 -19  12   7      242.55      172.97     66.74 o 
 -18  12   7      130.92      112.30     30.53 o 
 -17  12   7      236.38      236.08     75.57 o 
 -16  12   7      693.33      739.42     34.69 o 
 -15  12   7      400.10      354.35     78.51 o 
 -14  12   7     1472.27     1403.53     63.78 o 
 -13  12   7     1342.02     1310.52     46.23 o 
 -12  12   7      306.18      304.82     67.13 o 
 -11  12   7      439.65      453.72    101.47 o 
 -10  12   7      564.64      562.14     35.12 o 
  -9  12   7      500.24      556.76     41.08 o 
  -8  12   7     1132.56     1120.80     38.01 o 
  -7  12   7       54.16       70.41     23.94 o 
  -6  12   7       19.16       24.03     20.13 o 
  -5  12   7      573.96      596.12     30.24 o 
  -4  12   7        3.61       20.05     13.32 o 
  -3  12   7      485.52      480.41     34.73 o 
  -2  12   7     2675.82     2729.29    104.88 o 
  -1  12   7     1649.90     1571.00     41.09 o 
   0  12   7      636.32      624.57     26.47 o 
   1  12   7     1387.46     1419.35     38.43 o 
   2  12   7     1480.75     1469.14     37.82 o 
   3  12   7      373.64      426.25     43.65 o 
   4  12   7      424.20      384.45     33.11 o 
   5  12   7        2.83       16.32     13.88 o 
   6  12   7        9.10       24.90     12.86 o 
   7  12   7     1487.39     1524.77     45.24 o 
   8  12   7       17.82       17.91     11.29 o 
   9  12   7      476.79      435.16     31.17 o 
  10  12   7      659.86      625.55     31.71 o 
  11  12   7     3053.38     3008.91    163.61 o 
  12  12   7      880.20      887.60     52.47 o 
  13  12   7     1956.75     1905.36     87.91 o 
  14  12   7      984.89      979.71     47.94 o 
  15  12   7      553.27      570.93    111.65 o 
  16  12   7      890.80      847.94     64.32 o 
  17  12   7      262.83      152.14     72.78 o 
 -19  13   7      905.51      728.80     71.05 o 
 -18  13   7        0.58        7.78     10.44 o 
 -17  13   7       40.90       39.86     19.19 o 
 -16  13   7      257.34      208.84     57.27 o 
 -15  13   7      101.79       89.88     42.78 o 
 -14  13   7     5205.85     5222.14    137.96 o 
 -13  13   7     2895.10     2846.07     94.64 o 
 -12  13   7     1645.19     1649.39     97.81 o 
 -11  13   7       16.85       19.78     21.33 o 
 -10  13   7      149.50      116.79     45.22 o 
  -9  13   7      962.96      997.08     53.21 o 
  -8  13   7     2108.03     2043.70    112.03 o 
  -7  13   7     7144.04     7405.68    222.93 o 
  -6  13   7       69.97       68.20     38.17 o 
  -5  13   7     5165.97     5251.66    120.89 o 
  -4  13   7      331.49      345.51     53.24 o 
  -3  13   7     1839.37     1941.95     66.06 o 
  -2  13   7     3428.12     3531.52     90.13 o 
  -1  13   7      782.67      800.38     32.79 o 
   0  13   7      100.26       92.99     27.02 o 
   1  13   7      120.84      110.19     24.03 o 
   2  13   7      549.80      549.36     44.23 o 
   3  13   7      859.99      843.31     40.64 o 
   4  13   7      119.99      110.62     32.27 o 
   5  13   7     4856.28     4920.04    114.35 o 
   6  13   7     1560.59     1699.70    103.82 o 
   7  13   7       16.96       27.35     17.09 o 
   8  13   7      595.17      577.22     36.18 o 
   9  13   7     1405.39     1417.37     65.37 o 
  10  13   7       12.66       19.02     19.30 o 
  11  13   7      424.84      410.57     29.79 o 
  12  13   7     2583.31     2588.90     85.15 o 
  13  13   7       76.45       62.68     35.17 o 
  14  13   7        1.15       19.00     15.81 o 
 -12  14   7      714.92      690.55     50.17 o 
 -11  14   7        8.95       13.67     20.48 o 
 -10  14   7      234.40      215.33     34.43 o 
  -9  14   7      848.47      840.25     42.31 o 
  -8  14   7     2174.28     2194.44     85.30 o 
  -7  14   7     1536.85     1603.40     64.13 o 
  -6  14   7      979.74      920.29     57.99 o 
  -5  14   7       44.02       24.81     18.05 o 
  -4  14   7      675.33      723.89     56.43 o 
  -3  14   7      233.61      247.47     85.17 o 
  -2  14   7       49.57       42.38     19.57 o 
  -1  14   7     5813.73     6251.63    142.56 o 
   0  14   7       33.86       27.27     24.28 o 
   1  14   7      223.58      196.98     60.20 o 
   2  14   7      304.13      335.90     44.38 o 
   3  14   7     1445.41     1427.91     55.19 o 
   4  14   7      412.86      396.34     27.95 o 
   5  14   7     2739.74     2547.92    102.72 o 
   6  14   7      523.80      534.75     36.18 o 
   7  14   7      375.15      424.46     51.14 o 
   8  14   7     1379.39     1331.28     59.61 o 
   9  14   7      129.26      104.03     37.56 o 
  10  14   7        7.57       11.20     12.54 o 
  11  14   7      152.25       99.47     41.01 o 
  -5  15   7      439.48      498.16     55.12 o 
  -4  15   7     1691.02     1684.12    111.58 o 
  -3  15   7     4176.57     3963.13    210.04 o 
  -2  15   7      105.41       70.20     41.30 o 
  -1  15   7      137.60      115.16     41.83 o 
   0  15   7      197.89      168.55     90.88 o 
   1  15   7      758.97      769.66     53.26 o 
   2  15   7     1673.51     1559.02     75.20 o 
   3  15   7       16.49       27.10     19.32 o 
   4  15   7      344.11      210.49    141.28 o 
 -32   0   8      204.33      200.48     92.26 o 
 -31   0   8     2587.17     2815.47    167.89 o 
 -30   0   8     5344.11     5254.38    201.59 o 
 -29   0   8        1.50       32.32     60.20 o 
 -28   0   8      601.37      710.43     63.92 o 
 -27   0   8      457.52      510.84     59.57 o 
 -26   0   8     4892.81     4906.53    229.84 o 
 -25   0   8     2094.46     2059.76    119.93 o 
 -24   0   8     1763.49     1881.33     76.05 o 
 -23   0   8      408.65      380.56    179.48 o 
 -22   0   8      291.43      228.05    144.14 o 
 -21   0   8     1591.21     1543.33     55.13 o 
 -20   0   8     1068.23     1009.07     57.29 o 
 -19   0   8     2837.88     2861.55     77.33 o 
 -18   0   8     5813.70     6016.65    141.54 o 
 -17   0   8     3459.46     3013.53    253.54 o 
 -16   0   8    26095.27    26257.66    333.96 o 
 -15   0   8      158.71      211.47     66.97 o 
 -14   0   8     2971.08     3078.09     62.20 o 
 -13   0   8     2625.85     2460.50     79.33 o 
 -12   0   8    17006.29    17229.55    260.27 o 
 -11   0   8     1317.14     1504.80     47.09 o 
 -10   0   8    13134.75    12226.11    249.58 o 
  -9   0   8     8173.82     7643.88    189.51 o 
  -8   0   8     7428.93     7061.19    178.79 o 
  -7   0   8    18827.54    18069.96    231.89 o 
  -6   0   8    10731.12    10655.75    128.06 o 
  -5   0   8     2335.36     2333.55     63.80 o 
  -4   0   8     6725.52     6097.72    173.61 o 
  -3   0   8     7674.72     7048.81    111.11 o 
  -2   0   8    40640.33    41998.93    677.76 o 
  -1   0   8     8933.29     8256.63    125.54 o 
   0   0   8     1066.06     1043.16     21.22 o 
   1   0   8       96.84      134.06     12.66 o 
   2   0   8    27603.54    27986.06    973.50 o 
   3   0   8     4743.28     4849.33     94.06 o 
   4   0   8     1723.56     1719.42     74.29 o 
   5   0   8    38260.63    36969.94    594.04 o 
   6   0   8      614.13      600.12     19.99 o 
   7   0   8      106.72       87.27     28.89 o 
   8   0   8    68220.18    68944.88    580.77 o 
   9   0   8     3339.36     3484.55     78.44 o 
  10   0   8    33261.23    33964.11   1196.60 o 
  11   0   8      926.33     1009.62     33.54 o 
  12   0   8     2567.10     2332.53     75.40 o 
  13   0   8     3883.58     3941.05    140.58 o 
  14   0   8    12945.50    12576.11    213.17 o 
  15   0   8        6.99       17.72     15.03 o 
  16   0   8      512.17      506.76     53.71 o 
  17   0   8      373.03      402.14     74.28 o 
  18   0   8     1139.12     1183.66     77.05 o 
  19   0   8     4919.95     4947.85    206.61 o 
  20   0   8      506.97      443.53     47.57 o 
  21   0   8     1344.05     1355.96     75.78 o 
  22   0   8        4.69       13.98     16.43 o 
  23   0   8       13.00       -8.05     22.55 o 
  24   0   8      771.64      757.63     37.04 o 
  25   0   8      620.54      615.93     59.20 o 
  26   0   8      181.58      190.12     63.24 o 
  27   0   8     6778.27     6843.63    209.37 o 
  28   0   8      234.94      158.11    113.55 o 
 -32   1   8     1158.48     1196.82     72.27 o 
 -31   1   8       15.22       22.78     27.17 o 
 -30   1   8     2316.79     2374.74     94.93 o 
 -29   1   8       73.50       75.84     43.56 o 
 -28   1   8       12.19       15.10     16.55 o 
 -27   1   8       71.76       89.08     37.19 o 
 -26   1   8      115.78      125.93     44.72 o 
 -25   1   8      951.35      857.86     45.92 o 
 -24   1   8     2692.96     2738.53    124.76 o 
 -23   1   8       32.58       19.16     21.43 o 
 -22   1   8     5908.75     6119.89    182.66 o 
 -21   1   8     1331.58     1285.37     49.35 o 
 -20   1   8      174.31      226.05     57.84 o 
 -19   1   8       86.88       70.10     22.36 o 
 -18   1   8      861.25      889.55     38.20 o 
 -17   1   8      440.11      478.10     22.96 o 
 -16   1   8     1332.39     1333.64     39.29 o 
 -15   1   8     3370.38     3394.26     74.62 o 
 -14   1   8      465.59      424.83     40.47 o 
 -13   1   8     8648.19     8817.62    161.79 o 
 -12   1   8     6441.66     6328.32    103.35 o 
 -11   1   8      206.39      197.24     20.65 o 
 -10   1   8    29978.44    29639.42    313.83 o 
  -9   1   8     6909.22     6984.67     98.09 o 
  -8   1   8    16316.09    15786.42    262.71 o 
  -7   1   8      325.04      280.18     13.61 o 
  -6   1   8     2619.24     2916.43     91.86 o 
  -5   1   8      557.16      614.31     17.62 o 
  -4   1   8     9727.25    10206.57    145.15 o 
  -3   1   8       70.67       55.22     11.72 o 
  -2   1   8       28.23       21.91      8.89 o 
  -1   1   8      722.20      838.81     23.81 o 
   0   1   8     3228.27     3398.11     37.67 o 
   1   1   8      261.61      308.56      8.95 o 
   2   1   8    43073.29    42443.13    732.26 o 
   3   1   8    13511.88    13066.65     98.64 o 
   4   1   8    33164.39    32375.91    347.97 o 
   5   1   8      954.62      936.96     16.65 o 
   6   1   8      371.13      342.11     13.07 o 
   7   1   8     6414.17     6254.77    169.15 o 
   8   1   8      682.92      605.28     16.63 o 
   9   1   8        0.95        8.84      7.41 o 
  10   1   8       83.63       70.41     13.09 o 
  11   1   8    15098.82    14541.02    179.59 o 
  12   1   8       41.56       47.46     18.88 o 
  13   1   8      736.87      737.93     22.67 o 
  14   1   8     6534.34     6665.66    169.55 o 
  15   1   8     3880.82     3968.74    102.14 o 
  16   1   8     6708.53     7193.50    164.36 o 
  17   1   8       15.23       23.15     16.15 o 
  18   1   8        1.97       13.79     11.70 o 
  19   1   8       67.04       72.05     18.90 o 
  20   1   8      106.34      105.65     28.99 o 
  21   1   8      872.05      907.08     38.42 o 
  22   1   8        1.86       25.91     18.32 o 
  23   1   8     1054.08     1060.75     31.96 o 
  24   1   8      262.98      261.37     53.19 o 
  25   1   8      806.05      711.66     32.83 o 
  26   1   8       50.37       42.67     18.23 o 
  27   1   8      757.42      801.38     59.79 o 
  28   1   8      618.21      599.42     60.86 o 
 -32   2   8        5.25       27.10     60.30 o 
 -31   2   8       16.81        1.08     28.17 o 
 -30   2   8     2135.92     2118.58     91.32 o 
 -29   2   8      223.32      185.66     87.07 o 
 -28   2   8      187.04      159.72     50.80 o 
 -27   2   8     1434.48     1434.70     54.11 o 
 -26   2   8       41.43       41.67     24.96 o 
 -25   2   8      190.99      188.45     64.58 o 
 -24   2   8     6228.53     6103.18    144.07 o 
 -23   2   8       46.59       37.26     15.01 o 
 -22   2   8      715.35      663.21     27.98 o 
 -21   2   8        1.79       19.90     15.12 o 
 -20   2   8        0.19       23.55     16.32 o 
 -19   2   8     2758.01     2719.96     67.72 o 
 -18   2   8      198.00      175.40     41.60 o 
 -17   2   8      678.96      681.39     28.37 o 
 -16   2   8    16381.34    16353.11    226.90 o 
 -15   2   8      948.66      944.81     29.16 o 
 -14   2   8       93.41      127.06     32.09 o 
 -13   2   8     3514.52     3438.37     64.42 o 
 -12   2   8     2313.90     2296.79     54.14 o 
 -11   2   8      159.51      168.13     17.21 o 
 -10   2   8    10175.06     9832.55    142.66 o 
  -9   2   8      997.10      995.76     21.68 o 
  -8   2   8     1835.46     1842.84     27.97 o 
  -7   2   8       88.41       63.97     18.63 o 
  -6   2   8     4474.80     4703.82     86.76 o 
  -5   2   8      556.49      582.78     16.40 o 
  -4   2   8    27862.55    27595.58    532.62 o 
  -3   2   8     3530.01     3593.88     44.62 o 
  -2   2   8     6246.06     6049.85     81.72 o 
  -1   2   8     5696.10     5558.80     38.39 o 
   0   2   8     1258.77     1274.67     20.12 o 
   1   2   8     8073.69     7744.70     83.45 o 
   2   2   8       75.53       64.16      5.95 o 
   3   2   8      501.12      464.86     10.23 o 
   4   2   8       74.17       84.99      7.33 o 
   5   2   8    16769.93    15871.42    169.47 o 
   6   2   8     2229.44     2223.58     25.70 o 
   7   2   8      694.98      703.64     14.42 o 
   8   2   8     2798.29     2736.54     50.38 o 
   9   2   8    11573.11    11356.60     98.07 o 
  10   2   8     2105.12     1983.08     43.68 o 
  11   2   8    13692.10    12881.40    240.44 o 
  12   2   8      363.76      346.54     19.07 o 
  13   2   8     4123.51     4254.68     97.61 o 
  14   2   8      361.03      350.00     21.73 o 
  15   2   8      270.02      323.99     65.36 o 
  16   2   8        7.69       11.81     13.27 o 
  17   2   8     7560.60     7833.55    138.12 o 
  18   2   8      203.72      175.41     52.20 o 
  19   2   8        9.92       20.37     12.68 o 
  20   2   8     2529.12     2574.85     82.41 o 
  21   2   8        6.70       13.57     17.17 o 
  22   2   8     6295.80     6580.80    196.60 o 
  23   2   8       19.28       33.65      9.71 o 
  24   2   8        9.43       26.47     11.11 o 
  25   2   8      127.40      143.84     35.81 o 
  26   2   8      645.33      673.06     51.66 o 
  27   2   8       14.78       27.25     16.91 o 
  28   2   8     2124.14     2138.93    158.24 o 
 -32   3   8     1629.85     1725.41    110.28 o 
 -31   3   8      797.07      834.66     52.79 o 
 -30   3   8      442.90      383.32    113.48 o 
 -29   3   8      353.63      361.99     45.46 o 
 -28   3   8      727.36      728.15     34.43 o 
 -27   3   8      851.73      929.83     49.93 o 
 -26   3   8       89.86      122.13     32.52 o 
 -25   3   8      288.90      260.53     71.31 o 
 -24   3   8     1380.94     1390.17     67.43 o 
 -23   3   8      590.37      582.37     28.77 o 
 -22   3   8        6.16       24.20     14.19 o 
 -21   3   8        6.03       15.78     11.85 o 
 -20   3   8      178.13      191.84     61.52 o 
 -19   3   8     2269.03     2096.33     58.94 o 
 -18   3   8    25100.14    24329.21    323.57 o 
 -17   3   8     4325.25     4238.45     90.18 o 
 -16   3   8    13600.59    12450.51    246.91 o 
 -15   3   8     8832.78     8006.57    527.25 o 
 -14   3   8     1079.00      977.76     29.72 o 
 -13   3   8     1092.73     1211.07     34.63 o 
 -12   3   8    17384.99    17156.48    420.19 o 
 -11   3   8    11994.07    11871.40    142.36 o 
 -10   3   8    10275.32     9912.48    344.18 o 
  -9   3   8      152.26      178.98     35.73 o 
  -8   3   8      151.60      158.37     11.40 o 
  -7   3   8     1434.60     1503.72     21.95 o 
  -6   3   8     2181.31     2161.06     25.89 o 
  -5   3   8      216.47      204.74     11.90 o 
  -4   3   8      482.49      489.50     13.37 o 
  -3   3   8     1298.66     1415.62     29.37 o 
  -2   3   8     1523.11     1664.54     23.41 o 
  -1   3   8    26001.54    24588.37    273.25 o 
   0   3   8        2.56        8.62      4.20 o 
   1   3   8     1868.90     1800.06     16.10 o 
   2   3   8    16131.06    15683.94     94.68 o 
   3   3   8     3903.94     3815.17     82.75 o 
   4   3   8    14890.45    13888.97     84.72 o 
   5   3   8     3061.71     2945.25     27.95 o 
   6   3   8      642.61      653.10     24.52 o 
   7   3   8     7995.75     7897.35    212.57 o 
   8   3   8      104.20      114.63     12.40 o 
   9   3   8      575.15      551.39     13.49 o 
  10   3   8     1707.45     1744.45     43.00 o 
  11   3   8    14063.58    13807.64    410.33 o 
  12   3   8       73.39       81.39     18.61 o 
  13   3   8       21.50       20.60     11.82 o 
  14   3   8      648.25      622.29     24.70 o 
  15   3   8      325.81      304.71     25.19 o 
  16   3   8      142.36      159.96     39.12 o 
  17   3   8     3554.38     3563.19     98.66 o 
  18   3   8     1165.44     1105.82     31.32 o 
  19   3   8      395.34      356.85     63.95 o 
  20   3   8      694.52      721.59     26.81 o 
  21   3   8      162.14      180.46     46.92 o 
  22   3   8     2003.11     1995.57     70.12 o 
  23   3   8     3456.06     3529.33    164.55 o 
  24   3   8     1129.46     1247.36     76.94 o 
  25   3   8       54.55       74.33     46.43 o 
  26   3   8      573.58      520.95     40.99 o 
  27   3   8     2859.87     2804.14    154.59 o 
 -31   4   8      159.66      103.68    105.26 o 
 -30   4   8     3686.11     3887.30    110.08 o 
 -29   4   8      321.59      308.70     46.35 o 
 -28   4   8       26.12       35.20     45.94 o 
 -27   4   8     2548.57     2536.62     69.67 o 
 -26   4   8      587.21      546.95     39.36 o 
 -25   4   8      658.70      693.10     36.96 o 
 -24   4   8      582.21      586.71     51.80 o 
 -23   4   8     1089.64     1032.41     66.00 o 
 -22   4   8     1889.79     1974.73     45.14 o 
 -21   4   8       23.56       31.36     25.24 o 
 -20   4   8      197.18      216.35     52.52 o 
 -19   4   8     2955.87     2914.32     83.88 o 
 -18   4   8     6801.20     6805.33    148.75 o 
 -17   4   8      755.00      765.22     31.18 o 
 -16   4   8     1208.60     1201.19     39.33 o 
 -15   4   8      103.31       73.44     18.37 o 
 -14   4   8      886.96      841.54     25.33 o 
 -13   4   8      259.82      238.19     19.23 o 
 -12   4   8       30.49       52.16     13.50 o 
 -11   4   8      492.56      486.72     18.98 o 
 -10   4   8     4352.75     4426.43     99.72 o 
  -9   4   8     2259.02     2094.72     48.26 o 
  -8   4   8     2113.52     2030.56     38.07 o 
  -7   4   8     1432.13     1460.31     83.63 o 
  -6   4   8      241.64      231.34     18.59 o 
  -5   4   8     3166.21     3159.35     33.31 o 
  -4   4   8    14200.78    13654.93    163.85 o 
  -3   4   8     5299.21     4967.01    129.24 o 
  -2   4   8    10959.38    10522.87    175.07 o 
  -1   4   8     3361.84     3465.69     63.10 o 
   0   4   8     3226.92     3124.79     28.42 o 
   1   4   8      196.60      186.37      9.49 o 
   2   4   8      160.60      181.66      5.38 o 
   3   4   8        1.24        8.28      3.28 o 
   4   4   8      893.55      911.39     18.84 o 
   5   4   8     2089.78     2178.08     35.87 o 
   6   4   8      271.83      256.99     14.65 o 
   7   4   8     2002.53     1994.37     44.01 o 
   8   4   8     3903.74     4227.93     71.47 o 
   9   4   8     4517.29     4544.72     78.22 o 
  10   4   8    13923.42    14043.94    136.50 o 
  11   4   8        9.72       19.44     10.10 o 
  12   4   8       44.01       49.83     14.33 o 
  13   4   8      935.69      912.52     33.57 o 
  14   4   8       66.57       63.66     19.86 o 
  15   4   8       18.64       25.87     10.90 o 
  16   4   8     1825.14     1879.43     63.90 o 
  17   4   8      271.67      260.56     40.59 o 
  18   4   8     1408.16     1337.31     62.76 o 
  19   4   8      814.95      805.28     30.16 o 
  20   4   8       96.62      109.94     33.42 o 
  21   4   8     2951.14     2970.77     81.71 o 
  22   4   8     3223.95     3240.28     81.24 o 
  23   4   8      227.08      226.87     74.59 o 
  24   4   8      290.01      337.15     84.01 o 
  25   4   8      234.14      180.74     92.18 o 
  26   4   8      726.70      778.35     49.81 o 
 -31   5   8      136.26       76.38     94.02 o 
 -30   5   8       60.19       49.13     19.98 o 
 -29   5   8      194.06      218.92     31.27 o 
 -28   5   8       32.00       43.90     17.75 o 
 -27   5   8      655.06      625.52     39.58 o 
 -26   5   8        0.31       14.29     20.01 o 
 -25   5   8     1341.21     1391.36     53.79 o 
 -24   5   8    14601.76    14958.17    274.75 o 
 -23   5   8      689.82      739.78     54.51 o 
 -22   5   8     2412.55     2397.33     80.27 o 
 -21   5   8      743.60      741.29     29.23 o 
 -20   5   8     1175.77     1156.16     41.17 o 
 -19   5   8     7964.06     8060.31    139.54 o 
 -18   5   8    16809.99    17503.36    350.92 o 
 -17   5   8       38.30       56.86     21.48 o 
 -16   5   8      717.94      708.41     41.24 o 
 -15   5   8     2171.65     2153.61     68.24 o 
 -14   5   8     6059.12     6130.65     92.79 o 
 -13   5   8      207.04      204.86     46.52 o 
 -12   5   8     2270.13     2199.72     53.64 o 
 -11   5   8      241.28      239.34     19.41 o 
 -10   5   8    72976.77    77382.66   2439.97 o 
  -9   5   8     7276.47     7118.95    159.29 o 
  -8   5   8      794.74      762.20     22.04 o 
  -7   5   8      257.97      293.12     19.80 o 
  -6   5   8     1161.33     1181.40     15.80 o 
  -5   5   8     6016.93     6120.07     96.33 o 
  -4   5   8      994.55     1041.57     22.26 o 
  -3   5   8     4116.32     3957.54     60.75 o 
  -2   5   8     1013.61      993.49     26.06 o 
  -1   5   8    15849.30    15088.89    205.17 o 
   0   5   8       68.55       90.70     20.41 o 
   1   5   8     4161.40     4110.98     54.81 o 
   2   5   8    16737.43    16900.94    117.59 o 
   3   5   8     6875.27     6704.01    102.53 o 
   4   5   8    12501.38    12414.63    134.44 o 
   5   5   8     4743.65     4594.54    100.96 o 
   6   5   8     3061.77     3041.89     29.67 o 
   7   5   8    16082.11    14829.13    168.56 o 
   8   5   8     4172.15     4243.14     53.10 o 
   9   5   8        8.80       23.65     15.15 o 
  10   5   8       62.90       67.54     17.27 o 
  11   5   8       83.34      123.28     20.96 o 
  12   5   8      946.26      906.43     24.42 o 
  13   5   8     3186.54     3133.86     72.12 o 
  14   5   8     1000.58      935.67     44.54 o 
  15   5   8     9258.74     9537.62    225.88 o 
  16   5   8     8403.30     8827.59    488.20 o 
  17   5   8     2134.58     1990.76    138.42 o 
  18   5   8       72.45       71.78     23.07 o 
  19   5   8     1936.01     1932.91    119.78 o 
  20   5   8       14.84       12.90     18.54 o 
  21   5   8     2301.45     2325.18    109.35 o 
  22   5   8       52.42       61.12     29.89 o 
  23   5   8     7398.93     7498.69    235.63 o 
  24   5   8      138.68      126.73     44.14 o 
  25   5   8      628.56      650.94     40.22 o 
 -30   6   8     6112.39     6192.79    311.54 o 
 -29   6   8      746.20      743.71     65.96 o 
 -28   6   8     1169.63     1180.89     42.80 o 
 -27   6   8     1251.31     1324.82     48.83 o 
 -26   6   8        4.07       29.81     12.95 o 
 -25   6   8        0.84       25.04     22.32 o 
 -24   6   8    11019.70    11602.60    172.50 o 
 -23   6   8        3.02        3.66     18.05 o 
 -22   6   8       31.85       66.86     19.03 o 
 -21   6   8      174.54      170.52     35.56 o 
 -20   6   8        6.69        7.40     12.33 o 
 -19   6   8     4259.34     4231.96    121.45 o 
 -18   6   8     4957.72     4975.44    119.80 o 
 -17   6   8     1593.51     1496.90     59.31 o 
 -16   6   8    29768.78    28834.97    379.74 o 
 -15   6   8      918.64      847.49     27.53 o 
 -14   6   8     1251.93     1306.89     37.70 o 
 -13   6   8     3301.25     3437.09     61.50 o 
 -12   6   8     6023.20     6273.11     81.91 o 
 -11   6   8      207.97      223.89     16.38 o 
 -10   6   8     4717.14     4760.45     96.88 o 
  -9   6   8    11288.89    11308.60    196.83 o 
  -8   6   8      882.85      919.78     29.54 o 
  -7   6   8     2235.95     2267.13     40.38 o 
  -6   6   8     1709.75     1637.23     85.74 o 
  -5   6   8      239.72      250.36     45.40 o 
  -4   6   8    73288.88    76864.55   1060.57 o 
  -3   6   8    11649.95    10933.29    117.29 o 
  -2   6   8     8950.82     8465.64    157.50 o 
  -1   6   8      661.91      661.49     22.98 o 
   0   6   8      546.01      540.18     17.94 o 
   1   6   8    18426.85    17944.72    412.75 o 
   2   6   8      744.18      674.33     23.02 o 
   3   6   8      779.90      758.78     25.30 o 
   4   6   8      142.79      195.10     18.15 o 
   5   6   8     3828.59     3978.57     74.09 o 
   6   6   8      184.79      197.96     12.27 o 
   7   6   8     3694.82     3762.40     77.16 o 
   8   6   8        2.51       55.04     20.82 o 
   9   6   8     6280.62     6516.06    123.32 o 
  10   6   8     5743.08     5858.53    206.39 o 
  11   6   8     3308.97     3182.36     67.88 o 
  12   6   8     1143.75     1162.65     43.85 o 
  13   6   8     7651.44     7641.91    164.47 o 
  14   6   8      750.12      766.99     37.14 o 
  15   6   8        9.32       13.72     19.67 o 
  16   6   8     1561.11     1620.17     50.37 o 
  17   6   8     2222.22     2173.99     90.22 o 
  18   6   8       16.56        8.49     29.26 o 
  19   6   8      119.74      129.11     39.07 o 
  20   6   8      329.33      247.96     94.66 o 
  21   6   8     2309.80     2349.11    134.00 o 
  22   6   8    14679.57    15356.34    656.61 o 
  23   6   8        6.00       33.32     29.56 o 
  24   6   8      620.33      518.85     73.14 o 
  25   6   8       60.80      120.94     38.85 o 
 -29   7   8       35.84       39.51     27.49 o 
 -28   7   8     1203.96     1228.80     69.91 o 
 -27   7   8      234.94      186.46     63.72 o 
 -26   7   8      124.14       98.96     31.40 o 
 -25   7   8      918.38      842.47     39.71 o 
 -24   7   8      576.67      622.34     41.36 o 
 -23   7   8       60.57       63.63     30.46 o 
 -22   7   8     3753.37     3606.79    145.96 o 
 -21   7   8      864.41      827.35     30.52 o 
 -20   7   8        0.12       -7.75     16.39 o 
 -19   7   8       50.43       24.36     12.73 o 
 -18   7   8      242.95      296.64     68.58 o 
 -17   7   8       38.03       65.78     20.44 o 
 -16   7   8        5.34       13.23     15.60 o 
 -15   7   8        3.40       14.20     17.59 o 
 -14   7   8      227.97      239.44     54.26 o 
 -13   7   8     5295.94     5412.67    118.28 o 
 -12   7   8     2592.22     2522.78     63.42 o 
 -11   7   8      269.97      293.95     59.36 o 
 -10   7   8     8280.61     8535.71    128.68 o 
  -9   7   8      390.73      383.02     55.42 o 
  -8   7   8      739.93      737.92     28.67 o 
  -7   7   8      179.87      162.36     34.46 o 
  -6   7   8      893.31      884.52     30.75 o 
  -5   7   8     1317.45     1345.35     36.38 o 
  -4   7   8      387.85      355.42     16.38 o 
  -3   7   8      852.44      830.57     26.20 o 
  -2   7   8      183.43      221.47     44.81 o 
  -1   7   8     1296.17     1268.49     34.22 o 
   0   7   8       30.04       35.64     17.94 o 
   1   7   8     1382.34     1380.98     29.11 o 
   2   7   8     1293.53     1345.19     28.58 o 
   3   7   8     3614.87     3581.43     67.74 o 
   4   7   8     3449.94     3424.49     65.98 o 
   5   7   8      945.56      895.83     65.61 o 
   6   7   8       51.29       43.98     18.21 o 
   7   7   8     1397.98     1403.05     36.69 o 
   8   7   8      353.22      369.46     17.06 o 
   9   7   8      161.87      185.76     22.72 o 
  10   7   8        1.09       22.49     14.06 o 
  11   7   8      401.91      409.89     23.32 o 
  12   7   8       50.73       55.67     23.81 o 
  13   7   8       78.72      110.96     36.23 o 
  14   7   8      383.34      361.80    111.76 o 
  15   7   8        1.13       -2.62     25.13 o 
  16   7   8     5524.66     5641.47    141.41 o 
  17   7   8      413.05      449.14    100.25 o 
  18   7   8       98.53      113.62     37.85 o 
  19   7   8      371.41      397.37     39.64 o 
  20   7   8     1466.99     1436.23     69.62 o 
  21   7   8      262.13      225.69     90.53 o 
  22   7   8     1636.11     1658.12     81.55 o 
  23   7   8      210.37      136.07     49.79 o 
  24   7   8      316.17      239.76    143.15 o 
 -27   8   8      105.75      100.23     28.71 o 
 -26   8   8        3.49       10.92     21.94 o 
 -25   8   8       28.88        9.31     26.30 o 
 -24   8   8      279.86      208.74     68.26 o 
 -23   8   8        1.31        0.53     20.32 o 
 -22   8   8      835.79      798.70     45.16 o 
 -21   8   8      170.52      146.14     38.38 o 
 -20   8   8      609.13      545.62     52.25 o 
 -19   8   8      172.44      199.49     46.74 o 
 -18   8   8      124.95      124.82     38.36 o 
 -17   8   8        6.31       16.41     18.82 o 
 -16   8   8       12.09       21.55     14.78 o 
 -15   8   8     1701.02     1674.12     41.63 o 
 -14   8   8      296.47      335.88     82.64 o 
 -13   8   8     2739.32     2673.99     68.35 o 
 -12   8   8       18.81       30.83     20.86 o 
 -11   8   8      117.97      120.33     27.68 o 
 -10   8   8       22.67       29.74     12.01 o 
  -9   8   8     1967.53     2008.37     55.33 o 
  -8   8   8       12.62       22.59     17.43 o 
  -7   8   8     3991.24     3891.37     64.68 o 
  -6   8   8      293.92      359.29     36.73 o 
  -5   8   8     1230.23     1203.70     40.85 o 
  -4   8   8      120.73      148.84     28.87 o 
  -3   8   8      344.96      324.53     21.48 o 
  -2   8   8       26.74       40.56     15.13 o 
  -1   8   8     6934.48     7186.34    112.79 o 
   0   8   8     2504.45     2528.46     49.12 o 
   1   8   8        9.35       28.60     14.22 o 
   2   8   8       35.53       29.55     12.47 o 
   3   8   8      559.90      547.33     26.28 o 
   4   8   8     2003.10     2047.95     47.85 o 
   5   8   8     9652.64     9833.00     89.04 o 
   6   8   8        0.32        4.08      7.45 o 
   7   8   8        5.15       14.97     11.68 o 
   8   8   8    10804.40    11462.34    185.37 o 
   9   8   8       65.43       72.80     21.74 o 
  10   8   8      678.58      680.78     27.76 o 
  11   8   8     2400.23     2407.98     69.34 o 
  12   8   8      456.38      442.18     44.19 o 
  13   8   8      185.93      222.34     62.74 o 
  14   8   8     8235.64     8135.62    184.57 o 
  15   8   8       62.90       67.31     27.70 o 
  16   8   8     2638.40     2560.56     93.76 o 
  17   8   8      562.80      534.58     44.83 o 
  18   8   8        1.05       26.53     19.58 o 
  19   8   8      868.70      933.33     62.34 o 
  20   8   8      409.46      404.75     45.58 o 
  21   8   8      253.98      207.34     76.55 o 
  22   8   8     2670.85     2664.74    113.22 o 
  23   8   8      115.76      102.98     55.48 o 
 -26   9   8        1.24       -1.27     12.82 o 
 -25   9   8      371.95      249.82     83.51 o 
 -24   9   8     2827.87     2635.82    105.20 o 
 -23   9   8     2061.82     2065.55     63.66 o 
 -22   9   8        5.72       15.40     15.24 o 
 -21   9   8      208.51      190.32     52.79 o 
 -20   9   8        0.03        9.80     19.45 o 
 -19   9   8     5421.10     5333.22    135.61 o 
 -18   9   8     2057.74     2073.77     95.49 o 
 -17   9   8      173.33      191.38     45.68 o 
 -16   9   8     1488.75     1455.72     70.82 o 
 -15   9   8      485.67      421.27     89.58 o 
 -14   9   8     1775.64     1796.77     57.11 o 
 -13   9   8      789.95      791.88     41.02 o 
 -12   9   8     5174.51     5224.43    123.33 o 
 -11   9   8      671.14      680.72     30.58 o 
 -10   9   8     1987.36     2105.31     93.65 o 
  -9   9   8     1021.43      985.44     33.08 o 
  -8   9   8       72.97       76.48     26.98 o 
  -7   9   8      110.85      151.37     29.24 o 
  -6   9   8     1507.24     1543.76     44.30 o 
  -5   9   8     2673.49     2718.66     77.43 o 
  -4   9   8      791.64      796.34     36.11 o 
  -3   9   8      113.74      134.55     26.63 o 
  -2   9   8     7114.18     7345.03    132.19 o 
  -1   9   8     2463.55     2402.67     45.90 o 
   0   9   8     1121.96     1180.90     46.02 o 
   1   9   8     5876.61     5930.31     94.25 o 
   2   9   8       73.12       85.04     18.83 o 
   3   9   8      321.52      331.69     22.90 o 
   4   9   8       48.54       42.14     15.55 o 
   5   9   8     3282.20     3201.08     81.22 o 
   6   9   8     1288.61     1291.79     38.11 o 
   7   9   8      584.12      596.42     21.58 o 
   8   9   8     3351.38     3376.16     87.41 o 
   9   9   8      345.39      328.09     29.64 o 
  10   9   8      187.51      188.49     50.10 o 
  11   9   8     2412.40     2402.53     78.66 o 
  12   9   8       65.69       59.96     30.37 o 
  13   9   8        2.64       -1.36     24.40 o 
  14   9   8     2981.52     2879.59    100.56 o 
  15   9   8      422.85      387.50    106.73 o 
  16   9   8     5649.87     5662.43    205.72 o 
  17   9   8      351.86      320.31    117.33 o 
  18   9   8      540.91      497.41     44.28 o 
  19   9   8       97.31       62.10     28.81 o 
  20   9   8     2596.89     2681.28    125.23 o 
  21   9   8      171.87      193.52     73.62 o 
 -24  10   8       33.78       10.24     23.05 o 
 -23  10   8     1752.41     1747.34     79.43 o 
 -22  10   8     4160.04     4198.28    109.75 o 
 -21  10   8      283.62      221.26     89.26 o 
 -20  10   8      164.88      129.71     49.60 o 
 -19  10   8       64.41       52.35     22.10 o 
 -18  10   8     5849.47     5871.97    154.85 o 
 -17  10   8      241.46      247.41     62.09 o 
 -16  10   8     3006.38     2973.20     85.20 o 
 -15  10   8      712.05      705.90     47.28 o 
 -14  10   8      897.64      879.15     40.85 o 
 -13  10   8      372.02      444.40     43.22 o 
 -12  10   8      255.22      246.15     59.63 o 
 -11  10   8     1076.66     1093.27     39.59 o 
 -10  10   8     2017.11     1965.93     47.49 o 
  -9  10   8      890.95      846.69     43.20 o 
  -8  10   8    11998.87    12714.25    237.91 o 
  -7  10   8      893.35      847.47     46.04 o 
  -6  10   8    20724.83    20489.98    299.73 o 
  -5  10   8     7059.12     7183.81    121.51 o 
  -4  10   8     7032.06     7392.66    116.92 o 
  -3  10   8     2524.46     2523.95     53.80 o 
  -2  10   8       19.70       30.42     11.92 o 
  -1  10   8      222.51      213.87     35.42 o 
   0  10   8     1211.95     1151.88     36.91 o 
   1  10   8     1249.45     1166.08     33.64 o 
   2  10   8     5246.36     5368.22    109.84 o 
   3  10   8      603.30      611.12     35.83 o 
   4  10   8        3.14       23.32     13.81 o 
   5  10   8     6675.11     6699.15    122.40 o 
   6  10   8        0.14       13.25     13.97 o 
   7  10   8     4598.56     4494.54     91.19 o 
   8  10   8     4365.79     4394.69    138.97 o 
   9  10   8      702.16      688.17     45.75 o 
  10  10   8    10616.39    11013.38    233.49 o 
  11  10   8     5472.87     5635.93    224.43 o 
  12  10   8       36.81       10.69     29.66 o 
  13  10   8      275.39      240.43     84.90 o 
  14  10   8      465.21      462.02     46.28 o 
  15  10   8       19.65       34.46     20.79 o 
  16  10   8       19.08       45.88     23.16 o 
  17  10   8      256.25      190.52     75.12 o 
  18  10   8       10.48       40.62     23.37 o 
  19  10   8      683.91      666.34     50.65 o 
  20  10   8      327.10      335.49     51.86 o 
 -22  11   8      501.13      505.07     67.00 o 
 -21  11   8        2.90        9.34     17.24 o 
 -20  11   8        5.48        2.70     19.34 o 
 -19  11   8      111.58      105.80     36.24 o 
 -18  11   8     1693.22     1656.21     79.01 o 
 -17  11   8     2501.21     2600.06     85.87 o 
 -16  11   8     4318.36     4298.96    108.59 o 
 -15  11   8      316.95      257.46     70.33 o 
 -14  11   8      807.78      842.61     39.05 o 
 -13  11   8     6575.75     6544.15    215.52 o 
 -12  11   8    14211.79    14439.95    240.16 o 
 -11  11   8     4621.24     4635.33    170.23 o 
 -10  11   8     1612.55     1489.75     46.08 o 
  -9  11   8     2151.27     2080.90     69.58 o 
  -8  11   8      119.33      132.65     31.75 o 
  -7  11   8       98.55      120.63     26.18 o 
  -6  11   8     1090.80     1000.65     33.99 o 
  -5  11   8        0.03       20.79     29.87 o 
  -4  11   8        0.71       11.87     16.05 o 
  -3  11   8     1593.25     1623.12     41.67 o 
  -2  11   8      475.74      459.47     46.78 o 
  -1  11   8     2942.47     3013.67     98.40 o 
   0  11   8     1593.74     1489.41     40.99 o 
   1  11   8     3218.43     3140.67     81.50 o 
   2  11   8    15820.58    15894.69    235.11 o 
   3  11   8     2003.60     2102.77     63.91 o 
   4  11   8     9287.10     9266.06    146.71 o 
   5  11   8     2131.32     2060.00     65.96 o 
   6  11   8      274.09      301.12     76.83 o 
   7  11   8      512.80      535.74     34.02 o 
   8  11   8       21.26       14.26     12.96 o 
   9  11   8      731.00      700.53     30.79 o 
  10  11   8      550.14      518.06     31.36 o 
  11  11   8     3636.31     3648.24     90.19 o 
  12  11   8        7.47      -24.04     36.65 o 
  13  11   8     1469.51     1707.57    259.01 o 
  14  11   8      961.72      860.33     52.79 o 
  15  11   8      510.72      495.20     52.42 o 
  16  11   8     1418.57     1386.53     67.84 o 
  17  11   8     3390.26     3266.02    127.54 o 
 -20  12   8      118.50       99.83     50.56 o 
 -19  12   8     2772.78     2789.77    103.73 o 
 -18  12   8     1502.16     1420.50     91.33 o 
 -17  12   8       69.25       56.96     20.12 o 
 -16  12   8      828.96      808.17     42.22 o 
 -15  12   8        3.17       22.83     15.94 o 
 -14  12   8     4977.17     5002.43    137.53 o 
 -13  12   8     1297.51     1258.70     54.63 o 
 -12  12   8     1793.91     1873.16     80.03 o 
 -11  12   8      577.45      601.13     34.55 o 
 -10  12   8     4517.62     4491.69    113.86 o 
  -9  12   8      106.17       96.47     24.44 o 
  -8  12   8     1256.31     1313.99     50.40 o 
  -7  12   8     1229.58     1277.80     50.18 o 
  -6  12   8       95.52      109.36     25.49 o 
  -5  12   8     4004.26     4045.15    118.20 o 
  -4  12   8     3618.94     3690.74    117.38 o 
  -3  12   8     3293.24     3406.84    115.56 o 
  -2  12   8     2406.55     2464.85     64.81 o 
  -1  12   8     2843.81     2904.09     82.03 o 
   0  12   8      476.98      488.65     45.37 o 
   1  12   8      641.90      623.46     49.64 o 
   2  12   8     2706.41     2760.16     95.07 o 
   3  12   8     1888.22     1903.66     69.44 o 
   4  12   8      216.61      209.30     49.13 o 
   5  12   8      303.92      366.25     27.63 o 
   6  12   8       52.41       58.04     17.11 o 
   7  12   8      841.30      857.74     46.90 o 
   8  12   8     7084.59     7032.86    156.54 o 
   9  12   8     1633.94     1660.13     75.55 o 
  10  12   8     3284.31     3427.93    125.85 o 
  11  12   8        0.90       -0.73     15.58 o 
  12  12   8     1323.35     1265.34     65.53 o 
  13  12   8      417.19      356.46    137.06 o 
  14  12   8     1389.35     1367.91     63.68 o 
  15  12   8      158.76      119.77     40.36 o 
 -17  13   8      214.72      107.24    166.97 o 
 -16  13   8      913.93      942.27     47.28 o 
 -15  13   8     1905.39     1879.28     70.57 o 
 -14  13   8     1212.47     1104.26     52.09 o 
 -13  13   8     1506.32     1449.12     69.20 o 
 -12  13   8     2249.32     2333.09     74.87 o 
 -11  13   8      565.21      576.61     42.49 o 
 -10  13   8     5014.67     5037.78    111.67 o 
  -9  13   8      202.96      167.54     49.07 o 
  -8  13   8      755.48      716.93     54.65 o 
  -7  13   8     3128.07     3150.83    120.34 o 
  -6  13   8     1530.27     1465.66     68.00 o 
  -5  13   8       58.07       58.10     22.00 o 
  -4  13   8     2262.25     2309.98     90.53 o 
  -3  13   8     1097.51     1101.13     46.35 o 
  -2  13   8     1771.41     1685.34     72.14 o 
  -1  13   8      365.71      405.93     42.95 o 
   0  13   8       42.79       51.80     15.43 o 
   1  13   8      695.64      662.17     32.29 o 
   2  13   8     3398.67     3343.38    105.59 o 
   3  13   8      227.12      181.77     55.45 o 
   4  13   8      391.00      415.66     30.23 o 
   5  13   8      159.33      148.50     46.08 o 
   6  13   8      283.35      208.84     95.76 o 
   7  13   8      543.88      619.77     38.57 o 
   8  13   8     4385.21     4493.85    103.56 o 
   9  13   8     1711.01     1684.82     65.09 o 
  10  13   8     2721.45     2763.50     92.70 o 
  11  13   8        5.84       29.05     20.53 o 
  12  13   8       72.95       77.04     41.00 o 
 -14  14   8      163.33       67.41     79.34 o 
 -13  14   8      388.40      360.77    116.25 o 
 -12  14   8     2948.97     2845.35    159.86 o 
 -11  14   8       89.04       47.60     47.30 o 
 -10  14   8      967.97      914.56     39.31 o 
  -9  14   8     2881.31     2984.67    108.34 o 
  -8  14   8      988.08      931.23     41.65 o 
  -7  14   8       46.45       49.01     20.40 o 
  -6  14   8      130.42      121.84     44.77 o 
  -5  14   8     1244.20     1331.57     80.62 o 
  -4  14   8     1771.48     1961.96     86.56 o 
  -3  14   8      445.12      490.09     44.87 o 
  -2  14   8     1931.46     2019.11     71.51 o 
  -1  14   8      561.60      528.17     32.48 o 
   0  14   8      553.39      581.99     35.82 o 
   1  14   8     1856.27     1897.91     69.67 o 
   2  14   8     3880.66     3945.85    107.40 o 
   3  14   8      446.43      494.27     32.57 o 
   4  14   8     3027.05     3153.39     63.75 o 
   5  14   8     5161.34     5290.08    176.45 o 
   6  14   8      191.80      163.88     72.75 o 
   7  14   8      716.32      665.14     43.10 o 
   8  14   8     1594.32     1577.67     79.65 o 
   9  14   8       53.78       37.93     22.98 o 
  -6  15   8     2493.24     2737.35    158.74 o 
  -5  15   8      505.45      397.63     45.17 o 
  -4  15   8       33.52       34.78     41.29 o 
  -3  15   8       42.41       45.52     26.90 o 
  -2  15   8      106.20      113.03     75.00 o 
  -1  15   8      117.35      108.60     66.72 o 
   0  15   8        3.53       18.04     13.64 o 
   1  15   8       27.77       40.60     32.32 o 
   2  15   8     1665.03     1693.68     88.64 o 
   3  15   8      610.01      636.79     70.23 o 
 -31   1   9      189.32      135.80     60.03 o 
 -30   1   9      147.94      142.68     71.93 o 
 -29   1   9     1623.39     1636.14     93.63 o 
 -28   1   9       44.49       44.80     20.90 o 
 -27   1   9      420.26      364.03    129.37 o 
 -26   1   9    16360.34    15911.79    490.03 o 
 -25   1   9     1800.94     1851.86    139.80 o 
 -24   1   9     3165.83     3150.58    125.18 o 
 -23   1   9     8982.38     9276.35    194.13 o 
 -22   1   9      992.53      938.89     71.18 o 
 -21   1   9      485.93      391.88     33.25 o 
 -20   1   9      298.84      318.88     85.90 o 
 -19   1   9      866.70      889.95     49.89 o 
 -18   1   9     1652.61     1751.05     51.33 o 
 -17   1   9      134.43      142.79     34.80 o 
 -16   1   9      590.53      539.46     26.15 o 
 -15   1   9       15.83       39.53     19.18 o 
 -14   1   9      524.59      514.24     31.55 o 
 -13   1   9     2476.09     2395.40     33.96 o 
 -12   1   9     2388.24     2292.16     50.84 o 
 -11   1   9     1250.01     1312.31     46.25 o 
 -10   1   9       50.52       52.82     15.09 o 
  -9   1   9     7405.03     7670.46    171.64 o 
  -8   1   9     1089.15     1220.61     33.66 o 
  -7   1   9     1770.85     1853.37     26.14 o 
  -6   1   9      289.58      385.14     32.29 o 
  -5   1   9       24.14       64.60     14.90 o 
  -4   1   9      103.98      117.54      8.89 o 
  -3   1   9     3893.13     3976.08     50.02 o 
  -2   1   9      418.34      481.14     13.86 o 
  -1   1   9       13.34       21.83      8.28 o 
   0   1   9     9971.64     9653.22    105.99 o 
   1   1   9      548.33      551.51     14.33 o 
   2   1   9     7432.23     6981.05    150.14 o 
   3   1   9     8697.76     8327.87    110.92 o 
   4   1   9      273.48      241.85      5.90 o 
   5   1   9      848.86      807.22     24.66 o 
   6   1   9     2209.69     2269.98     45.29 o 
   7   1   9     2903.21     2797.92     52.10 o 
   8   1   9     9855.11     9585.07    114.82 o 
   9   1   9      250.91      296.44     14.29 o 
  10   1   9      244.74      208.23     20.05 o 
  11   1   9        9.79        9.55     11.39 o 
  12   1   9       15.19       33.43      8.51 o 
  13   1   9     1987.56     2010.17     45.87 o 
  14   1   9      380.04      390.84     18.22 o 
  15   1   9    19231.99    19181.22    252.38 o 
  16   1   9      393.45      413.55     30.27 o 
  17   1   9      404.96      363.66     29.04 o 
  18   1   9     6683.16     6686.30    134.58 o 
  19   1   9     1600.82     1575.64    102.77 o 
  20   1   9    19980.52    20409.34    231.56 o 
  21   1   9     4685.28     4659.84    111.43 o 
  22   1   9      562.70      556.96     37.10 o 
  23   1   9     1465.44     1503.32     48.03 o 
  24   1   9      106.59       96.44     36.19 o 
  25   1   9       90.30       76.70     28.85 o 
  26   1   9      917.94      942.09     33.57 o 
  27   1   9       53.01       50.27     22.71 o 
 -31   2   9     5956.52     6406.77    359.05 o 
 -30   2   9     5605.80     5867.25    187.27 o 
 -29   2   9     4285.42     4389.75    128.15 o 
 -28   2   9      118.60      108.40     41.84 o 
 -27   2   9       37.92       36.76     26.53 o 
 -26   2   9     4700.44     4993.51    133.80 o 
 -25   2   9      963.20      976.40     50.14 o 
 -24   2   9      824.83      739.10     33.47 o 
 -23   2   9     2859.36     2929.08     94.86 o 
 -22   2   9     1086.89     1149.29     39.49 o 
 -21   2   9       97.46       85.82     28.00 o 
 -20   2   9     9395.09     9869.89    167.79 o 
 -19   2   9      461.07      478.85    119.39 o 
 -18   2   9     1365.08     1384.93     41.21 o 
 -17   2   9     8786.29     9161.37    143.94 o 
 -16   2   9      377.62      414.45     28.11 o 
 -15   2   9      870.72      772.44     26.26 o 
 -14   2   9      368.64      284.85     21.78 o 
 -13   2   9     3399.51     3411.57     73.54 o 
 -12   2   9        8.33       29.89     12.24 o 
 -11   2   9    12962.20    12146.74    173.95 o 
 -10   2   9     4592.46     4540.43     78.08 o 
  -9   2   9     1560.56     1517.48     26.74 o 
  -8   2   9      107.17       98.83     24.30 o 
  -7   2   9      240.84      227.59     12.44 o 
  -6   2   9     2606.27     2648.72     72.07 o 
  -5   2   9        3.91        9.30      6.81 o 
  -4   2   9     9686.14     9918.99    284.30 o 
  -3   2   9    49003.92    51083.28    387.61 o 
  -2   2   9    21649.17    21883.88    338.83 o 
  -1   2   9     5689.30     5669.12     87.64 o 
   0   2   9     2603.04     2748.54     25.70 o 
   1   2   9     1247.75     1200.60     12.53 o 
   2   2   9      102.36      102.75      7.73 o 
   3   2   9     6866.15     6290.13    125.98 o 
   4   2   9      103.65       93.23      6.61 o 
   5   2   9       59.90       66.34      9.50 o 
   6   2   9     5320.30     5512.81     50.77 o 
   7   2   9        0.52       15.15      7.78 o 
   8   2   9    12842.97    11946.01    119.61 o 
   9   2   9     3183.72     3163.95     59.32 o 
  10   2   9       15.58       29.64     13.02 o 
  11   2   9     2262.27     2136.30     45.49 o 
  12   2   9    12126.67    12081.02    144.71 o 
  13   2   9       14.19       32.28     14.45 o 
  14   2   9    25763.83    25208.81    521.66 o 
  15   2   9     5203.80     5050.69    100.90 o 
  16   2   9      130.31      132.04     29.95 o 
  17   2   9      536.01      515.97     25.10 o 
  18   2   9     2589.04     2569.24     70.27 o 
  19   2   9     1821.67     1789.39     85.29 o 
  20   2   9     8701.53     9241.85    277.07 o 
  21   2   9     1838.03     1859.42     69.24 o 
  22   2   9       40.48       25.95     12.70 o 
  23   2   9      410.22      399.61     42.59 o 
  24   2   9     2430.87     2318.81     61.32 o 
  25   2   9     1998.98     2034.59     63.42 o 
  26   2   9     2178.47     2120.33     68.73 o 
  27   2   9     2436.77     2508.14    134.78 o 
 -31   3   9      166.08      102.01     93.04 o 
 -30   3   9      513.71      513.08    145.29 o 
 -29   3   9      320.03      395.32     36.28 o 
 -28   3   9        0.18       15.07     15.81 o 
 -27   3   9      689.21      688.70     36.09 o 
 -26   3   9      486.10      554.83     44.42 o 
 -25   3   9     3780.49     3888.30    149.06 o 
 -24   3   9     4163.80     4282.34     87.61 o 
 -23   3   9       69.12       66.43     27.20 o 
 -22   3   9      702.13      705.65     30.50 o 
 -21   3   9      407.02      432.75     47.51 o 
 -20   3   9     2098.38     2221.63     83.11 o 
 -19   3   9       12.71       25.82     17.70 o 
 -18   3   9      341.42      300.64     46.89 o 
 -17   3   9     1636.44     1639.13     48.64 o 
 -16   3   9       85.69       79.68     23.25 o 
 -15   3   9      244.90      246.13     22.40 o 
 -14   3   9    19845.52    19338.79    277.66 o 
 -13   3   9     1993.06     1974.32     50.90 o 
 -12   3   9        6.22       22.87     26.36 o 
 -11   3   9     2082.74     2132.75     82.06 o 
 -10   3   9      541.48      585.99     22.06 o 
  -9   3   9     3943.32     4158.29     75.36 o 
  -8   3   9       15.35       16.76      9.98 o 
  -7   3   9     1792.67     1694.91     27.03 o 
  -6   3   9    27339.59    26478.18    269.70 o 
  -5   3   9        9.88       22.34      8.79 o 
  -4   3   9      772.62      729.46     14.45 o 
  -3   3   9    10210.02     9620.28    199.46 o 
  -2   3   9     4152.84     3978.04     66.73 o 
  -1   3   9      222.72      223.49      7.81 o 
   0   3   9     6085.51     5680.37    187.62 o 
   1   3   9      315.34      327.72     16.23 o 
   2   3   9    12008.70    11835.81    199.43 o 
   3   3   9      151.04      184.66     13.07 o 
   4   3   9      121.23      100.86      6.49 o 
   5   3   9    12021.07    11059.23    110.50 o 
   6   3   9    50670.70    50406.02    268.70 o 
   7   3   9      435.56      437.51     13.96 o 
   8   3   9     2540.54     2609.34     55.46 o 
   9   3   9     2014.23     1881.78     52.32 o 
  10   3   9       15.93       36.93     12.43 o 
  11   3   9     1945.90     1867.31     49.34 o 
  12   3   9     1473.30     1464.68     42.83 o 
  13   3   9      556.70      565.40     22.07 o 
  14   3   9     9667.15     9837.23    212.87 o 
  15   3   9       18.35       25.27     14.71 o 
  16   3   9     2410.55     2391.08     54.85 o 
  17   3   9     3038.03     3120.24    123.82 o 
  18   3   9    10519.87    11078.37    284.49 o 
  19   3   9       82.55       71.60     27.69 o 
  20   3   9     5570.96     5536.38    101.58 o 
  21   3   9      112.53      109.47     24.02 o 
  22   3   9        6.80       19.80      9.91 o 
  23   3   9     3601.17     3757.19    135.49 o 
  24   3   9      611.43      605.62     31.21 o 
  25   3   9     3368.06     3363.43     75.21 o 
  26   3   9      232.80      168.72     55.63 o 
 -31   4   9      405.01      351.67     33.82 o 
 -30   4   9     1901.56     1978.88     72.68 o 
 -29   4   9      349.66      373.64     47.40 o 
 -28   4   9      421.26      436.52     35.75 o 
 -27   4   9       16.84       28.42     23.79 o 
 -26   4   9      987.48      988.90     40.00 o 
 -25   4   9     3168.68     3195.29     88.58 o 
 -24   4   9        9.06        9.62     17.41 o 
 -23   4   9     1182.27     1192.10     57.96 o 
 -22   4   9      452.50      472.94     41.41 o 
 -21   4   9     1934.97     2070.13     48.07 o 
 -20   4   9       23.13       29.63     12.39 o 
 -19   4   9     1053.43      990.61     31.28 o 
 -18   4   9      719.44      620.68     44.13 o 
 -17   4   9      745.18      775.78     28.13 o 
 -16   4   9      318.34      316.81     26.85 o 
 -15   4   9     3085.79     3232.90     65.14 o 
 -14   4   9      360.64      406.50     22.41 o 
 -13   4   9      296.61      307.31     23.23 o 
 -12   4   9     7692.83     7477.92    126.35 o 
 -11   4   9     3446.58     3500.26    110.51 o 
 -10   4   9     1615.23     1618.60     36.66 o 
  -9   4   9    17985.09    17035.23    166.63 o 
  -8   4   9    75390.67    75475.78    910.64 o 
  -7   4   9    10415.22    10085.43    173.67 o 
  -6   4   9      127.54      142.25     10.36 o 
  -5   4   9       87.42      113.88      9.03 o 
  -4   4   9     1111.16      990.60     28.90 o 
  -3   4   9    13076.89    12056.60    120.74 o 
  -2   4   9    14117.56    13631.22    134.23 o 
  -1   4   9      169.37      164.47     10.54 o 
   0   4   9    97060.54   104933.72    459.17 o 
   1   4   9     5980.65     5969.74    141.13 o 
   2   4   9     2551.01     2580.88     37.83 o 
   3   4   9     2343.02     2355.70     38.28 o 
   4   4   9      101.95      109.55      6.40 o 
   5   4   9      940.22      963.78     17.80 o 
   6   4   9     4259.63     4361.82     96.60 o 
   7   4   9      859.46      834.24     17.49 o 
   8   4   9     3840.12     3947.08     71.84 o 
   9   4   9     5452.82     5600.81    103.85 o 
  10   4   9     1289.17     1303.63     40.81 o 
  11   4   9    11680.42    12068.66    430.32 o 
  12   4   9    16216.73    15627.01    166.91 o 
  13   4   9        1.12        9.06     10.41 o 
  14   4   9     1295.41     1300.85     38.52 o 
  15   4   9     3824.99     3701.57     93.51 o 
  16   4   9      259.92      221.41     32.98 o 
  17   4   9     4408.21     4545.12    102.69 o 
  18   4   9      219.03      185.96     50.77 o 
  19   4   9     1496.54     1469.80    105.15 o 
  20   4   9        6.68        9.72     28.75 o 
  21   4   9      807.01      799.87     41.85 o 
  22   4   9     1961.79     1901.82     70.93 o 
  23   4   9       47.75       52.98     43.95 o 
  24   4   9     3879.62     4003.31    116.09 o 
  25   4   9        5.07       -2.48     26.12 o 
 -31   5   9       16.09       39.71     24.44 o 
 -30   5   9       18.96       13.33     19.51 o 
 -29   5   9       39.46       40.79     19.66 o 
 -28   5   9      226.51      203.97     69.67 o 
 -27   5   9      765.69      766.66     45.01 o 
 -26   5   9     1693.85     1689.52     61.62 o 
 -25   5   9        0.70       22.00     19.51 o 
 -24   5   9     1610.16     1553.78     85.77 o 
 -23   5   9     1676.42     1623.61     45.14 o 
 -22   5   9      664.45      575.26     47.62 o 
 -21   5   9     1002.61     1013.12     32.98 o 
 -20   5   9     2204.86     2278.62     59.99 o 
 -19   5   9        1.08       18.45     13.72 o 
 -18   5   9        4.95       36.62     32.71 o 
 -17   5   9      485.43      455.48     34.26 o 
 -16   5   9     1096.44     1048.58     32.78 o 
 -15   5   9       59.77       52.46     16.59 o 
 -14   5   9     1672.35     1690.37     53.34 o 
 -13   5   9     1460.36     1463.03     60.13 o 
 -12   5   9      399.92      401.92     17.07 o 
 -11   5   9       63.71       63.37     19.79 o 
 -10   5   9     1002.56      988.22     25.95 o 
  -9   5   9      367.54      360.00     20.19 o 
  -8   5   9     2438.18     2412.88     45.27 o 
  -7   5   9     6611.73     6678.79     96.96 o 
  -6   5   9     4250.45     4371.63    105.08 o 
  -5   5   9     1539.30     1465.78     29.62 o 
  -4   5   9     1266.05     1233.83     24.05 o 
  -3   5   9    10780.93    10723.33    258.58 o 
  -2   5   9     5300.59     5348.14     83.71 o 
  -1   5   9      562.65      521.37     18.43 o 
   0   5   9      173.87      179.01     14.69 o 
   1   5   9      100.32      126.74      8.88 o 
   2   5   9        7.43       14.38      5.66 o 
   3   5   9        2.13       10.87      5.83 o 
   4   5   9     1276.48     1204.60     22.88 o 
   5   5   9     1230.15     1300.65     25.06 o 
   6   5   9    14103.59    13513.23    156.73 o 
   7   5   9      568.29      550.90     41.59 o 
   8   5   9       68.88       83.35     21.99 o 
   9   5   9     2161.82     2061.48     69.36 o 
  10   5   9     2405.75     2366.56     71.60 o 
  11   5   9     1912.01     1978.62     74.83 o 
  12   5   9     2028.16     1970.57     57.15 o 
  13   5   9      510.82      434.79     54.40 o 
  14   5   9     1041.50      938.07     44.98 o 
  15   5   9     2136.32     2187.08     60.04 o 
  16   5   9      611.44      552.40     60.09 o 
  17   5   9     1125.25     1097.93     65.33 o 
  18   5   9      128.05      160.77     42.86 o 
  19   5   9      108.26      119.95     44.63 o 
  20   5   9      168.37      180.00     61.43 o 
  21   5   9      711.27      615.04    152.99 o 
  22   5   9      122.73       93.77     28.52 o 
  23   5   9     1789.42     1809.47     83.70 o 
  24   5   9      230.27      148.99     67.33 o 
  25   5   9      549.82      415.41    146.76 o 
 -29   6   9      230.31      156.26     57.08 o 
 -28   6   9      382.85      376.08     50.11 o 
 -27   6   9      484.60      499.93     32.83 o 
 -26   6   9       31.79       36.06     17.08 o 
 -25   6   9     2761.63     2796.36     66.77 o 
 -24   6   9     1363.24     1335.13     40.84 o 
 -23   6   9        5.52       15.71     11.30 o 
 -22   6   9     1044.21     1050.24     38.52 o 
 -21   6   9      258.79      243.96     70.73 o 
 -20   6   9      226.11      296.69     27.78 o 
 -19   6   9        1.43       10.41     10.34 o 
 -18   6   9     1323.90     1234.56     36.61 o 
 -17   6   9       44.81       62.37     22.37 o 
 -16   6   9      663.20      655.21     25.70 o 
 -15   6   9        8.72       18.52      8.57 o 
 -14   6   9    11405.88    11900.31    139.79 o 
 -13   6   9     4542.58     4506.31    115.67 o 
 -12   6   9      416.27      424.76     38.42 o 
 -11   6   9     1169.49     1029.13     59.56 o 
 -10   6   9     5709.59     5567.82     98.01 o 
  -9   6   9       91.29      128.19     31.10 o 
  -8   6   9    11094.22    11070.62    158.93 o 
  -7   6   9     1973.58     1935.31     50.88 o 
  -6   6   9      107.43      113.38     24.41 o 
  -5   6   9      911.29      812.84     24.13 o 
  -4   6   9     3249.50     3118.90     45.45 o 
  -3   6   9    12320.18    11764.72    245.58 o 
  -2   6   9     1049.67      976.34     24.81 o 
  -1   6   9      706.00      731.22     31.50 o 
   0   6   9     3961.06     3845.83     69.22 o 
   1   6   9      138.03      142.48     26.65 o 
   2   6   9       25.54       49.80     13.28 o 
   3   6   9    17809.21    17540.55    256.13 o 
   4   6   9        3.61       14.22     12.49 o 
   5   6   9     1261.87     1213.84     26.99 o 
   6   6   9     1093.06     1106.09     47.47 o 
   7   6   9        0.33        9.63     10.23 o 
   8   6   9      834.92      803.16     67.58 o 
   9   6   9     1850.75     1837.63     48.61 o 
  10   6   9      235.62      229.98     53.01 o 
  11   6   9        0.69       21.29     17.39 o 
  12   6   9      286.29      318.40     84.04 o 
  13   6   9      933.11      839.85     38.97 o 
  14   6   9      238.26      279.49     74.50 o 
  15   6   9       22.19       33.36     13.43 o 
  16   6   9      516.22      538.61     43.20 o 
  17   6   9      398.28      316.19     96.09 o 
  18   6   9      884.51      833.24     45.32 o 
  19   6   9      166.01      132.55     57.02 o 
  20   6   9     1074.20     1116.25     57.16 o 
  21   6   9       30.35       36.85     27.87 o 
  22   6   9      963.40      904.25     44.39 o 
  23   6   9       55.67       30.34     23.07 o 
  24   6   9      701.81      633.00     48.94 o 
 -28   7   9     1096.67     1065.49     57.58 o 
 -27   7   9     1034.62     1012.52     73.22 o 
 -26   7   9     1194.47     1199.72     65.46 o 
 -25   7   9       21.04       30.66     14.32 o 
 -24   7   9        7.22       22.29     15.53 o 
 -23   7   9      161.31      146.01     56.49 o 
 -22   7   9      241.12      210.45     67.06 o 
 -21   7   9     1507.46     1412.67     55.22 o 
 -20   7   9     6033.51     6053.67    122.22 o 
 -19   7   9     6370.65     6447.34    101.09 o 
 -18   7   9      436.03      445.38    102.33 o 
 -17   7   9      605.22      605.51     30.87 o 
 -16   7   9     2070.34     2039.18     79.91 o 
 -15   7   9      125.01      127.10     39.84 o 
 -14   7   9     8480.35     8423.51    146.36 o 
 -13   7   9     2019.18     1996.53     52.55 o 
 -12   7   9     1436.44     1440.43     52.85 o 
 -11   7   9      152.69      206.37     47.42 o 
 -10   7   9     1390.48     1366.88     38.68 o 
  -9   7   9     5605.38     5418.69    108.54 o 
  -8   7   9     1261.91     1350.96     50.62 o 
  -7   7   9      582.61      592.47     25.52 o 
  -6   7   9     9280.88     9362.45    142.24 o 
  -5   7   9      208.93      221.31     43.95 o 
  -4   7   9     3641.85     3585.77     69.78 o 
  -3   7   9      184.61      206.17     41.78 o 
  -2   7   9     6304.33     6439.15     83.68 o 
  -1   7   9     1757.52     1795.15     43.85 o 
   0   7   9      899.93      844.60     24.97 o 
   1   7   9       69.91      112.93     22.54 o 
   2   7   9     3896.49     3979.27     66.70 o 
   3   7   9     2978.32     2931.20     49.34 o 
   4   7   9       20.25       30.40     13.21 o 
   5   7   9     3542.29     3639.20     49.43 o 
   6   7   9    24010.14    22508.47    567.88 o 
   7   7   9      959.79      977.12     34.40 o 
   8   7   9      677.23      741.71     28.11 o 
   9   7   9     6279.78     6400.34     92.78 o 
  10   7   9     1804.36     1806.98    140.28 o 
  11   7   9       38.36       51.46     24.98 o 
  12   7   9      191.63      209.21     56.42 o 
  13   7   9      697.32      720.40     38.00 o 
  14   7   9     1654.20     1629.51     50.35 o 
  15   7   9     5235.60     5198.07    100.08 o 
  16   7   9     1243.58     1264.96     50.76 o 
  17   7   9     3185.86     3195.57    154.77 o 
  18   7   9      325.24      288.38    130.54 o 
  19   7   9      543.45      456.53     37.29 o 
  20   7   9      621.43      603.44     74.13 o 
  21   7   9      477.40      480.52    106.36 o 
  22   7   9        2.05        7.74     22.20 o 
 -27   8   9       37.70       45.86     22.37 o 
 -26   8   9     1175.89     1226.55     54.49 o 
 -25   8   9       62.33       38.79     26.29 o 
 -24   8   9      345.13      437.05     56.44 o 
 -23   8   9     1066.53      882.52     79.05 o 
 -22   8   9     1343.05     1313.36     58.18 o 
 -21   8   9      222.49      220.24     61.22 o 
 -20   8   9     2649.47     2745.47     81.46 o 
 -19   8   9      129.46      103.70     33.63 o 
 -18   8   9     1247.80     1218.21     60.84 o 
 -17   8   9     3390.45     3381.43     77.07 o 
 -16   8   9      264.51      251.87     60.62 o 
 -15   8   9     1049.15      961.58     35.94 o 
 -14   8   9     1381.92     1355.68     40.29 o 
 -13   8   9     2226.39     2147.84     62.88 o 
 -12   8   9    11715.40    12074.91    186.55 o 
 -11   8   9        1.48        2.19     19.05 o 
 -10   8   9      304.98      310.74     65.90 o 
  -9   8   9       42.17       38.70     14.07 o 
  -8   8   9     8010.53     8162.20     95.12 o 
  -7   8   9     3386.35     3283.91     74.26 o 
  -6   8   9     5862.01     5889.70    125.57 o 
  -5   8   9      293.78      312.31     29.05 o 
  -4   8   9     3605.86     3501.70     65.42 o 
  -3   8   9      297.04      301.51     27.75 o 
  -2   8   9     2126.03     2158.96     48.49 o 
  -1   8   9      821.29      808.79     31.86 o 
   0   8   9    24286.69    24010.99    343.86 o 
   1   8   9      308.78      341.99     26.01 o 
   2   8   9       27.36       24.48      9.00 o 
   3   8   9      216.27      187.26     36.98 o 
   4   8   9     3090.36     3186.04     60.75 o 
   5   8   9     2422.10     2380.26     55.07 o 
   6   8   9      434.80      405.61     24.01 o 
   7   8   9     2561.34     2543.71     47.11 o 
   8   8   9     1995.69     1995.87     68.61 o 
   9   8   9        8.10       19.05     13.92 o 
  10   8   9       14.78       25.24     12.48 o 
  11   8   9    17840.85    19297.64    658.65 o 
  12   8   9     6591.26     6936.28    166.15 o 
  13   8   9     1515.70     1568.56    191.84 o 
  14   8   9      274.97      272.30     78.24 o 
  15   8   9      537.19      542.14     34.35 o 
  16   8   9     1666.39     1663.70     70.29 o 
  17   8   9      691.19      671.81     55.59 o 
  18   8   9      374.05      338.67    116.11 o 
  19   8   9      326.75      254.19    100.12 o 
  20   8   9       15.24       31.30     23.20 o 
  21   8   9       10.75       18.25     17.25 o 
 -25   9   9      183.70      163.67     55.63 o 
 -24   9   9     1052.85     1022.75     52.71 o 
 -23   9   9     3409.39     3374.70    105.21 o 
 -22   9   9      365.12      410.79     85.97 o 
 -21   9   9       39.64       37.39     17.22 o 
 -20   9   9       10.84       34.25     25.36 o 
 -19   9   9       51.39       56.76     22.50 o 
 -18   9   9     4305.45     4144.80    115.44 o 
 -17   9   9      542.64      613.73     63.12 o 
 -16   9   9     1211.19     1146.71     48.83 o 
 -15   9   9      168.73      169.81     43.00 o 
 -14   9   9      461.24      443.17     32.69 o 
 -13   9   9      743.94      755.09     40.84 o 
 -12   9   9     1560.59     1496.47     39.81 o 
 -11   9   9     1299.35     1275.06     45.08 o 
 -10   9   9     1561.96     1554.86     46.09 o 
  -9   9   9     5352.63     5491.74    141.96 o 
  -8   9   9      292.19      358.88     37.62 o 
  -7   9   9      332.43      398.15     40.57 o 
  -6   9   9     4939.62     4843.91    120.64 o 
  -5   9   9       76.59      102.84     20.24 o 
  -4   9   9      157.18      163.44     28.83 o 
  -3   9   9       23.80       14.11     17.94 o 
  -2   9   9      255.10      262.84     55.50 o 
  -1   9   9      468.48      456.64     25.38 o 
   0   9   9     5174.56     5237.99     88.22 o 
   1   9   9     1525.84     1517.57     50.40 o 
   2   9   9     1807.27     1782.33     57.91 o 
   3   9   9     3062.21     2986.60     40.76 o 
   4   9   9      809.81      790.74     26.72 o 
   5   9   9     5083.73     5057.75    109.69 o 
   6   9   9     1309.66     1262.25     29.73 o 
   7   9   9     7491.66     7729.24    152.14 o 
   8   9   9     3791.55     3853.97     95.82 o 
   9   9   9      215.95      211.90     57.64 o 
  10   9   9     2246.84     2241.13     90.13 o 
  11   9   9        0.00       18.29     22.30 o 
  12   9   9        1.10       17.94     23.40 o 
  13   9   9       83.17      107.69     46.72 o 
  14   9   9      159.51      177.83     71.19 o 
  15   9   9     2580.86     2533.42    148.48 o 
  16   9   9        0.33        2.72     18.45 o 
  17   9   9     2639.09     2577.32    141.29 o 
  18   9   9     1500.84     1408.30    109.47 o 
  19   9   9        0.65       13.76     19.49 o 
  20   9   9     7501.41     7775.04    398.91 o 
 -23  10   9      171.24      154.44     40.32 o 
 -22  10   9      801.10      827.98     54.68 o 
 -21  10   9       46.77       43.95     26.27 o 
 -20  10   9     3144.43     3196.11     92.88 o 
 -19  10   9       82.83       73.86     30.02 o 
 -18  10   9     1491.04     1470.26     66.63 o 
 -17  10   9     2210.90     2196.25     74.14 o 
 -16  10   9        1.22        2.34     17.36 o 
 -15  10   9      804.09      747.28     40.94 o 
 -14  10   9      754.38      676.89     33.20 o 
 -13  10   9     1042.94      953.74     61.76 o 
 -12  10   9     1843.07     1896.06     73.88 o 
 -11  10   9       21.04       36.53     17.80 o 
 -10  10   9     1248.49     1190.82     37.15 o 
  -9  10   9      528.55      473.52     45.83 o 
  -8  10   9     1968.55     1988.37     51.92 o 
  -7  10   9     6739.37     6766.10    137.51 o 
  -6  10   9      772.28      751.73     38.20 o 
  -5  10   9       33.64       28.73     14.42 o 
  -4  10   9     1855.79     1736.50     46.83 o 
  -3  10   9    16216.99    16484.63    477.48 o 
  -2  10   9       28.21       34.99     27.70 o 
  -1  10   9     1183.87     1196.30     33.78 o 
   0  10   9      167.53      191.25     38.54 o 
   1  10   9     2534.75     2736.71     66.12 o 
   2  10   9     1638.50     1591.91     34.74 o 
   3  10   9     1461.41     1463.85     32.75 o 
   4  10   9      508.11      495.13     24.07 o 
   5  10   9      629.21      598.30     24.47 o 
   6  10   9     1356.24     1396.92     40.92 o 
   7  10   9      240.42      245.43     75.60 o 
   8  10   9       62.27       35.47     21.88 o 
   9  10   9     1283.69     1283.84     63.51 o 
  10  10   9        0.28       18.91     17.87 o 
  11  10   9       45.04       11.63     20.59 o 
  12  10   9      764.02      692.91     55.03 o 
  13  10   9     2585.13     2527.40     93.53 o 
  14  10   9    10064.03    10196.11    308.85 o 
  15  10   9      153.35       88.28     84.61 o 
  16  10   9      567.32      629.80     81.42 o 
  17  10   9       12.35       25.91     29.14 o 
  18  10   9     3205.30     3186.57    128.39 o 
 -22  11   9      333.99      241.25    140.29 o 
 -21  11   9     1339.01     1305.22     67.00 o 
 -20  11   9      686.50      701.11     46.79 o 
 -19  11   9     3685.85     3706.69    111.06 o 
 -18  11   9     3114.58     2903.50     87.09 o 
 -17  11   9        9.88       10.50     25.26 o 
 -16  11   9     3078.47     3100.42    128.88 o 
 -15  11   9      649.87      576.39     42.33 o 
 -14  11   9       23.34       37.53     16.11 o 
 -13  11   9     1801.64     1849.88     79.74 o 
 -12  11   9     2611.05     2731.80     71.29 o 
 -11  11   9       10.69       23.41     15.83 o 
 -10  11   9       26.75       31.17     18.36 o 
  -9  11   9     1387.40     1401.80     44.79 o 
  -8  11   9      154.49      171.30     69.80 o 
  -7  11   9      164.42      205.59     38.25 o 
  -6  11   9      865.84      821.39     87.92 o 
  -5  11   9      103.57       78.10     21.54 o 
  -4  11   9       21.70       26.11     20.14 o 
  -3  11   9     1149.21     1133.59     47.58 o 
  -2  11   9       15.41       24.06     11.85 o 
  -1  11   9      662.73      679.84     33.79 o 
   0  11   9        7.21        8.67     10.32 o 
   1  11   9      133.51      123.82     29.29 o 
   2  11   9     3706.09     3745.48     62.57 o 
   3  11   9     1822.17     1824.03     44.59 o 
   4  11   9     1319.80     1311.72     39.00 o 
   5  11   9     1459.54     1480.87     44.96 o 
   6  11   9      323.45      355.52     41.32 o 
   7  11   9      486.43      459.46     44.61 o 
   8  11   9     7281.80     7508.20    185.01 o 
   9  11   9      182.39      191.45     38.40 o 
  10  11   9      308.62      287.86    106.33 o 
  11  11   9     1248.22     1236.50     88.39 o 
  12  11   9     1416.02     1393.67     81.68 o 
  13  11   9     1446.24     1423.99     69.84 o 
  14  11   9      173.18      167.91     71.29 o 
  15  11   9       18.38       13.92     27.42 o 
  16  11   9      334.48      281.54     99.24 o 
 -19  12   9        0.19       16.06     39.31 o 
 -18  12   9      952.66      994.17     52.93 o 
 -17  12   9     1760.26     1717.03     66.05 o 
 -16  12   9      665.51      635.13     42.55 o 
 -15  12   9     2412.27     2433.93     78.89 o 
 -14  12   9      825.55      778.16     35.46 o 
 -13  12   9      427.28      373.43     47.06 o 
 -12  12   9        7.22       41.20     21.08 o 
 -11  12   9       19.82       28.86     18.02 o 
 -10  12   9     3086.43     3007.84     93.69 o 
  -9  12   9     1451.50     1379.09     50.35 o 
  -8  12   9      406.75      433.90     33.35 o 
  -7  12   9       56.56       37.84     14.56 o 
  -6  12   9     3635.16     3701.49     92.78 o 
  -5  12   9       84.87       78.83     24.47 o 
  -4  12   9     2922.74     2861.29     77.08 o 
  -3  12   9      487.57      499.79     59.24 o 
  -2  12   9     5129.63     5354.43    184.16 o 
  -1  12   9     4948.59     5057.19     90.19 o 
   0  12   9       12.41       17.92      8.46 o 
   1  12   9       82.29       76.45     20.95 o 
   2  12   9     1183.28     1290.24     48.98 o 
   3  12   9      861.70      844.39     30.68 o 
   4  12   9     1106.27     1118.33     38.83 o 
   5  12   9     1212.83     1211.88     48.91 o 
   6  12   9       40.42       45.52     21.92 o 
   7  12   9      259.78      220.08     63.00 o 
   8  12   9     1204.21     1189.71     51.56 o 
   9  12   9     3723.71     3687.74     81.79 o 
  10  12   9        0.07       10.12     18.11 o 
  11  12   9      711.99      748.71     48.71 o 
  12  12   9     2053.00     1945.14     86.82 o 
  13  12   9       17.93        8.39     11.73 o 
  14  12   9      657.52      657.92     52.52 o 
 -16  13   9       24.83       35.08     36.16 o 
 -15  13   9      182.96      106.84     46.23 o 
 -14  13   9       77.01       45.92     23.91 o 
 -13  13   9      377.92      434.38     48.30 o 
 -12  13   9      252.02      153.09     76.30 o 
 -11  13   9      453.37      459.13     48.21 o 
 -10  13   9     3395.60     3412.30     97.52 o 
  -9  13   9      417.15      312.88    117.54 o 
  -8  13   9     3222.67     3196.80     93.81 o 
  -7  13   9     2729.79     2789.49     88.77 o 
  -6  13   9      583.48      600.30     32.04 o 
  -5  13   9      224.29      180.16     83.87 o 
  -4  13   9     2792.21     2873.37    155.49 o 
  -3  13   9     1137.53     1119.33     53.12 o 
  -2  13   9       58.29       59.94     30.10 o 
  -1  13   9      407.28      363.58     79.54 o 
   0  13   9      502.45      533.57     32.92 o 
   1  13   9      139.85      121.93     43.51 o 
   2  13   9     1502.19     1493.87     73.90 o 
   3  13   9     1034.67     1020.92     36.21 o 
   4  13   9      145.50      145.05     53.46 o 
   5  13   9     1097.91     1030.60     45.71 o 
   6  13   9      888.92      932.19     38.84 o 
   7  13   9      141.36      161.99     48.97 o 
   8  13   9      923.56      867.98     39.40 o 
   9  13   9     1857.04     1767.38     78.20 o 
  10  13   9      319.19      316.76     50.82 o 
  11  13   9        8.92       12.81     32.02 o 
 -12  14   9       99.87       59.42     62.77 o 
 -11  14   9      837.88      881.28     59.60 o 
 -10  14   9      761.06      919.35     69.95 o 
  -9  14   9      870.99      891.07     42.24 o 
  -8  14   9     2472.62     2474.13     82.84 o 
  -7  14   9       26.84       19.25     16.93 o 
  -6  14   9      224.38      188.62     62.85 o 
  -5  14   9       81.81       62.24     30.01 o 
  -4  14   9      345.76      363.49     32.39 o 
  -3  14   9       12.39       20.09     11.83 o 
  -2  14   9       50.40       58.00     27.63 o 
  -1  14   9      940.60     1006.24     49.90 o 
   0  14   9     2742.34     2874.65     95.42 o 
   1  14   9      166.72      125.52     55.09 o 
   2  14   9        2.54        4.39     17.99 o 
   3  14   9     4259.38     4419.19    214.87 o 
   4  14   9      121.96       83.27     53.05 o 
   5  14   9     1304.58     1257.69     53.77 o 
   6  14   9      617.23      593.31     35.65 o 
   7  14   9        1.99       10.33      9.94 o 
   0  15   9        4.36       19.41     19.90 o 
 -31   0  10      989.14     1011.03     72.25 o 
 -30   0  10      330.75      235.23    182.98 o 
 -29   0  10     3991.08     4276.02    177.27 o 
 -28   0  10      513.20      381.28    235.91 o 
 -27   0  10     4175.96     4013.12    178.88 o 
 -26   0  10     3415.14     3506.95    167.73 o 
 -25   0  10     3601.94     3804.39    188.26 o 
 -24   0  10     2755.08     2727.85    136.64 o 
 -23   0  10     8223.79     7114.95    243.54 o 
 -22   0  10     9459.63     9423.03    319.46 o 
 -21   0  10     1196.62     1202.67     93.65 o 
 -19   0  10      847.95      837.42     50.84 o 
 -18   0  10     1234.70     1242.98    114.39 o 
 -17   0  10      583.11      543.35    115.82 o 
 -16   0  10    45229.20    45405.13   1110.15 o 
 -15   0  10     4689.02     4911.71    140.60 o 
 -14   0  10    34885.54    32090.63    430.91 o 
 -13   0  10    32641.12    31323.01    664.83 o 
 -12   0  10     4690.64     4799.60    105.73 o 
 -11   0  10      284.90      285.70     27.62 o 
 -10   0  10    19355.70    18297.72    188.07 o 
  -9   0  10     9975.77    10143.60    273.60 o 
  -8   0  10    44191.29    44938.88    637.53 o 
  -7   0  10      415.00      394.09     30.61 o 
  -6   0  10     1969.54     2057.03     36.55 o 
  -5   0  10     1018.20      887.93     21.02 o 
  -4   0  10       37.77       52.87     17.53 o 
  -3   0  10    14651.71    14461.48    201.05 o 
  -2   0  10     5146.08     5543.42    109.54 o 
  -1   0  10    20798.06    20171.44    310.54 o 
   0   0  10     2868.60     2822.81     73.00 o 
   1   0  10    20349.22    19108.44    274.66 o 
   2   0  10        5.96       13.19     10.35 o 
   3   0  10      121.86      106.12     27.38 o 
   4   0  10     2231.16     2127.13     59.68 o 
   5   0  10        5.14       18.31     12.74 o 
   6   0  10     1915.25     1808.66     43.36 o 
   7   0  10     4518.58     4748.80    202.79 o 
   8   0  10       63.35      118.21     34.49 o 
   9   0  10     5440.71     5662.11    115.98 o 
  10   0  10      546.97      588.54     25.24 o 
  11   0  10     5874.73     6008.82    129.71 o 
  12   0  10     3233.25     3222.60    309.83 o 
  13   0  10    14409.95    14221.35    476.86 o 
  14   0  10      964.29      999.77     43.98 o 
  15   0  10      418.74      391.74     37.97 o 
  16   0  10      289.65      262.98     68.93 o 
  17   0  10     1759.65     1899.54     50.60 o 
  18   0  10      408.05      431.50     69.11 o 
  19   0  10     3289.89     3468.42     91.30 o 
  20   0  10      437.85      439.23     40.35 o 
  21   0  10     2278.52     2447.17    106.88 o 
  22   0  10     5689.24     5882.58    160.70 o 
  23   0  10      593.82      576.30     35.83 o 
  24   0  10     3681.31     3539.86     95.48 o 
  25   0  10     3284.10     3456.03    119.00 o 
  26   0  10      165.77       84.58     56.38 o 
 -31   1  10      143.47      111.29     66.10 o 
 -30   1  10       48.61       51.60     30.32 o 
 -29   1  10     1337.83     1401.23     68.10 o 
 -28   1  10       11.72       17.70     19.00 o 
 -27   1  10     1312.13     1311.70     74.43 o 
 -26   1  10     2782.65     2731.19     79.64 o 
 -25   1  10     1387.35     1423.37     56.76 o 
 -24   1  10       55.47       34.90     29.72 o 
 -23   1  10     1939.31     1943.50     57.45 o 
 -22   1  10     8215.05     8396.87    167.95 o 
 -21   1  10     3383.69     3221.26    106.87 o 
 -20   1  10     5396.70     5157.44    281.02 o 
 -19   1  10     4901.58     4944.43     93.93 o 
 -18   1  10      668.88      676.76     37.70 o 
 -17   1  10     5739.08     5977.71    111.48 o 
 -16   1  10      790.79      806.44     37.43 o 
 -15   1  10      903.52      918.74     30.18 o 
 -14   1  10     6707.08     7012.13    104.40 o 
 -13   1  10     3530.89     3469.05     74.70 o 
 -12   1  10      272.01      343.58     37.20 o 
 -11   1  10     1470.34     1462.80     37.02 o 
 -10   1  10     7537.41     7596.31    207.35 o 
  -9   1  10     1656.33     1572.48     31.05 o 
  -8   1  10      182.26      159.16     17.63 o 
  -7   1  10    19713.56    19439.52    236.47 o 
  -6   1  10     4217.50     4163.09    100.19 o 
  -5   1  10     1376.78     1407.32     50.52 o 
  -4   1  10    11270.45    10810.35    129.51 o 
  -3   1  10     2245.55     2232.92     48.48 o 
  -2   1  10    22170.43    22293.51    285.83 o 
  -1   1  10     1746.29     1776.72     33.30 o 
   0   1  10       79.33      125.78     14.33 o 
   1   1  10      232.66      268.69      9.50 o 
   2   1  10     1701.75     1706.60     26.27 o 
   3   1  10      776.31      820.16      9.79 o 
   4   1  10     4360.64     4483.10     75.52 o 
   5   1  10     2164.87     2232.69     43.74 o 
   6   1  10      267.64      279.62     12.69 o 
   7   1  10     6200.83     6275.74    103.70 o 
   8   1  10     2104.56     2078.97     32.61 o 
   9   1  10      241.95      254.70     17.03 o 
  10   1  10     4450.71     4504.63     74.05 o 
  11   1  10      889.41      892.96     27.16 o 
  12   1  10     1015.83     1058.08     34.69 o 
  13   1  10     5522.09     5540.30     98.45 o 
  14   1  10     1001.26     1041.17     38.24 o 
  15   1  10     1284.77     1272.27     55.01 o 
  16   1  10     2299.05     2301.26     49.71 o 
  17   1  10       75.79       69.42     18.65 o 
  18   1  10     1772.22     1781.64     34.39 o 
  19   1  10     1356.13     1433.06     34.55 o 
  20   1  10        7.82       16.51     10.45 o 
  21   1  10     1471.97     1435.39     53.77 o 
  22   1  10     1438.20     1387.92     44.35 o 
  23   1  10        0.26       18.40     14.57 o 
  24   1  10     3514.32     3534.60     82.12 o 
  25   1  10      376.47      338.62     39.75 o 
  26   1  10       38.60       23.86     13.50 o 
 -31   2  10       82.60       57.94     34.06 o 
 -30   2  10     1119.20     1063.51     58.63 o 
 -29   2  10       53.40       53.78     34.55 o 
 -28   2  10     2874.57     2840.34    121.03 o 
 -27   2  10      473.15      499.68     37.60 o 
 -26   2  10     1375.68     1291.83     49.64 o 
 -25   2  10      809.83      857.65     38.30 o 
 -24   2  10      225.71      266.81     66.31 o 
 -23   2  10     2088.98     1996.09     69.13 o 
 -22   2  10     4254.87     4265.35    104.88 o 
 -21   2  10      415.81      412.51     51.13 o 
 -20   2  10      439.44      434.03     30.17 o 
 -19   2  10      850.40      776.14     30.68 o 
 -18   2  10      196.60      186.12     41.66 o 
 -17   2  10     1631.41     1595.82     61.33 o 
 -16   2  10     3017.30     3167.92     65.75 o 
 -15   2  10      146.60      173.14     50.59 o 
 -14   2  10      240.26      314.93     24.41 o 
 -13   2  10       76.67      104.83     25.21 o 
 -12   2  10      215.31      236.45     20.85 o 
 -11   2  10    12945.49    12704.35    141.14 o 
 -10   2  10      142.43      129.31     31.26 o 
  -9   2  10       46.08       49.13     13.55 o 
  -8   2  10      204.51      219.41     18.40 o 
  -7   2  10     4454.72     4612.96     77.09 o 
  -6   2  10     3135.06     3289.08     65.26 o 
  -5   2  10     5890.46     6065.25    127.74 o 
  -4   2  10     1629.69     1593.03     23.73 o 
  -3   2  10      102.29      122.62      8.22 o 
  -2   2  10      554.05      570.12     13.87 o 
  -1   2  10      489.68      433.79     10.10 o 
   0   2  10      260.94      281.03     12.47 o 
   1   2  10    10671.02     9959.67    129.05 o 
   2   2  10     3166.93     3035.01     31.66 o 
   3   2  10      374.97      333.64     10.93 o 
   4   2  10    22622.55    21854.52    318.22 o 
   5   2  10     1114.42     1166.10     22.47 o 
   6   2  10     8741.73     8817.59    122.08 o 
   7   2  10      504.80      508.14     16.34 o 
   8   2  10       42.27       44.42     11.62 o 
   9   2  10     1728.67     1626.24     37.62 o 
  10   2  10     2508.49     2582.21     45.54 o 
  11   2  10      888.12      869.36     28.43 o 
  12   2  10        6.27        4.93     13.62 o 
  13   2  10     2698.64     2832.19     71.74 o 
  14   2  10       71.69       50.30     12.86 o 
  15   2  10      296.78      289.26     37.46 o 
  16   2  10     3411.18     3419.21     73.79 o 
  17   2  10      235.05      235.45     56.34 o 
  18   2  10     1879.76     1852.48     44.25 o 
  19   2  10       29.99       24.43     17.92 o 
  20   2  10      243.34      232.94     43.63 o 
  21   2  10      148.77      135.67     32.31 o 
  22   2  10      112.51       87.12     25.09 o 
  23   2  10      657.11      678.09     27.77 o 
  24   2  10      529.78      601.50     39.53 o 
  25   2  10        0.19       12.10     18.42 o 
  26   2  10      617.24      641.24     72.79 o 
 -31   3  10       29.31        9.07     27.59 o 
 -30   3  10      491.22      499.80     43.11 o 
 -29   3  10      814.20      826.44     45.28 o 
 -28   3  10      314.89      280.55    100.88 o 
 -27   3  10      378.01      363.00     58.38 o 
 -26   3  10       80.86       95.94     34.14 o 
 -25   3  10     2284.72     2299.82     86.92 o 
 -24   3  10     2025.25     2074.10     73.77 o 
 -23   3  10     1437.13     1427.16    130.85 o 
 -22   3  10     7006.06     7108.62    181.03 o 
 -21   3  10      233.87      234.16     65.63 o 
 -20   3  10       60.03       69.52     24.97 o 
 -19   3  10     1540.98     1580.52     48.69 o 
 -18   3  10      146.96      159.49     54.01 o 
 -17   3  10      305.27      331.04     34.18 o 
 -16   3  10      724.97      709.21     29.64 o 
 -15   3  10      367.53      469.89     27.49 o 
 -14   3  10      813.93      859.52     29.63 o 
 -13   3  10      911.29      879.21     49.29 o 
 -12   3  10       22.48       18.28     12.40 o 
 -11   3  10     4894.64     4959.56     71.84 o 
 -10   3  10     9531.98     9303.70    150.91 o 
  -9   3  10      930.89      924.58     28.89 o 
  -8   3  10     2861.79     2918.09     66.85 o 
  -7   3  10    11273.01    11025.32    195.19 o 
  -6   3  10      288.46      289.44     12.63 o 
  -5   3  10     2257.90     2290.48     44.25 o 
  -4   3  10      333.72      374.17     13.06 o 
  -3   3  10      140.12      117.48      9.30 o 
  -2   3  10     3479.24     3449.59     40.72 o 
  -1   3  10      677.81      667.88     10.98 o 
   0   3  10     8955.14     8307.95    276.68 o 
   1   3  10     5266.75     5119.80     57.64 o 
   2   3  10     1442.79     1380.09     22.66 o 
   3   3  10     2437.14     2431.28     36.72 o 
   4   3  10     1748.29     1699.51     28.96 o 
   5   3  10     8658.97     8368.72    241.05 o 
   6   3  10        0.44        6.65      4.60 o 
   7   3  10    28151.84    26956.92    441.72 o 
   8   3  10      263.24      253.98     14.42 o 
   9   3  10     4650.05     4709.38     73.97 o 
  10   3  10     4229.69     4409.11     71.64 o 
  11   3  10     1687.21     1656.89     40.32 o 
  12   3  10     4317.01     4312.81     79.57 o 
  13   3  10     2699.93     2652.13     52.75 o 
  14   3  10       36.48       21.53      9.41 o 
  15   3  10        7.59        7.61     11.40 o 
  16   3  10       14.61       34.54     12.94 o 
  17   3  10      513.86      529.02     31.89 o 
  18   3  10      346.20      374.52     34.68 o 
  19   3  10     1022.85     1027.69     33.72 o 
  20   3  10        0.29       17.25     12.45 o 
  21   3  10      502.29      491.51     36.96 o 
  22   3  10      345.80      346.91     47.41 o 
  23   3  10      299.29      240.69     96.08 o 
  24   3  10     6915.62     7098.58    179.33 o 
  25   3  10      407.70      466.32     92.74 o 
 -31   4  10      277.13      281.83     42.68 o 
 -30   4  10      176.39      118.60     63.37 o 
 -29   4  10      371.69      360.23     33.14 o 
 -28   4  10      261.06      205.54     88.20 o 
 -27   4  10       80.44       75.50     30.18 o 
 -26   4  10     1401.63     1401.87     69.13 o 
 -25   4  10     1917.62     1921.63     79.62 o 
 -24   4  10       77.98       59.58     29.03 o 
 -23   4  10      746.87      759.36     36.15 o 
 -22   4  10      154.50      170.70     35.67 o 
 -21   4  10      472.80      480.32     36.01 o 
 -20   4  10     3413.78     3586.50     91.54 o 
 -19   4  10      506.00      520.11     29.89 o 
 -18   4  10        4.44       12.08     14.07 o 
 -17   4  10      680.94      726.60     28.17 o 
 -16   4  10      705.59      713.90     26.84 o 
 -15   4  10      120.39      142.31     43.74 o 
 -14   4  10     1538.36     1596.87     70.29 o 
 -13   4  10    17741.86    17446.83    235.38 o 
 -12   4  10     2017.25     1981.20     54.77 o 
 -11   4  10       71.95       90.39     30.90 o 
 -10   4  10      285.23      308.30     24.65 o 
  -9   4  10     1177.64     1216.20     38.86 o 
  -8   4  10      399.42      459.46     27.69 o 
  -7   4  10        0.22        7.70      6.30 o 
  -6   4  10      446.87      438.17     18.70 o 
  -5   4  10      356.59      421.92     10.38 o 
  -4   4  10     5408.21     5412.44     77.58 o 
  -3   4  10      116.83      121.64     30.18 o 
  -2   4  10       84.31      111.13     25.37 o 
  -1   4  10    10416.93     9914.42    192.93 o 
   0   4  10     1836.93     1800.11     35.67 o 
   1   4  10      451.56      440.46     13.56 o 
   2   4  10      113.40      108.33     11.99 o 
   3   4  10      473.92      541.40     12.34 o 
   4   4  10      691.61      700.85     14.25 o 
   5   4  10      207.57      205.78     17.68 o 
   6   4  10     6640.71     6924.23    111.74 o 
   7   4  10      283.85      275.33     19.42 o 
   8   4  10       53.61       48.38     15.77 o 
   9   4  10       31.35       24.39     10.60 o 
  10   4  10     4146.20     4275.51     93.29 o 
  11   4  10     2722.41     2793.81     91.71 o 
  12   4  10      264.43      240.42     72.36 o 
  13   4  10     1396.12     1367.61     47.37 o 
  14   4  10      272.21      287.07     94.65 o 
  15   4  10      538.78      559.88     58.68 o 
  16   4  10      538.77      490.25    110.09 o 
  17   4  10      415.90      404.45     40.34 o 
  18   4  10        1.08      -17.40     27.92 o 
  19   4  10       73.86       77.73     26.90 o 
  20   4  10      141.03       97.65     45.63 o 
  21   4  10        8.37       20.00     16.68 o 
  22   4  10     2157.59     2093.85     73.50 o 
  23   4  10     1752.33     1755.31     79.26 o 
  24   4  10      854.68      779.69     50.10 o 
  25   4  10       29.30       -8.67     36.75 o 
 -29   5  10     2229.49     2113.29     64.74 o 
 -28   5  10       27.44       34.36     20.38 o 
 -27   5  10     1472.48     1458.90     61.14 o 
 -26   5  10     6770.53     7111.91    185.75 o 
 -25   5  10       80.71       77.92     34.50 o 
 -24   5  10       78.00       89.83     28.51 o 
 -23   5  10     1289.57     1295.51     41.81 o 
 -22   5  10     1339.94     1355.37     47.64 o 
 -21   5  10      586.67      589.01     42.38 o 
 -20   5  10     1886.41     1893.63     47.37 o 
 -19   5  10     5693.64     5882.58    148.47 o 
 -18   5  10     3023.75     3213.57     54.98 o 
 -17   5  10      242.61      288.29     42.02 o 
 -16   5  10      860.83      862.01     28.59 o 
 -15   5  10       30.93       42.37     21.23 o 
 -14   5  10     1024.81     1048.24     30.05 o 
 -13   5  10      769.19      750.26     22.65 o 
 -12   5  10     2827.55     2888.46     58.02 o 
 -11   5  10     2555.82     2537.86     50.96 o 
 -10   5  10     4593.33     4440.89    112.66 o 
  -9   5  10     2323.64     2271.05     57.71 o 
  -8   5  10     1284.46     1201.25     33.29 o 
  -7   5  10     8074.90     8078.90     78.95 o 
  -6   5  10     3044.47     2922.03     36.72 o 
  -5   5  10     1376.99     1435.92     32.27 o 
  -4   5  10        9.19        9.71     10.92 o 
  -3   5  10       84.75       88.38     22.13 o 
  -2   5  10      313.32      275.80     18.32 o 
  -1   5  10       92.51       80.01     19.10 o 
   0   5  10     5349.70     5207.25     79.82 o 
   1   5  10     4591.88     4792.35     93.26 o 
   2   5  10     6138.83     6493.96     81.29 o 
   3   5  10     1408.08     1378.05     29.10 o 
   4   5  10     5948.05     5879.54     83.26 o 
   5   5  10     2758.51     2779.47     54.05 o 
   6   5  10     1641.89     1652.10     44.29 o 
   7   5  10    12409.98    12825.61    212.40 o 
   8   5  10      564.59      546.71     24.37 o 
   9   5  10      388.23      327.30     29.42 o 
  10   5  10     5355.76     5446.14    136.91 o 
  11   5  10      210.80      218.13     63.71 o 
  12   5  10      627.19      596.79     36.09 o 
  13   5  10     5754.52     5769.23    163.34 o 
  14   5  10      112.05      110.42     35.37 o 
  15   5  10      452.60      460.60    124.21 o 
  16   5  10    12406.05    13290.66    283.40 o 
  17   5  10     2323.11     2338.49    112.69 o 
  18   5  10     6160.56     6183.84    361.54 o 
  19   5  10      292.21      251.94    111.80 o 
  20   5  10     1037.15     1045.76     54.07 o 
  21   5  10     4189.75     4078.86    181.65 o 
  22   5  10      873.92      839.67     65.73 o 
  23   5  10        6.91       27.83     31.48 o 
  25   5  10        4.78       10.15     33.70 o 
 -28   6  10     1105.68     1067.13     53.50 o 
 -27   6  10      758.15      715.62     39.41 o 
 -26   6  10     1700.36     1743.85    126.30 o 
 -25   6  10     2436.67     2356.62    105.76 o 
 -24   6  10        5.66       22.77     19.83 o 
 -23   6  10     1755.73     1755.88     51.99 o 
 -22   6  10     1671.37     1568.74    132.70 o 
 -21   6  10     1436.59     1343.38     50.92 o 
 -20   6  10     3047.29     3075.24     69.05 o 
 -19   6  10      151.15      124.38     39.01 o 
 -18   6  10        7.08        7.72     16.09 o 
 -17   6  10     5830.90     5816.58    135.22 o 
 -16   6  10     4812.29     4963.72    127.62 o 
 -15   6  10      787.70      741.32     39.16 o 
 -14   6  10      167.32      198.15     51.29 o 
 -13   6  10     1351.19     1368.17     45.45 o 
 -12   6  10     1016.35     1048.04     46.07 o 
 -11   6  10     7093.07     7390.05     93.86 o 
 -10   6  10       79.23      111.78     34.79 o 
  -9   6  10       36.87       40.32     16.12 o 
  -8   6  10      180.13      176.18     39.35 o 
  -7   6  10       55.15       91.24     26.91 o 
  -6   6  10      226.11      256.84     20.96 o 
  -5   6  10      229.22      223.64     52.83 o 
  -4   6  10     3690.69     3670.94     73.81 o 
  -3   6  10      161.55      187.73     45.90 o 
  -2   6  10     4085.63     4109.62     68.17 o 
  -1   6  10     4040.61     4158.89     67.88 o 
   0   6  10     3092.77     3133.89     61.39 o 
   1   6  10     1346.78     1397.42     31.77 o 
   2   6  10     3230.46     3240.18     55.01 o 
   3   6  10      260.22      266.97     17.35 o 
   4   6  10    11877.93    12075.16    172.49 o 
   5   6  10     5506.68     5833.14    115.70 o 
   6   6  10     6705.16     6618.35    141.46 o 
   7   6  10     1369.57     1382.46     31.87 o 
   8   6  10      567.60      559.23     35.44 o 
   9   6  10     1089.60     1044.79     52.55 o 
  10   6  10    13631.78    13785.31    470.75 o 
  11   6  10      136.12      131.76     36.83 o 
  12   6  10     1559.42     1542.31     52.55 o 
  13   6  10     7936.58     7852.63    193.92 o 
  14   6  10      441.60      442.78     31.81 o 
  15   6  10     4160.81     4059.25    142.49 o 
  16   6  10     9511.71    10013.58    521.64 o 
  17   6  10        3.27       18.86     18.92 o 
  18   6  10      984.11      782.99     40.96 o 
  19   6  10     2236.00     2325.07     95.72 o 
  20   6  10       53.46       90.96     21.94 o 
  21   6  10       26.41       34.17     26.95 o 
  22   6  10     3912.48     3946.80    134.43 o 
  23   6  10       49.83       54.79     25.72 o 
 -27   7  10      725.24      740.18     50.52 o 
 -26   7  10       19.87       18.71     18.52 o 
 -25   7  10      506.14      457.62     37.94 o 
 -24   7  10      401.42      357.16     84.78 o 
 -23   7  10     2889.24     2867.90     84.96 o 
 -22   7  10      901.08      919.13     45.00 o 
 -21   7  10      215.21      167.55     43.04 o 
 -20   7  10     4504.87     4571.94    126.04 o 
 -19   7  10     1476.26     1443.53     47.00 o 
 -18   7  10      207.41      218.59     53.40 o 
 -17   7  10     6685.51     6725.02    133.55 o 
 -16   7  10      197.58      183.86     47.43 o 
 -15   7  10     1106.65     1067.97     43.47 o 
 -14   7  10     2352.95     2377.89     52.38 o 
 -13   7  10      121.69      170.98     38.48 o 
 -12   7  10       11.60       16.10     21.40 o 
 -11   7  10       24.48       23.43     15.41 o 
 -10   7  10     2407.64     2354.34     58.77 o 
  -9   7  10      654.03      630.76     28.16 o 
  -8   7  10      212.36      241.96     54.52 o 
  -7   7  10     1429.49     1374.19     36.87 o 
  -6   7  10     3038.55     3078.51     72.10 o 
  -5   7  10      270.18      320.49     29.76 o 
  -4   7  10     5320.49     5325.00     85.07 o 
  -3   7  10     2463.75     2506.93     47.94 o 
  -2   7  10     7399.73     7631.70     88.08 o 
  -1   7  10      246.89      272.95     52.36 o 
   0   7  10     5328.44     5243.01     86.01 o 
   1   7  10       61.39       93.71     19.69 o 
   2   7  10       70.17       84.57     14.51 o 
   3   7  10      276.60      272.41     22.45 o 
   4   7  10     2874.80     2929.56     59.52 o 
   5   7  10      572.73      548.17     49.38 o 
   6   7  10       91.19      104.39     28.00 o 
   7   7  10     1256.71     1231.20     35.08 o 
   8   7  10       14.30        4.18     12.99 o 
   9   7  10       57.49       78.38     32.21 o 
  10   7  10     2721.15     2617.50     90.04 o 
  11   7  10     3102.18     3022.66    135.16 o 
  12   7  10     1424.40     1260.50     48.83 o 
  13   7  10     5861.05     5815.09    248.68 o 
  14   7  10        6.81       -5.50     21.20 o 
  15   7  10       25.89       35.75     22.89 o 
  16   7  10      642.55      689.76     41.84 o 
  17   7  10      614.22      549.89     40.21 o 
  18   7  10      164.14      130.69     61.13 o 
  19   7  10     1118.01     1128.63     62.68 o 
  20   7  10      454.05      444.34     37.49 o 
  21   7  10     2572.01     2535.19    155.26 o 
 -26   8  10      800.28      780.19     41.44 o 
 -25   8  10     1419.84     1446.71     60.53 o 
 -24   8  10        2.86       24.68     17.06 o 
 -23   8  10      195.21       76.01     72.00 o 
 -22   8  10     5861.73     5705.19    170.45 o 
 -21   8  10      404.26      392.95    122.72 o 
 -20   8  10     1663.98     1548.18     65.40 o 
 -19   8  10      424.42      457.63     48.26 o 
 -18   8  10       95.66      106.99     34.18 o 
 -17   8  10      968.08      862.74     47.97 o 
 -16   8  10    13141.10    13543.81    249.62 o 
 -15   8  10        0.71       65.03     44.15 o 
 -14   8  10      588.56      530.11     32.08 o 
 -13   8  10     1093.09     1092.32     38.30 o 
 -12   8  10       78.86       88.80     23.09 o 
 -11   8  10      325.66      327.76     78.47 o 
 -10   8  10     1244.39     1209.78     41.89 o 
  -9   8  10      589.46      564.74     29.24 o 
  -8   8  10    10571.05    11062.93    216.18 o 
  -7   8  10      740.57      694.94     36.06 o 
  -6   8  10     1120.66     1107.19     32.06 o 
  -5   8  10      367.07      356.25     27.24 o 
  -4   8  10      557.52      590.64     21.60 o 
  -3   8  10     2450.56     2531.32     58.44 o 
  -2   8  10        4.10        6.43     15.85 o 
  -1   8  10      360.78      368.31     22.59 o 
   0   8  10        2.60       10.53     12.07 o 
   1   8  10     8177.92     8261.21    122.83 o 
   2   8  10      403.20      363.51     31.38 o 
   3   8  10      312.84      289.31     36.50 o 
   4   8  10     1395.63     1281.63     32.69 o 
   5   8  10       20.27       25.32     18.02 o 
   6   8  10      641.26      632.71     49.74 o 
   7   8  10     1690.55     1676.70     41.34 o 
   8   8  10      491.54      389.67     66.01 o 
   9   8  10     3980.96     4001.55    120.70 o 
  10   8  10      453.71      353.28    104.35 o 
  11   8  10      325.54      312.11     99.83 o 
  12   8  10        5.22       -2.33     24.44 o 
  13   8  10     1064.49     1032.52     77.51 o 
  14   8  10        1.38      -17.42     36.90 o 
  15   8  10      198.14      229.17     59.61 o 
  16   8  10      451.59      417.12    111.87 o 
  17   8  10     4719.66     4665.85    289.26 o 
  18   8  10     2460.27     2441.87     92.84 o 
  19   8  10     3611.69     3678.22    129.16 o 
  20   8  10       31.20       32.87     20.83 o 
 -24   9  10       82.80       65.64     44.78 o 
 -23   9  10      492.41      480.68     33.57 o 
 -22   9  10     5541.60     5576.30    122.21 o 
 -21   9  10       32.63       29.36     17.87 o 
 -20   9  10     1626.98     1387.05    153.74 o 
 -19   9  10     1853.73     1822.78     66.37 o 
 -18   9  10      393.65      367.44     75.54 o 
 -17   9  10       13.22       12.98     20.41 o 
 -16   9  10       22.44       25.66     15.38 o 
 -15   9  10      224.58      213.46     49.84 o 
 -14   9  10     2427.58     2387.77     94.81 o 
 -13   9  10        1.64       -0.53     20.92 o 
 -12   9  10     1215.75     1097.60     40.24 o 
 -11   9  10     2952.19     2920.44     94.81 o 
 -10   9  10      612.11      497.46     44.94 o 
  -9   9  10       11.29       24.71     14.21 o 
  -8   9  10      465.60      434.94     39.75 o 
  -7   9  10     2604.33     2652.53     75.74 o 
  -6   9  10     4223.69     4253.79    109.77 o 
  -5   9  10      750.67      714.21     28.60 o 
  -4   9  10      842.97      885.45     33.68 o 
  -3   9  10      126.89      149.13     35.19 o 
  -2   9  10     7278.38     7233.44    104.09 o 
  -1   9  10      168.77      157.59     28.71 o 
   0   9  10     1103.88     1088.89     42.67 o 
   1   9  10       25.26       53.86     19.62 o 
   2   9  10     2366.26     2378.92     58.90 o 
   3   9  10     8728.59     8984.91    148.31 o 
   4   9  10     1343.97     1402.85     41.03 o 
   5   9  10     3845.32     3880.09    105.30 o 
   6   9  10      383.56      406.52     83.77 o 
   7   9  10     3955.64     3845.29     93.61 o 
   8   9  10       13.07       23.12     17.07 o 
   9   9  10      445.75      403.11     40.60 o 
  10   9  10     1512.24     1463.29    101.00 o 
  11   9  10      237.73      273.61     92.23 o 
  12   9  10     3211.85     2970.36    148.23 o 
  13   9  10      337.18      240.37    144.14 o 
  14   9  10       81.15       74.24     29.97 o 
  15   9  10     1259.89     1219.00     91.41 o 
  16   9  10     4355.76     4229.24    179.33 o 
  17   9  10     2233.04     2241.46    164.72 o 
  18   9  10       19.34       37.35     19.50 o 
  19   9  10        1.03        3.25     32.22 o 
 -23  10  10       90.98       97.56     54.40 o 
 -22  10  10     1881.45     1902.31     92.06 o 
 -21  10  10      399.60      340.48     83.83 o 
 -20  10  10      645.10      623.57     40.75 o 
 -19  10  10      174.11      189.21     55.39 o 
 -18  10  10      187.83      168.00     44.42 o 
 -17  10  10     1709.44     1775.01     94.63 o 
 -16  10  10      566.60      543.01     47.89 o 
 -15  10  10       22.77       18.43     23.36 o 
 -14  10  10      705.38      696.78     42.33 o 
 -13  10  10     6249.53     6228.89    120.20 o 
 -12  10  10      520.25      540.51     54.19 o 
 -11  10  10     1921.99     1880.77     61.81 o 
 -10  10  10     3804.93     3888.48     80.83 o 
  -9  10  10      187.50      186.47     50.07 o 
  -8  10  10        9.30       34.06     22.75 o 
  -7  10  10      706.72      748.09     33.79 o 
  -6  10  10     1442.98     1493.03     43.84 o 
  -5  10  10     4321.98     4415.69    103.78 o 
  -4  10  10      181.71      201.39     45.27 o 
  -3  10  10      500.73      441.30     30.13 o 
  -2  10  10     3041.44     3132.84    105.02 o 
  -1  10  10     6670.52     6787.71    115.73 o 
   0  10  10     2049.37     2074.64     54.97 o 
   1  10  10      196.25      191.68     38.36 o 
   2  10  10       23.00       26.97     14.87 o 
   3  10  10        0.19        4.73     13.15 o 
   4  10  10      159.92      177.08     40.18 o 
   5  10  10       13.14       18.61     19.00 o 
   6  10  10     3886.39     3920.12    106.72 o 
   7  10  10       15.39       -3.55     21.02 o 
   8  10  10     1819.65     1741.93    120.94 o 
   9  10  10      739.80      701.11     52.74 o 
  10  10  10    10148.23    10386.56    213.86 o 
  11  10  10    10097.42     9997.58    369.35 o 
  12  10  10       89.96       91.52     31.26 o 
  13  10  10       62.44       77.95     53.50 o 
  14  10  10     1573.44     1531.37    180.93 o 
  15  10  10     2727.81     2539.62    143.38 o 
  16  10  10      864.73      883.32     50.46 o 
  17  10  10     1156.54     1059.26    136.80 o 
 -20  11  10      462.48      366.08    124.96 o 
 -19  11  10     3068.82     3019.11    119.59 o 
 -18  11  10      141.57      111.74     30.89 o 
 -17  11  10      273.78      238.79     79.89 o 
 -16  11  10      329.74      285.51     64.68 o 
 -15  11  10      381.35      331.68    104.84 o 
 -14  11  10     3401.86     3342.36     88.68 o 
 -13  11  10      648.29      643.17     35.40 o 
 -12  11  10      101.80      105.81     24.95 o 
 -11  11  10       50.53       42.45     15.24 o 
 -10  11  10     1932.68     1891.58     69.42 o 
  -9  11  10       10.20       16.04     22.44 o 
  -8  11  10      495.65      488.63     46.50 o 
  -7  11  10    12893.51    13333.85    264.53 o 
  -6  11  10     1903.41     1914.34     86.43 o 
  -5  11  10      360.28      362.12     42.55 o 
  -4  11  10      442.55      436.58    106.19 o 
  -3  11  10      259.56      240.22     77.90 o 
  -2  11  10     1032.63      984.53     35.93 o 
  -1  11  10      158.49      240.20     26.82 o 
   0  11  10     2809.21     2811.87     68.98 o 
   1  11  10     1357.83     1323.78     35.81 o 
   2  11  10      819.01      768.61     31.66 o 
   3  11  10      418.84      401.64     39.92 o 
   4  11  10     4073.19     4085.02     99.90 o 
   5  11  10     3112.14     3170.70     84.02 o 
   6  11  10        0.63        1.75     19.41 o 
   7  11  10    10819.82    11125.96    310.51 o 
   8  11  10      406.49      402.66    145.50 o 
   9  11  10     3002.46     2759.00    205.31 o 
  10  11  10      250.16      155.26     85.37 o 
  11  11  10     1372.73     1402.90     73.02 o 
  12  11  10     1102.93     1110.01     70.71 o 
  13  11  10      777.19      643.49     47.42 o 
  14  11  10       31.60       43.13     27.30 o 
  15  11  10       20.94       23.59     25.18 o 
 -18  12  10      398.08      342.14     96.43 o 
 -17  12  10        2.09      -15.58     18.92 o 
 -16  12  10      705.15      694.40     41.77 o 
 -15  12  10       15.83       14.54     16.50 o 
 -14  12  10      862.64      769.22     50.61 o 
 -13  12  10     5069.37     4943.63    130.85 o 
 -12  12  10        8.84       15.33     16.45 o 
 -11  12  10      995.66      985.08     41.95 o 
 -10  12  10      143.04      123.38     43.76 o 
  -9  12  10     2046.03     2104.40     84.85 o 
  -8  12  10     5771.37     5759.39    135.22 o 
  -7  12  10       11.26       12.14     15.96 o 
  -6  12  10      148.30      129.57     38.46 o 
  -5  12  10     2519.93     2577.99     70.08 o 
  -4  12  10     1637.13     1664.14     66.42 o 
  -3  12  10     4381.92     4509.10     88.22 o 
  -2  12  10       30.83       18.81     16.71 o 
  -1  12  10     3012.34     3078.48     80.03 o 
   0  12  10      310.90      339.57     38.87 o 
   1  12  10       83.76       54.58     25.45 o 
   2  12  10       32.38       37.86     17.54 o 
   3  12  10     2089.32     2159.65     76.30 o 
   4  12  10       30.22       30.51     16.87 o 
   5  12  10     1643.95     1616.45     80.05 o 
   6  12  10     2949.72     3022.65    115.75 o 
   7  12  10       81.59      114.51     31.65 o 
   8  12  10      153.87      137.89     63.58 o 
   9  12  10       92.71       97.32     41.52 o 
  10  12  10      422.31      395.81     92.22 o 
  11  12  10      200.85      156.67     66.10 o 
  12  12  10       72.59       42.17     29.90 o 
 -14  13  10     4467.57     4209.93    225.34 o 
 -13  13  10      169.37      119.54     37.34 o 
 -12  13  10      712.38      729.77     45.78 o 
 -11  13  10       75.28       42.47     21.80 o 
 -10  13  10       11.60       37.01     22.21 o 
  -9  13  10     1762.75     1579.73    143.86 o 
  -8  13  10      178.21      114.06     53.83 o 
  -7  13  10      338.32      265.28    102.81 o 
  -6  13  10      340.33      339.68     35.46 o 
  -5  13  10      877.45      877.90     45.16 o 
  -4  13  10     2323.44     2432.06     74.24 o 
  -3  13  10      384.07      443.93     37.94 o 
  -2  13  10      541.42      593.19     57.96 o 
  -1  13  10     1426.14     1344.41     58.09 o 
   0  13  10       51.73       38.20     21.43 o 
   1  13  10     5269.89     5299.54    155.02 o 
   2  13  10     1626.60     1628.03    118.59 o 
   3  13  10      704.96      683.39     38.48 o 
   4  13  10      161.01      115.80     66.37 o 
   5  13  10      150.80      126.52     58.78 o 
   6  13  10        0.78       20.82     14.45 o 
   7  13  10     2768.82     2774.26    113.01 o 
   8  13  10        7.20       38.39     23.15 o 
   9  13  10     1131.84     1103.19     89.65 o 
  -9  14  10     1225.34     1310.93     99.63 o 
  -8  14  10       49.88       27.67     23.61 o 
  -7  14  10        5.96       11.47     25.80 o 
  -6  14  10     1083.73     1060.38     45.26 o 
  -5  14  10      580.40      589.09     43.47 o 
  -4  14  10       80.82       88.29     31.05 o 
  -3  14  10      104.69      115.06     50.37 o 
  -2  14  10        0.20       14.61     11.00 o 
  -1  14  10      585.20      511.47     32.80 o 
   0  14  10       27.10       30.18     20.28 o 
   1  14  10       50.94       35.51     20.11 o 
   2  14  10      777.89      925.54     46.79 o 
   3  14  10       29.28       23.37     20.39 o 
   4  14  10      782.59      681.69     69.76 o 
   5  14  10       98.69       65.44     39.52 o 
 -31   1  11        1.08       -8.18     37.24 o 
 -30   1  11      755.15      740.17     47.27 o 
 -29   1  11      436.72      392.19     55.62 o 
 -28   1  11      124.77      118.07     48.04 o 
 -27   1  11     1577.85     1639.28    108.41 o 
 -26   1  11      111.07       71.17     39.47 o 
 -25   1  11      518.75      532.47     38.36 o 
 -24   1  11      857.82      852.14     35.34 o 
 -23   1  11      475.53      468.82     41.47 o 
 -22   1  11        7.35       25.71     20.11 o 
 -21   1  11     3685.93     3776.65     95.64 o 
 -20   1  11      272.38      243.24     69.05 o 
 -19   1  11     1722.76     1716.40     66.38 o 
 -18   1  11     4101.11     4401.58     95.79 o 
 -17   1  11      160.03      171.69     39.52 o 
 -16   1  11      409.49      367.38     29.15 o 
 -15   1  11       10.87       18.37     15.87 o 
 -14   1  11        8.15       12.56     15.74 o 
 -13   1  11     3147.77     3313.40     75.26 o 
 -12   1  11     3193.40     3127.98     72.72 o 
 -11   1  11       47.09       51.71     15.71 o 
 -10   1  11     8285.54     7827.46    129.18 o
[truncated: 188,352 more chars]
